# Supplementary material for: Phenotype-Genotype analysis of caucasian patients with high risk of osteoarthritis
Source: Front Genet. 2022 Aug 29;13:922658. doi: 10.3389/fgene.2022.922658 (PMC9465622; doi:10.3389/fgene.2022.922658)
Supplement: Supplementary file 2 [file Table1.XLSX]

## Sheet: Identified Loci for OA
Variation ID	Chromosome	Position	FDR	statistic	pvalue	beta	Overlapped Gene	Nearest Upstream Gene	Nearest Downstream Gene	REF Allele	ALT Allele (IUPAC)	Minor Allele	Minor Allele Global Frequency
rs9547615	chr13	37144848	0.0017788	5.1125	4.48e-07	0.258849	None	HIST1H2APS6	SERTM1	C	D	T	0.160543
rs1333555	chr13	82312564	0.00255677	-4.96822	9.18e-07	-0.268023	None	PTMAP5	GYG1P2	T	C	T	0.151358
rs7806988	chr7	54703359	0.00502348	4.69008	3.49e-06	0.252214	None	RNU6-1125P	RPL31P35	C	T	T	0.083466
rs13432056	chr2	165597049	0.00547755	-4.65289	4.16e-06	-0.410821	COBLL1	None	None	C	T	T	0.0627
rs3820987	chr2	165595645	0.00579663	-4.62926	4.64e-06	-0.408682	COBLL1	None	None	T	C	C	0.0627
rs6495940	chr15	38329343	0.00751057	-4.51837	7.72e-06	-0.256439	RP11-1008C21.1	None	None	G	A	G	0.194289
rs458664	chr6	25055165	0.00760295	-4.51289	7.91e-06	-0.176169	RP3-425P12.5	None	None	T	G	T	0.426717
rs1355071	chr3	3448534	0.0080278	-4.49056	8.76e-08	-0.185329	AC026188.1	None	None	G	W	A	0.447284
rs11129561	chr3	3434542	0.00910864	-4.43415	1.13e-07	-0.175075	AC026188.1	None	None	C	T	T	0.443291
rs7180562	chr15	38331170	0.0108675	-4.35682	1.59e-05	-0.325574	RP11-1008C21.1	None	None	C	T	T	0.132588
rs7756623	chr6	3258353	0.0112948	4.34089	1.71e-05	0.265177	PSMG4	None	None	C	T	C	0.158347
rs7639547	chr3	103023075	0.0117413	-4.32465	1.83e-05	-0.17253	None	NDUFA4P2	MIR548AB	G	A	G	0.498602
rs10821856	chr10	62665931	0.0119033	4.31843	1.88e-05	0.317273	RHOBTB1	None	None	A	G	G	0.040535
rs1424705	chr15	95062054	0.0123977	-4.30087	2.03e-05	-0.167324	None	RP11-4F5.2	RP11-57P19.1	T	C	C	0.494209
rs8111499	chr19	2533616	0.0129502	-4.28074	2.22e-05	-0.175671	GNG7	None	None	G	T	T	0.401158
rs6798302	chr3	3470152	0.0135461	-4.26074	2.42e-08	-0.160027	AC026188.1	None	None	C	T	C	0.441094
rs5761251	chr22	26212226	0.0137627	-4.25421	2.49e-05	-0.757146	MYO18B	None	None	A	C	C	0.041334
rs11720167	chr3	165486145	0.0139566	-4.24835	2.55e-05	-0.215308	None	RP11-85M11.2	BCHE	T	R	G	0.159744
rs3808810	chr9	133908753	0.0139854	-4.24719	2.56e-05	-0.27	LAMC3	None	None	G	A	A	0.107628
rs4768107	chr12	46608163	0.0147391	-4.22451	2.83e-05	-0.239731	SLC38A1	None	None	G	T	G	0.157149
rs9321354	chr6	132905187	0.0149169	-4.21894	2.9e-05	-0.215782	None	TAAR6	TAAR5	C	W	A	0.312101
rs10414848	chr19	2534518	0.0151228	4.21271	2.97e-05	0.169263	GNG7	None	None	T	C	C	0.234026
rs1338423	chr10	115060426	0.0153904	4.20549	3.07e-05	0.433688	None	TCF7L2	RNU7-165P	A	G	G	0.13099
rs9524217	chr13	94445415	0.0159295	-4.19008	3.28e-05	-0.188908	GPC6	None	None	G	A	A	0.292532
rs1509559	chr15	81391411	0.0165599	-4.17318	3.52e-05	-0.174936	C15orf26	None	None	G	A	A	0.455471
rs11748547	chr5	22946602	0.0166825	4.16989	3.57e-05	0.197972	None	CDH12	CTD-2234B20.1	C	T	T	0.142372
rs1280068	chr14	97465776	0.0171154	-4.15895	3.74e-05	-0.172272	None	LINC00618	RP11-907D1.1	T	C	T	0.211262
rs1411510	chr13	94435988	0.0171958	-4.15667	3.78e-05	-0.184682	GPC6	None	None	A	G	G	0.302316
rs7984951	chr13	82330081	0.0176863	-4.14329	4e-05	-0.283738	None	PTMAP5	GYG1P2	G	A	A	0.126398
rs844159	chr3	98443648	0.0180531	-4.13408	4.15e-05	-0.157467	ST3GAL6-AS1	None	None	A	G	A	0.446685
rs4806864	chr19	2532725	0.0181813	4.13094	4.21e-05	0.159322	GNG7	None	None	A	G	G	0.400359
rs865474	chr3	98445324	0.0189703	-4.11168	4.56e-05	-0.156945	ST3GAL6-AS1	None	None	A	K	A	0.446685
rs9870347	chr3	3429642	0.0195936	-4.09684	4.86e-05	-0.158864	AC026188.1	None	None	C	T	T	0.459265
rs7645357	chr3	3441441	0.0195952	-4.09681	4.86e-05	-0.155826	AC026188.1	None	None	T	R	T	0.449481
rs12880811	chr14	101848711	0.0201616	4.08361	5.13e-05	0.179651	None	RP11-168L7.1	LINC00524	A	G	G	0.293131
rs10504231	chr8	58224353	0.0208671	-4.06858	5.46e-05	-0.254425	None	RNU6-596P	RP11-756K15.2	A	G	G	0.179113
rs10212888	chr4	184924281	0.0209157	-4.06742	5.49e-05	-0.164446	STOX2	None	None	G	A	G	0.331669
rs4983387	chr14	105268228	0.0211253	-4.06302	5.59e-05	-0.21971	ZBTB42	None	None	G	A	G	0.410743
rs852562	chr5	10940352	0.0217663	4.0491	5.92e-05	0.156187	None	CTD-2154B17.1	CTNND2	C	W	A	0.417732
rs12102144	chr15	88825912	0.0218433	-4.04746	5.97e-05	-0.232625	None	NTRK3-AS1	MRPL46	T	C	C	0.177915
rs12539501	chr7	7268794	0.0222683	4.03847	6.19e-05	0.206058	C1GALT1	None	None	A	G	G	0.208067
rs11607472	chr11	43344751	0.0226024	4.03157	6.37e-05	0.257067	API5	None	None	G	A	A	0.041134
rs11035722	chr11	40189231	0.0227927	-4.02822	6.46e-05	-0.156669	LRRC4C	None	None	A	G	G	0.41893
rs1030016	chr7	38439572	0.0230169	-4.02362	6.58e-05	-0.184851	AMPH	None	None	A	Y	A	0.216853
rs10094788	chr8	62247290	0.0237514	4.00946	6.98e-05	0.160703	CLVS1	None	None	G	A	A	0.23103
rs10838146	chr11	43689610	0.0237694	-4.00914	6.99e-05	-0.169748	HSD17B12	None	None	C	T	C	0.251198
rs1505919	chr10	59565280	0.0245865	-3.99368	7.44e-05	-0.198394	None	RP11-550A9.1	RP11-448K10.1	G	A	G	0.302117
rs9017	chr1	151778683	0.0253127	-3.98069	7.85e-05	-0.158504	RORC	None	None	C	T	T	0.49401
rs881487	chr10	25177970	0.0254132	3.97888	7.91e-05	0.150965	PRTFDC1	None	None	C	R	C	0.341653
rs1333554	chr13	82312341	0.0255209	-3.9768	7.97e-05	-0.198726	None	PTMAP5	GYG1P2	G	A	G	0.188099
rs2892667	chr13	94456939	0.0256196	-3.97505	8.03e-05	-0.172014	GPC6	None	None	A	G	G	0.406749
rs718405	chr13	82309742	0.0258773	-3.97051	8.18e-05	-0.174159	None	PTMAP5	GYG1P2	G	A	G	0.225839
rs9311046	chr3	3476929	0.0263203	-3.96261	8.45e-05	-0.149517	AC026188.1	None	None	G	A	G	0.428315
rs2040524	chr7	88657022	0.0264685	-3.9598	8.55e-05	-0.185701	ZNF804B	None	None	A	G	G	0.223043
rs11630390	chr15	81340894	0.0266881	3.95569	8.69e-05	0.153763	C15orf26	None	None	T	C	C	0.283546
rs11696413	chr20	45587770	0.0267265	3.95518	8.71e-05	0.1796	EYA2	None	None	C	W	A	0.180511
rs893113	chr7	154880341	0.0268568	-3.95286	8.79e-05	-0.150796	None	HTR5A	AC092628.3	G	A	A	0.491613
rs10954231	chr7	129029093	0.0270196	-3.95017	8.89e-05	-0.156084	AHCYL2	None	None	A	G	G	0.482029
rs17137604	chr7	71443057	0.0270355	-3.94991	8.9e-05	-0.25723	CALN1	None	None	G	A	A	0.198682
rs10984956	chr9	123324845	0.0276501	-3.93938	9.28e-05	-0.274515	CDK5RAP2	None	None	T	C	C	0.155152
rs6707241	chr2	46584852	0.0277247	3.93814	9.33e-07	0.154988	EPAS1	None	None	C	K	C	0.25639
rs1149425	chr16	27757219	0.0277479	3.93769	9.35e-05	0.181871	KIAA0556	None	None	G	M	G	0.143371
rs12049195	chr1	156032887	0.0278345	3.93623	9.4e-05	0.158189	RAB25	None	None	G	A	A	0.392772
rs7782796	chr7	54687869	0.0281465	3.93119	9.6e-05	0.167583	None	GS1-18A18.2	RNU6-1125P	G	A	A	0.236821
rs17831395	chr18	55118992	0.0283847	-3.92742	9.74e-05	-0.633509	ONECUT2	None	None	A	G	G	0.102037
rs12443792	chr16	77450872	0.0285076	3.92547	9.82e-07	0.19835	ADAMTS18	None	None	C	W	T	0.120607
rs4978408	chr9	112662634	0.0289898	3.9177	0.00010133	0.299743	PALM2/AKAP2	None	None	G	A	A	0.061901
rs2371504	chr2	35309975	0.0295725	-3.9073	0.00010566	-0.291102	AC012593.1	None	None	G	A	A	0.209265
rs466527	chr21	27560613	0.029844	-3.90303	0.000107489	-0.629629	AP000230.1	None	None	C	R	A	0.084265
rs12996674	chr2	241284168	0.0298524	-3.90291	0.00010754	-0.352181	None	AC124861.2	GPC1	A	G	G	0.07508
rs2473241	chr1	22596600	0.0300596	-3.89956	0.000108996	-0.210463	None	MIR4418	RP11-415K20.1	C	W	T	0.307109
rs3803380	chr15	78370743	0.0301482	3.89786	0.000109743	0.213484	SH2D7	None	None	A	G	G	0.179912
rs17828812	chr5	64850432	0.0301887	-3.89715	0.000110055	-0.270512	CENPK	None	None	A	G	G	0.066893
rs6544887	chr2	46577212	0.0303319	3.89467	0.000111154	0.152032	EPAS1	None	None	T	C	T	0.297324
rs12679072	chr8	57565864	0.0303747	3.89403	0.000111442	0.174835	RP11-17A4.4	None	None	C	D	T	0.245407
rs16965475	chr15	37996391	0.0304393	3.89304	0.000111882	0.321019	None	RP11-25H11.1	TMCO5A	T	C	C	0.187101
rs3940643	chr5	179585309	0.0304595	3.8927	0.000112036	0.163862	RASGEF1C	None	None	C	T	T	0.44349
rs10514984	chr5	64858380	0.0308195	-3.88713	0.000114561	-0.269749	CENPK	None	None	T	C	C	0.066893
rs7427438	chr3	29394725	0.0308665	3.88636	0.000114917	0.163233	RBMS3	None	None	C	A	A	0.296725
rs6062157	chr20	60029944	0.0309538	-3.88494	0.000115569	-0.219347	CDH4	None	None	C	W	A	0.058506
rs10489468	chr1	57684025	0.0310195	-3.88391	0.00011605	-0.327918	DAB1	None	None	C	T	T	0.122804
rs7830822	chr8	95773014	0.0310687	-3.88305	0.00011645	-0.17015	DPY19L4	None	None	C	T	T	0.246206
rs2213707	chr22	27211191	0.031213	3.88056	0.000117612	0.200763	None	CTA-211A9.5	RP1-90L6.2	A	G	A	0.218251
rs4148373	chr16	16212104	0.0313892	3.87765	0.000118985	0.394998	ABCC1	None	None	C	T	T	0.062899
rs10200750	chr2	138940776	0.0315483	-3.87515	0.00012018	-0.154516	None	AC069394.1	AC097523.1	A	G	A	0.493411
rs1340674	chr1	80484625	0.0319148	-3.86989	0.000122731	-0.149925	None	ADH5P2	RP11-339A11.1	A	G	A	0.497604
rs11681633	chr2	108654188	0.0319462	3.86951	0.000122916	0.268987	None	SLC5A7	AC023672.2	C	W	A	0.044728
rs1994630	chr4	119927268	0.03252	3.86105	0.000127124	0.170361	SYNPO2/RP11-358D17.1	None	None	C	A	A	0.205471
rs6730368	chr2	236242437	0.0332064	3.85114	0.000132235	0.159849	None	AC092576.1	AGAP1	C	T	T	0.234625
rs7577540	chr2	46165100	0.0336939	-3.84452	0.000135754	-0.315826	PRKCE	None	None	C	T	T	0.110024
rs2388958	chr1	80518186	0.0337396	-3.84391	0.000136078	-0.146874	None	ADH5P2	RP11-339A11.1	G	A	A	0.380391
rs858800	chr1	166767050	0.0338242	3.84253	0.000136824	0.166221	None	CNN2P10	POGK	G	A	G	0.251198
rs7604580	chr2	159061258	0.0339692	3.84032	0.000138028	0.16138	CCDC148	None	None	G	A	A	0.223043
rs991681	chr10	54413554	0.0342894	3.83568	0.000140589	0.149728	RP11-556E13.1	None	None	G	A	A	0.386581
rs16921974	chr8	58200173	0.0345816	-3.83131	0.00014304	-0.271308	None	LINC00588	RNU6-596P	T	C	C	0.090455
rs6741942	chr2	42139094	0.0352645	-3.82189	0.000148462	-0.157111	None	AC104654.1	AC104654.2	C	T	T	0.403554
rs8100290	chr19	34463467	0.0353546	-3.82055	0.000149248	-0.150639	None	RN7SL150P	RPS4XP23	T	C	C	0.441494
rs2184613	chr1	80503523	0.0354057	-3.81988	0.000149641	-0.14784	None	ADH5P2	RP11-339A11.1	C	T	C	0.482428
rs11972596	chr7	7271879	0.035693	3.81602	0.000151937	0.200732	C1GALT1	None	None	T	C	C	0.213259
rs4905572	chr14	97469455	0.0359457	-3.81277	0.000153892	-0.158845	None	LINC00618	RP11-907D1.1	A	G	A	0.198882
rs11061476	chr12	131849823	0.0367025	3.8028	0.000160046	0.244374	RP13-507P19.2	None	None	G	M	A	0.05631
rs852586	chr5	10955988	0.0374732	3.79283	0.000166431	0.147046	None	CTD-2154B17.1	CTNND2	C	T	T	0.310104
rs3827886	chr12	14660184	0.0377036	-3.79005	0.000168251	-0.233075	PLBD1	None	None	T	C	C	0.108227
rs1520451	chr2	50624617	0.0381071	3.78506	0.000171571	0.222649	NRXN1	None	None	C	T	T	0.063898
rs303878	chr6	25065669	0.0381195	-3.78483	0.000171727	-0.152473	None	RP3-425P12.2	CMAHP	A	G	A	0.359824
rs1491598	chr3	70638565	0.0382159	3.78356	0.000172583	0.185457	None	RP11-231I13.2	COX6CP6	A	G	G	0.289936
rs2267807	chr7	38452648	0.03838	-3.7812	0.000174186	-0.172266	AMPH	None	None	C	T	T	0.218051
rs9820648	chr3	3475578	0.0384513	-3.7803	0.000174793	-0.162711	AC026188.1	None	None	T	C	C	0.343051
rs852564	chr5	10942243	0.0388922	3.77507	0.000178405	0.145654	None	CTD-2154B17.1	CTNND2	C	K	T	0.422524
rs17105672	chr14	77756321	0.0389052	3.77488	0.000178539	0.167594	POMT2	None	None	G	A	A	0.235024
rs11761526	chr7	4968125	0.038981	3.77392	0.000179208	0.209835	MMD2	None	None	C	W	A	0.180312
rs1387573	chr2	28371194	0.0390075	-3.77358	0.000179446	-0.227081	BRE	None	None	T	C	C	0.111821
rs983534	chr3	6952375	0.0392137	-3.77117	0.000181141	-0.153436	GRM7	None	None	A	G	G	0.46246
rs9868927	chr3	173339777	0.0393586	3.76936	0.00018242	0.152829	NLGN1	None	None	A	G	G	0.336462
rs12523300	chr5	120828366	0.0397562	3.76422	0.000186115	0.151934	None	CTC-546K23.1	RP11-510I6.1	C	R	A	0.346446
rs1414125	chr10	2055591	0.0401597	3.75932	0.000189694	0.147215	LINC00700	None	None	C	A	A	0.477636
rs9405623	chr6	3288384	0.0402316	3.75845	0.000190339	0.184757	PSMG4/SLC22A23	None	None	A	G	G	0.308307
rs11610721	chr12	75423697	0.0404386	3.75587	0.000192256	0.206179	RP11-81K13.1	None	None	G	A	A	0.139577
rs2217538	chr2	236244276	0.0409748	3.74934	0.000197201	0.154046	None	AC092576.1	AGAP1	C	T	T	0.255192
rs10191091	chr2	46573210	0.0411403	3.74696	0.000199029	0.147358	EPAS1	None	None	C	T	C	0.307109
rs4768108	chr12	46608618	0.0413705	-3.74425	0.000201129	-0.162192	SLC38A1	None	None	G	A	G	0.454273
rs7770529	chr6	144272474	0.0414982	3.74268	0.000202359	0.155927	PLAGL1	None	None	T	M	T	0.227636
rs16994111	chr20	13677405	0.0418329	-3.73834	0.000205786	-0.156735	None	TASP1	ESF1	G	A	A	0.326078
rs6887206	chr5	116728965	0.0420475	-3.73536	0.000208174	-0.150556	None	RPL35AP15	LINC00992	C	T	C	0.41893
rs12252665	chr10	19406306	0.0422112	-3.73339	0.000209771	-0.188026	None	UBE2V2P1	MALRD1	G	A	A	0.23722
rs17712036	chr7	14371050	0.0425329	3.72986	0.000212654	0.171159	DGKB	None	None	A	G	G	0.139577
rs9506444	chr13	20794818	0.0426449	3.72832	0.000213918	0.149105	None	GJB2	GJB6	A	G	G	0.368411
rs2725046	chr8	4467853	0.0429286	-3.72526	0.000216464	-0.145085	CSMD1	None	None	A	S	A	0.488618
rs12477677	chr2	208531122	0.042999	3.72444	0.000217154	0.17979	AC079767.4	None	None	T	C	C	0.26238
rs10226586	chr7	38695584	0.0434432	3.71953	0.000221306	0.169369	KRT8P20	None	None	A	G	G	0.245008
rs7309029	chr12	125424502	0.0436795	-3.71669	0.000223738	-0.216836	None	RPL22P19	DHX37	A	S	G	0.146765
rs1818731	chr12	81273346	0.0436795	3.71668	0.000223745	0.161381	LIN7A	None	None	C	T	T	0.225839
rs12994903	chr2	159092141	0.0437749	3.71536	0.000224889	0.159269	CCDC148/CCDC148-AS1	None	None	C	A	A	0.194688
rs4963893	chr12	25597778	0.0440669	-3.71237	0.000227496	-0.242823	IFLTD1	None	None	A	C	C	0.172125
rs10828718	chr10	25180919	0.0441675	-3.71133	0.000228407	-0.14011	PRTFDC1	None	None	G	A	G	0.394369
rs1118649	chr10	29460122	0.0447939	-3.70466	0.000234336	-0.154157	None	RP11-492M23.2	LYZL1	C	T	C	0.365815
rs6695836	chr1	200611710	0.0449404	-3.70312	0.000235731	-0.186184	DDX59	None	None	C	W	C	0.372204
rs4447203	chr11	29299709	0.0450402	3.70183	0.000236905	0.164743	None	AC110056.1	RP11-460B17.3	G	A	A	0.215655
rs1867685	chr5	54059096	0.0450746	3.70132	0.00023737	0.144645	None	SNX18	AC112198.1	T	R	T	0.464657
rs17509456	chr3	147108756	0.045751	3.69402	0.000244104	0.385287	ZIC4	None	None	C	R	G	0.017372
rs4478233	chr4	138498854	0.0457605	3.69394	0.000244186	0.144881	RP11-714L20.1	None	None	G	T	G	0.492612
rs2218330	chr10	54440485	0.0460295	-3.69112	0.000246839	-0.14433	RP11-556E13.1	None	None	C	T	C	0.457468
rs7916535	chr10	25177744	0.0461153	-3.69022	0.000247684	-0.140608	PRTFDC1	None	None	C	T	C	0.41234
rs7177819	chr15	95048523	0.0462197	-3.68907	0.000248785	-0.147095	None	RP11-4F5.2	RP11-57P19.1	G	A	A	0.447684
rs7775598	chr6	68250118	0.0463227	-3.6878	0.00024999	-0.195798	None	RNA5SP208	RNU6-280P	G	A	A	0.134585
rs12359239	chr10	2721782	0.0463305	3.6877	0.000250092	0.144409	None	RP11-526P5.2	RP11-89K18.1	G	A	A	0.295128
rs11264432	chr1	156042915	0.0463488	3.68742	0.000250354	0.144227	MEX3A	None	None	G	A	A	0.342053
rs7579360	chr2	159061535	0.0463955	3.68696	0.000250795	0.153454	CCDC148	None	None	C	W	T	0.238419
rs4076390	chr11	40195564	0.046772	-3.68297	0.000254653	-0.149722	LRRC4C	None	None	T	S	C	0.247804
rs1888230	chr13	94503872	0.0474768	-3.67527	0.00026226	-0.158405	GPC6	None	None	G	A	A	0.364617
rs7597407	chr2	21935603	0.0476184	-3.67366	0.000263877	-0.218065	AC067959.1	None	None	A	C	C	0.152157
rs2616979	chr8	4478439	0.047795	-3.672	0.000265552	-0.147301	CSMD1	None	None	C	D	T	0.49361
rs6560785	chr10	2051048	0.0479384	-3.67052	0.000267058	-0.155543	LINC00700	None	None	T	M	T	0.311701
rs2152391	chr1	80508854	0.048259	-3.66735	0.000270299	-0.140587	None	ADH5P2	RP11-339A11.1	A	K	G	0.358427
rs7779245	chr7	3179991	0.0483731	-3.66614	0.000271552	-0.193447	AC091801.1	None	None	T	C	T	0.190495
rs12530923	chr7	16807354	0.0484273	3.66558	0.000272131	0.15617	TSPAN13	None	None	A	G	G	0.232428
rs9987342	chr8	126113303	0.0484523	3.66511	0.000272613	0.217929	NSMCE2	None	None	G	A	A	0.132588
rs2076358	chr1	209823936	0.048971	3.65989	0.000278089	0.170704	LAMB3	None	None	G	A	A	0.298522
rs3002427	chrX	39753355	0.0490368	-3.65925	0.000278767	-0.205338	None	RPS11P7	AC092198.1	G	A	G	0.223046
rs1508733	chr3	3409961	0.0492252	3.65731	0.000280833	0.180916	AC026188.1	None	None	A	G	A	0.129193
rs4269476	chr7	130505073	0.0493013	-3.65641	0.00028179	-0.147679	None	RP11-36B6.1	AC016831.5	T	C	T	0.429912
rs17170204	chr7	33400857	0.0493487	-3.65593	0.000282303	-0.220721	BBS9	None	None	T	C	C	0.123403
rs460698	chr19	6961182	0.0494253	-3.65502	0.000283284	-0.157657	EMR4P	None	None	G	A	G	0.279153
rs1176957	chr14	41413100	0.0499806	3.64954	0.000289245	0.179932	None	RP11-662J14.2	RP11-129M6.1	C	T	C	0.246206

## Sheet: Identified Loci for comorbidity
SNP	rg	-log10 (p)	OA	asthma	stroke	cancer	ulcer	kidney	diabetes	lung	heart	RA
rs6945781	0.113536	7.21725	-0.173244	0.027505	-0.260947	0.161075	0.548274	-0.116201	0.313685	0.00083966	0.807496	-0.332778
rs10817479	0.112609	7.05463	-0.792242	0.460248	0.312134	-0.0546944	-0.1102	0.426951	0.164628	0.378354	0.282348	0.0867426
SNP6-150660580	0.111192	6.80967	-0.132955	-0.480855	0.125078	0.207942	-0.15963	-0.352559	-0.185178	-0.0258463	-0.893821	-0.163688
SNP4-88994976	0.110616	6.71133	-0.752078	0.00190057	-0.284347	0.186517	0.563219	-0.20877	-0.0397501	-0.270231	-0.196721	-0.0381515
rs9319513	0.107604	6.20818	-0.128303	-0.180574	-0.509656	-0.142485	-0.0359734	0.148732	0.202156	-0.431288	-0.931908	0.10742
rs6733862	0.106869	6.08826	-0.144009	0.571535	-0.13519	0.311703	0.11851	0.457198	0.182688	-0.0153477	0.780352	0.23447
SNP12-53251081	0.106402	6.01267	-0.201896	0.367927	0.21632	0.0115332	-0.0868171	0.0269293	0.0648173	0.402277	0.902929	0.216609
SNP4-30191657	0.10618	5.97696	-0.16314	0.3599	0.343731	0.150211	0.16519	0.442933	0.231514	0.133658	0.825176	0.23005
SNP1-8432227	0.106119	5.96715	-0.308094	0.0440718	0.169784	0.27407	0.55666	0.0595647	0.263108	0.068906	0.733003	0.202805
SNP12-31960751	0.105872	5.92755	-0.242706	0.419334	0.747999	0.276391	-0.0242996	0.361478	0.0689842	0.284792	0.37909	0.163493
SNP6-52764308	0.105788	5.91402	-0.164062	0.398132	0.26922	0.516677	0.0916475	0.210478	0.0951179	-0.0316769	0.823662	0.143497
SNP12-31961113	0.10518	5.81714	-0.262626	0.494461	0.774143	0.220623	-0.0737282	0.304422	0.100224	0.217773	0.356833	0.164752
SNP8-124932673	0.105164	5.81463	-0.198905	0.11735	-0.253125	0.169854	-0.268577	0.111126	-0.739245	0.251332	-0.388729	0.331872
SNP7-157724786	0.104597	5.72491	-0.051892	0.775516	-0.0971851	-0.308368	0.440424	0.105756	0.126027	0.211184	0.480487	-0.263338
SNP4-178866392	0.103619	5.57186	-0.143435	0.382285	0.234318	0.242291	-0.105852	0.187326	0.0642167	0.0590607	0.881711	0.318535
SNP3-128956957	0.103512	5.55523	-0.153285	0.109849	-0.111005	0.49823	0.516422	-0.0641991	-0.138221	0.0574677	0.833157	-0.0036659
SNP4-144156770	0.103271	5.51801	-0.081683	-0.175987	-0.0049857	-0.188543	-0.100399	-0.49652	0.0800334	-0.32675	-0.936729	0.0237554
rs7303433	0.10322	5.51004	-0.880494	0.393544	-0.200096	-0.134885	0.150606	0.0536473	0.0956621	-0.131873	-0.502441	0.149813
SNP12-23531562	0.10322	5.51004	-0.880494	0.393544	-0.200096	-0.134885	0.150606	0.0536473	0.0956621	-0.131873	-0.502441	0.149813
rs12510860	0.10318	5.50381	-0.664053	-0.112189	-0.464848	0.217125	0.570225	-0.220838	0.0101321	-0.208587	-0.0468425	-0.128571
SNP2-127245958	0.103084	5.48898	-0.0106651	0.552698	0.154586	0.293417	-0.159676	0.10237	-0.226649	0.0824277	0.803907	0.379659
SNP21-46385433	0.1029	5.46074	-0.226288	-0.38422	-0.267294	0.178064	-0.32313	-0.0350912	-0.219298	0.0196624	-0.956957	0.00383401
rs7575946	0.102294	5.36783	-0.13062	-0.167105	-0.803492	0.0422962	0.127482	-0.20366	0.277832	-0.303377	-0.641923	-0.0726243
SNP6-15617737	0.10187	5.30332	-0.076596	0.554211	-0.104306	-0.211462	0.101155	0.319499	0.10466	0.29978	0.214013	0.760918
SNP1-199267166	0.101626	5.26628	-0.364627	0.203529	-0.10181	-0.55171	0.0191285	0.117398	0.0587629	0.0879412	-0.813897	0.0678206
SNP8-103559117	0.101521	5.25047	-0.480131	-0.0824294	-0.832994	-0.0331427	0.05903	0.234475	0.0367865	-0.0970986	-0.476545	-0.181616
rs4360121	0.100462	5.09182	-0.082526	-0.299596	-0.0221884	-0.402996	-0.147278	-0.163648	0.233436	-0.0794154	-0.988275	0.0185036
rs13431390	0.10035	5.07513	-0.463835	0.940357	0.0325007	-0.133518	-0.316119	0.374821	-0.0223094	-0.284238	-0.240946	0.177971
SNP7-116101563	0.100344	5.07422	-0.0689367	-0.162859	-0.831927	0.198506	-0.16746	0.186167	-0.327632	-0.369873	-0.354471	-0.144281
SNP6-53165461	0.0999028	5.00895	-0.218008	-0.155003	0.12183	-0.213444	-0.27894	-0.242091	0.133104	-0.110667	-1.01943	0.0475091
SNP3-80703380	0.099782	4.99114	-0.943021	0.575531	-0.0623137	0.0505142	-0.0698257	0.234018	-0.110846	0.0843898	-0.0908784	0.0767761
SNP13-48640413	0.0996399	4.97023	-0.14989	-0.241035	-0.310887	0.221709	-0.146669	-0.0642761	0.154478	-0.392367	-1.01016	0.0127967
SNP7-38983236	0.0987287	4.83718	-0.823212	-0.140095	0.109337	0.165496	0.017467	0.337111	-0.251046	-0.0117384	-0.324684	0.370924
SNP2-34861677	0.0976978	4.68882	-0.292647	0.106414	-0.0646948	-0.299801	-0.282508	-0.271653	0.0959938	-0.223493	-0.953065	0.17534
SNP12-60238774	0.0976921	4.688	-0.0896811	0.023804	-0.122047	-0.0551703	-0.246825	0.0167702	0.0370352	-0.46056	-0.905831	-0.34051
SNP12-53250865	0.0976799	4.68626	-0.130511	0.411741	0.234255	-0.1724	0.0653534	0.0594182	0.213084	0.343619	0.943152	0.0891572
SNP15-92953246	0.0976505	4.68207	-0.342802	-0.23495	-0.0469703	0.889613	0.0529249	0.251708	0.132189	0.21721	0.156463	-0.0473691
SNP6-129648046	0.0975695	4.67051	-0.0286418	0.478242	0.0486264	0.146985	0.242654	0.139529	-0.176256	0.139686	1.00885	-0.0297852
SNP16-49130115	0.0975225	4.66381	-0.0256603	0.443094	-0.0327817	0.251031	0.0942496	0.181898	-0.216856	-0.863802	0.100756	0.35258
rs6548699	0.097518	4.66316	-0.918548	0.581964	-0.0741312	0.0325364	-0.120203	0.254282	-0.152312	0.0896013	-0.130881	0.0747431
SNP8-4431696	0.097216	4.62025	-0.392541	-0.0357465	-0.0047005	-0.174028	-0.0300082	0.0292067	0.284151	-0.221202	-1.02248	0.0895528
SNP4-144120710	0.096975	4.58613	-0.0530666	-0.147609	-0.0295194	-0.227594	-0.131422	-0.450166	0.0587985	-0.370692	-0.942092	0.0155416
SNP6-53155082	0.0968412	4.56725	-0.0515019	-0.345394	-0.135435	-0.245754	-0.0784252	-0.329662	0.213412	-0.204186	-0.988817	-0.0566281
SNP15-92944014	0.0967439	4.55354	-0.290572	-0.14144	-0.0056336	0.842566	0.0823141	0.221696	0.0982415	0.401884	0.242935	0.0597638
SNP12-53239322	0.0967168	4.54974	-0.199374	0.355187	0.122888	0.0272974	-0.184107	0.139784	0.202874	0.440434	0.80788	0.309555
SNP3-80601918	0.096716	4.54962	-0.93843	0.572211	-0.0638364	0.0334182	-0.111911	0.2539	-0.116917	0.0756666	-0.130659	0.0315142
rs3787178	0.0967013	4.54755	-0.782862	0.406301	0.344763	-0.0082568	0.0913279	-0.295898	-0.139627	-0.178022	0.0138345	-0.0667333
rs961774	0.0966737	4.54367	-0.210356	0.448389	0.192329	-0.101192	0.0705651	0.256531	0.380244	0.0319777	0.772325	0.343663
SNP1-95336854	0.0965328	4.52388	-0.860896	0.122547	0.260076	0.267496	0.200761	0.390652	0.0670854	-0.0272362	0.269894	-0.153949
rs7624315	0.0964729	4.51548	-0.937608	0.56576	-0.07222	0.0454977	-0.0726992	0.22633	-0.133357	0.0802443	-0.11832	0.0293708
SNP5-155676615	0.0958581	4.42968	-0.180412	-0.428619	0.015746	0.860419	-0.0319382	-0.0911383	-0.372872	0.288995	0.0103163	-0.0340921
SNP18-806791	0.0958055	4.42238	-0.281333	0.513538	0.794309	-0.19444	-0.0880453	-0.0394064	0.30684	0.0236207	-0.0838587	0.0479804
SNP3-80590461	0.095722	4.41081	-0.908901	0.598605	-0.101395	0.0128722	-0.135855	0.267914	-0.119123	0.118353	-0.115752	0.0539644
rs12475206	0.0956193	4.39658	-0.374623	0.947214	-0.167975	-0.174072	-0.352002	0.343075	0.100828	-0.328626	-0.212003	0.120784
SNP2-236106216	0.0956018	4.39417	-0.464511	0.936972	0.139907	-0.020087	-0.31319	0.285961	-0.0596164	-0.239995	-0.225683	0.299808
SNP4-132064753	0.0952902	4.35116	-0.042522	0.391524	0.0239159	-0.284866	0.136801	0.303185	0.383555	0.21321	0.903236	-0.0886249
SNP2-236072600	0.0952461	4.34509	-0.321733	0.97214	0.160504	-0.183078	-0.268741	0.231682	-0.131361	-0.0846338	-0.0193369	0.448231
SNP6-115988287	0.0952019	4.33901	-0.456955	0.0299459	-0.369915	0.0799393	-0.0082089	-0.243079	0.182923	-0.180083	-0.9162	-0.0395572
SNP2-3064670	0.0946783	4.26734	-0.263512	0.223093	0.16437	-0.107597	0.0266941	0.328418	0.831479	0.283617	0.0720307	0.341273
rs10460275	0.0946633	4.26528	-0.280045	0.972373	0.142724	-0.146661	-0.231226	0.217158	-0.128902	-0.147704	-0.1058	0.466159
rs6091457	0.094601	4.25679	-0.7582	0.238176	0.358557	-0.002549	0.0707141	-0.373868	-0.115185	-0.247299	-0.0733243	-0.164222
SNP1-182617604	0.0943809	4.22687	-0.73722	-0.439703	-0.191756	-0.0728686	-0.248062	0.0656154	-0.146649	-0.0092781	-0.494798	-0.121398
SNP21-46375340	0.0942675	4.2115	-0.158066	-0.399707	-0.249876	-0.0725565	-0.270753	0.0223133	-0.0683647	0.215406	-0.953043	-0.0712019
SNP2-74201300	0.0942416	4.208	-0.251275	-0.0320908	0.146742	-0.195274	0.00015047	0.370995	0.23182	0.884208	0.328245	0.0594043
rs17015647	0.0942087	4.20355	-0.259428	0.099818	-0.0813095	-0.325535	-0.266743	-0.269099	0.0665336	-0.199084	-0.962692	0.151791
SNP15-31326855	0.0941384	4.19403	-0.0270477	-0.340078	-0.0310367	0.0403636	0.147288	-0.144103	0.0438851	-0.830458	-0.333571	-0.486186
SNP16-49136895	0.0940412	4.1809	-0.0831249	-0.209179	0.0298008	-0.358656	-0.0585895	-0.129549	0.325364	0.896575	0.0677511	-0.30877
SNP6-53176127	0.0939761	4.17212	0.0102995	0.306778	0.0283578	0.345284	0.198524	0.20231	-0.280203	0.111869	0.983155	-0.0438857
SNP1-95316435	0.0939729	4.17168	-0.896559	0.135836	0.291325	0.247202	0.161688	0.342251	0.0889956	-0.0172228	0.225582	-0.146638
rs12726204	0.0939097	4.16317	-0.734374	-0.44241	-0.194536	-0.0705481	-0.249866	0.0645177	-0.145987	-0.0114966	-0.497289	-0.122501
SNP10-67962374	0.0939036	4.16235	-0.065715	0.0653337	-0.774663	-0.179508	-0.22437	0.174406	-0.0724604	-0.163746	-0.575429	0.377372
rs12192603	0.0938018	4.14865	-0.118289	0.268529	0.167589	-0.122873	-0.364623	0.381008	-0.174222	-0.23384	-0.331293	0.872614
SNP12-92663533	0.0937574	4.14269	-0.0872898	0.227273	0.0862921	-0.258602	-0.0897705	0.0406161	0.128191	0.931128	0.186815	0.343252
SNP6-129654458	0.093576	4.11834	0.0283486	0.213396	0.215343	0.26884	0.293801	0.0621622	-0.337797	0.148522	0.993108	-0.0860639
SNP10-36847350	0.0934097	4.0961	0.0238477	0.117493	-0.0011629	0.440119	0.213159	-0.0432156	-0.0237548	0.0300123	1.00043	-0.0900286
SNP16-75474779	0.0932136	4.06994	-0.020144	0.260403	-0.061719	-0.158458	-0.0529892	0.170311	0.269596	0.197031	0.980626	-0.162712
rs2839117	0.0931557	4.06223	-0.254684	-0.368863	-0.277714	0.00508555	-0.126038	0.0443446	-0.156532	0.26233	-0.909742	-0.064429
rs16917929	0.0929828	4.03925	-0.150513	0.510664	0.0280255	0.244469	-0.0734312	0.276606	0.0624012	0.0665183	0.942723	-0.0405155
rs8094401	0.0928652	4.02367	-0.261578	0.424774	0.875994	-0.179217	0.128505	0.108867	-0.0646931	0.152414	0.14178	0.28765
rs4643045	0.092747	4.00803	-0.0325242	-0.531052	-0.192926	-0.120288	-0.155189	-0.105868	-0.0259857	-0.16245	-1.00899	-0.0754872
rs2754471	0.0926985	4.00161	-0.297393	0.309025	-0.11613	0.0183254	0.229403	0.0491993	0.136524	0.192513	0.950373	-0.192617
SNP3-81177447	0.0926084	3.98973	-0.903298	0.562029	0.177431	0.180106	0.0104	0.236243	-0.0886715	0.0479258	0.171967	-0.10008
SNP11-126288334	0.0924088	3.96345	-0.0142935	-0.0341133	-0.187645	-0.264375	0.111195	-0.0659297	0.0925375	0.207074	0.323326	-0.968013
rs12808085	0.0923276	3.95278	-0.276363	0.213491	0.213941	0.23075	-0.767698	0.268342	0.024675	-0.190919	-0.109656	-0.341912
SNP5-143228526	0.0922905	3.94791	-0.222507	-0.433024	-0.150213	-0.0310525	-0.139959	0.0469776	-0.0372909	-0.0387105	-1.0436	0.155401
SNP3-5066560	0.092166	3.93159	-0.319363	0.293431	0.280896	0.0756567	0.0767859	0.0940035	-0.0217628	0.104977	0.934414	0.104695
rs12343626	0.0921356	3.92762	0.0887369	0.15086	0.0818832	0.00410156	0.506284	-0.228706	0.00684872	0.228284	0.995919	-0.0667908
SNP22-43548004	0.0920001	3.9099	0.0296088	-0.89403	0.0362251	-0.244552	-0.0490921	-0.42895	0.0534076	0.190177	0.0468666	-0.470688
SNP8-141427400	0.0918371	3.88865	-0.170041	-0.148356	0.0400667	-0.0704263	-0.201785	0.833392	0.3075	0.355006	0.209724	-0.109186
rs1536417	0.0916823	3.86852	-0.252498	0.0782677	0.0931764	0.282413	-0.330498	0.00281633	0.785046	-0.0030313	-0.376	0.108989
SNP22-26150156	0.0914834	3.84273	-0.294992	0.313994	0.103381	0.0633362	0.297398	0.0241767	0.215793	-0.0493321	0.00899249	0.863794
rs17041935	0.0914375	3.83679	-0.291196	0.302467	0.276271	0.109627	0.0752754	0.0902412	-0.0406601	0.0944629	0.946779	0.107592
SNP1-86124201	0.0914052	3.83262	-0.190296	0.247924	0.0316815	-0.168553	-0.310855	-0.770364	0.0698763	0.11213	-0.133833	-0.248022
rs11589719	0.0913986	3.83176	-0.199781	0.248735	0.0327084	-0.166162	-0.310154	-0.768211	0.0689075	0.112949	-0.134489	-0.247279
SNP2-119720112	0.0913579	3.8265	-0.0259063	0.2005	0.0774909	0.0838816	-0.21907	0.378945	-0.40858	0.248018	0.860343	-0.0216748
SNP9-88418269	0.0913349	3.82352	0.0797983	0.15284	0.0844301	0.00126298	0.492677	-0.227368	0.00808888	0.232888	0.999952	-0.0656603
SNP9-114796339	0.0913236	3.82207	-0.298305	-0.237953	-0.107371	0.325263	-0.243336	-0.751451	-0.265362	-0.0862613	-0.0306684	0.0461049
SNP9-114786201	0.0912826	3.81678	-0.214331	-0.271331	-0.127319	0.341244	-0.245235	-0.744587	-0.339265	-0.0960426	0.0144559	0.0338189
rs17352760	0.0911887	3.80467	-0.300805	0.33158	-0.152009	-0.0180974	-0.129988	0.255802	-0.797988	0.146195	-0.187747	0.206841
rs12440787	0.0911183	3.7956	-0.274057	-0.108797	-0.0896116	0.914589	0.228489	0.274551	0.126804	0.13825	0.253477	0.0483673
SNP3-26659542	0.0909274	3.77108	-0.224941	-0.166336	-0.141627	0.285616	-0.199654	0.0232206	-0.178554	-0.109818	-1.02045	0.100278
rs17170804	0.0908661	3.76323	-0.058808	0.0729584	0.0386521	0.0942108	0.438437	-0.0265458	0.295537	0.00455912	0.954841	-0.353521
SNP18-46421265	0.0908082	3.75582	-0.315532	0.475056	0.853426	-0.177947	0.0498167	0.14625	-0.0512541	0.164403	0.131169	0.30722
SNP21-46375233	0.0907159	3.74401	-0.268846	-0.369561	-0.192862	-0.0364228	-0.163394	0.0809813	-0.0888106	0.254967	-0.945891	-0.0341783
rs17505481	0.0907138	3.74374	-0.250232	-0.156926	-0.893433	-0.0147594	0.0150203	-0.0792106	0.273942	-0.226687	-0.513765	-0.0514619
SNP13-88900872	0.0906758	3.73889	-0.0991588	-0.286863	0.118938	0.22296	-0.0257334	-0.233672	-0.45164	-0.023642	-0.888894	0.0581829
SNP9-86942889	0.0905776	3.72636	-0.428642	0.370271	0.284647	0.134848	0.181879	-0.144181	0.0150305	-0.0697432	0.807654	0.0263311
SNP1-182672693	0.0905285	3.72011	-0.790316	-0.313085	-0.0725034	-0.168767	-0.278047	-0.0439383	-0.0898993	0.0292007	-0.540181	-0.140207
rs7852361	0.0905065	3.7173	-0.429248	0.379998	0.298212	0.146198	0.159564	-0.122638	0.0299623	-0.076764	0.800563	0.0630926
SNP1-95258064	0.0904656	3.71209	-0.876065	0.12415	0.310577	0.24327	0.16201	0.356573	0.0770545	0.0503185	0.256187	-0.149391
rs12247274	0.0903731	3.70033	-0.0667214	0.182698	0.0690786	0.1654	-0.0884253	0.25845	0.323894	-0.167405	0.885345	-0.215861
SNP2-13528057	0.0901633	3.67373	0.130845	-0.0628064	-0.0109255	0.00602153	0.274825	-0.125809	-0.396427	0.156726	0.966174	-0.0356986
rs11684919	0.0901579	3.67304	-0.0523266	0.092469	0.27862	-0.291627	-0.478801	0.0632155	-0.107845	0.922645	0.0756083	0.0762407
rs3849153	0.0901023	3.66602	-0.119095	0.440449	0.158916	0.0879432	0.154297	0.151012	0.180641	-0.080144	0.874925	0.344111
rs11886426	0.0899963	3.65261	-0.0535622	0.234225	0.833587	-0.0952284	-0.200266	0.387915	-0.0645929	0.242219	0.46941	0.114344
SNP1-191081188	0.0899509	3.64689	-0.121508	0.333994	0.0609845	0.161781	0.0811816	0.0101345	0.241536	-0.193067	-0.201125	0.915063
rs1528101	0.0898757	3.6374	-0.0876428	-0.404601	0.0870653	-0.0519045	-0.237728	-0.10127	-0.0597953	-0.207718	-1.04334	0.0726572
SNP13-99275149	0.0897976	3.62758	-0.160894	0.160601	-0.52086	0.0973888	0.16557	0.0373203	0.070774	-0.938684	-0.200599	-0.219659
SNP7-136839666	0.0897726	3.62443	-0.0865937	-0.404689	0.0846585	-0.0518707	-0.237593	-0.101026	-0.0594618	-0.208085	-1.04382	0.0725348
rs7160601	0.0897601	3.62286	-0.20015	-0.341203	-0.101322	-0.217974	0.115279	-0.106296	-0.126796	-0.244608	-0.991344	0.0524008
SNP6-53180060	0.0897397	3.6203	-0.25796	-0.183268	0.0852891	-0.319633	-0.245161	-0.222817	0.16131	-0.0298854	-1.00017	0.060915
SNP3-117478768	0.0897355	3.61978	-0.333078	-0.106344	-0.149713	-0.0303985	0.0780451	0.125647	0.151957	-0.481578	-0.994529	-0.0043242
SNP6-12836551	0.0895057	3.59095	-0.288961	-0.128703	-0.029575	0.828913	-0.062017	0.055165	0.133222	0.351437	0.171576	0.32292
SNP14-33750139	0.0894336	3.58194	-0.125587	-0.144949	-0.095778	0.178396	-0.0201319	0.104393	-0.0390742	-0.897766	-0.63784	0.198905
SNP6-127944914	0.0892308	3.55663	-0.11513	0.0372406	0.142829	0.159212	-0.785397	-0.0060998	-0.110788	0.367463	0.138735	-0.389327
SNP9-88418508	0.0892143	3.55457	0.0876789	0.155786	0.0955951	0.00558013	0.445295	-0.22852	0.00089014	0.249613	1.01606	-0.0607407
SNP1-165906644	0.0891694	3.54899	-0.192432	0.247475	0.0385929	-0.226401	-0.190447	-0.106693	0.458572	-0.757763	0.0685279	-0.0596364
SNP12-31960752	0.0890848	3.53847	-0.191538	0.421989	0.822024	0.268303	-0.132606	0.295951	0.0185415	0.0818306	0.340131	0.143434
SNP12-39858559	0.0890285	3.53147	-0.180303	0.0516713	-0.121598	0.04817	0.305102	-0.128891	0.155514	0.272619	0.951086	-0.0902079
SNP13-33999120	0.0889272	3.51891	0.0813724	0.219282	0.19809	-0.231843	-0.0619128	0.123755	0.107547	0.0420531	0.996122	-0.008843
SNP7-8994607	0.0888078	3.50414	-0.199054	0.00124116	0.157561	-0.015035	-0.38425	-0.186439	0.218578	0.894911	0.146892	0.0955848
rs416707	0.0887883	3.50172	-0.0194344	0.226772	0.484724	0.0263418	0.190802	-0.132316	0.142131	0.192466	0.953182	0.0638609
SNP8-82051157	0.0887431	3.49614	-0.0195214	-0.17045	0.208565	-0.0008304	0.149768	-0.039541	-0.256011	-0.894274	-0.20501	-0.0670678
SNP20-56797119	0.0886368	3.48302	-0.333598	-0.0655051	-0.197693	-0.315759	-0.103396	-0.749735	-0.0245867	-0.0179719	-0.421971	0.104946
SNP10-128249956	0.0886221	3.48121	-0.210799	-0.344837	0.0151143	-0.120898	-0.143489	-0.0687115	-0.108439	-0.280992	-1.0405	0.0122261
SNP1-216249076	0.0886087	3.47956	-0.186173	-0.188341	0.122491	0.330116	0.292257	-0.13703	0.113909	0.288835	0.879855	0.0190248
rs6014017	0.0885709	3.47491	-0.078555	0.283991	0.297826	-0.120165	0.128868	-0.150844	-0.156098	0.204128	0.993989	-0.18944
SNP2-204402710	0.0884409	3.45891	-0.328337	0.91584	-0.308325	-0.145847	-0.171923	0.216252	-0.185647	-0.146198	-0.159751	-0.077846
rs3115969	0.0883224	3.44437	-0.323108	0.915039	-0.309628	-0.147381	-0.17294	0.214912	-0.187658	-0.147031	-0.160315	-0.0784933
SNP10-54159244	0.0881107	3.41847	-0.112537	0.0209802	0.180062	0.287665	-0.0060819	0.0686283	-0.048735	0.258024	0.996338	-0.137429
SNP13-106951944	0.0880804	3.41477	-0.93065	0.359144	0.164058	0.206093	0.21426	0.17504	-0.0552221	-0.0293548	0.033967	-0.271964
SNP6-1345627	0.0880659	3.413	-0.983966	0.276855	-0.016988	0.0791017	0.135419	0.435067	0.0401908	-0.204095	-0.193905	0.131906
rs10775663	0.0880593	3.4122	-0.221069	0.20975	-0.375769	-0.0240669	-0.270062	0.979749	0.0552773	-0.0263793	-0.168092	0.173446
rs362856	0.0880156	3.40686	-0.199058	0.358647	0.20076	-0.0957234	0.0982839	0.0478297	-0.0124108	0.207482	1.0018	-0.183636
SNP12-61725351	0.0878759	3.38986	-0.262201	-0.113179	0.0135857	-0.256643	-0.144966	-0.10567	-0.229397	-0.0998388	-0.993316	-0.0706446
SNP1-7335158	0.0878547	3.38728	-0.100111	0.34785	0.0206014	0.0384899	0.0957774	0.219638	-0.126525	0.0292702	0.978619	0.188833
rs2165594	0.0878093	3.38176	-0.992638	0.114743	0.089449	0.048071	-0.217959	0.064132	0.213362	-0.131579	-0.285135	-0.188709
SNP3-133449716	0.0878056	3.38132	-0.351172	0.00569898	0.162003	0.180805	-0.0294947	0.261694	0.17904	0.239208	-0.0558952	0.889161
SNP1-20442595	0.0877407	3.37343	-0.437246	-0.0586686	-0.0980693	0.102601	0.872392	0.0426726	0.214713	0.252888	0.165334	0.0262231
rs10858578	0.0876878	3.36702	0.0929466	-0.13703	-0.111192	-0.324226	0.239895	-0.0611494	-0.812913	0.0527687	0.270479	-0.121973
SNP3-5066700	0.0876682	3.36465	-0.304234	0.245794	0.233954	0.138492	0.0931346	0.117595	-0.0098969	0.0728411	0.967512	-0.055328
rs12095196	0.0876627	3.36399	-0.0763803	0.397932	0.0627864	-0.0916471	-0.0210259	0.443323	-0.066071	0.138885	0.959105	-0.009462
SNP12-31961427	0.0876435	3.36166	-0.150163	0.407484	0.845081	0.251405	-0.127029	0.25584	0.011372	0.0936749	0.355585	0.142958
SNP15-46713025	0.0875981	3.35616	-0.118088	0.505805	0.202635	0.00674819	-0.135866	0.26073	0.0835489	0.0228541	0.872402	0.314628
SNP16-7484657	0.0875309	3.34804	-0.949647	0.298486	-0.159855	0.454153	0.0952896	0.168929	-0.0677715	-0.0141088	-0.0567627	0.1493
SNP13-41297540	0.0875231	3.34709	-0.158369	-0.0527631	-0.0915441	-0.0812887	-0.442312	0.0815124	-0.142276	-0.0086412	-1.02285	0.284321
SNP18-4579404	0.0874981	3.34407	-0.162916	0.210047	0.216899	-0.172225	0.00494246	0.0539498	0.158889	0.973648	0.306363	0.0294021
rs10771610	0.0872396	3.31292	-0.937175	0.240318	0.365341	0.0544523	0.11674	0.217788	-0.0924159	0.0660026	-0.212932	0.19538
SNP12-86185851	0.0872135	3.30978	-0.149855	0.0839881	0.156502	0.3233	-0.324473	6.45e-05	0.755559	-0.0174772	-0.354781	0.113691
SNP12-86231241	0.0872039	3.30863	-0.172586	0.125994	0.147937	0.308886	-0.28897	0.00198316	0.760037	-0.0030927	-0.382665	0.117206
rs12413557	0.0870254	3.28722	-0.0281258	0.258105	0.353118	0.269198	0.166371	0.222999	0.119114	0.0378271	0.963227	0.0781101
SNP1-232756190	0.0867524	3.25461	-0.17361	0.0288044	0.269655	0.0294365	-0.160875	0.283109	-0.0284775	0.283225	0.00071828	0.941877
rs1814317	0.0865206	3.22704	-0.857694	-0.121197	0.375586	0.245499	0.0719354	-0.0823734	-0.0091754	-0.0952909	0.135413	-0.0137874
SNP17-64438921	0.086507	3.22542	-0.133015	0.132157	0.147205	0.305283	-0.214838	0.240637	-0.260147	0.840316	0.0609298	0.306119
SNP3-157892782	0.0862932	3.20012	-0.0852705	-0.108229	0.0459382	0.0428566	-0.325517	0.221417	0.0338782	-0.259457	-0.449212	0.889761
SNP3-46639035	0.0862896	3.19969	-0.0100972	0.0277412	0.109058	-0.241351	0.315021	-0.0362198	0.0280595	0.0815592	0.993647	-0.186731
rs17044989	0.0862545	3.19554	-0.17165	-0.0778705	-0.194606	-0.327509	-0.102074	0.855888	0.0421384	0.246455	-0.0682148	-0.220999
SNP1-63880217	0.0862261	3.19219	-0.166357	-0.376721	0.1383	-0.105647	-0.123807	-0.390234	0.0353025	0.191023	-0.91275	-0.14853
SNP15-51852720	0.0860842	3.17547	-0.154669	0.116754	-0.886801	-0.19602	-0.153709	0.0659621	-0.0520648	-0.126821	-0.463758	-0.183239
SNP9-112006374	0.0859892	3.1643	-0.0921701	0.196845	-0.357701	0.00549699	0.873216	0.357727	0.165428	-0.0932498	0.263147	-0.118043
rs10842403	0.0859737	3.16248	0.0161655	0.0884129	0.224897	0.0587603	-0.0788904	0.309145	-0.865944	0.0770914	0.00970657	0.467046
rs17486421	0.0859609	3.16097	-0.480366	0.415717	-0.779404	-0.0592266	-0.122694	0.00476648	0.170405	0.0504137	-0.0558044	0.0388601
SNP10-94567884	0.0859453	3.15914	-0.189207	-0.127508	-0.0937867	-0.329843	0.0248258	0.08713	0.370272	-0.0568076	0.0593499	-0.927998
rs11113611	0.085906	3.15453	-0.8946	-0.0815842	0.363358	0.166177	0.0225365	-0.104686	0.135508	-0.0487742	0.0961626	-0.0142428
SNP16-87424984	0.0858637	3.14957	-0.198147	-0.421035	0.0988963	-0.0063438	-0.149498	-0.282683	0.00475102	0.10828	-0.297884	-0.844035
SNP1-223459043	0.0856799	3.12806	-0.109054	0.400999	0.228804	-0.110643	0.164232	0.0812855	-0.183311	0.103722	0.986356	0.0572726
SNP15-92955861	0.0856097	3.11987	-0.427678	-0.0212759	-0.102251	0.902495	0.191962	0.270951	0.109356	0.0988316	0.246722	-0.0089992
SNP1-40164876	0.0856045	3.11926	-0.0536459	0.192699	-0.055293	0.330027	0.134209	-0.144812	-0.840337	-0.379474	0.0120666	-0.137839
SNP3-157923611	0.0854532	3.10163	-0.0890174	-0.137648	0.0803506	0.0163395	-0.314768	0.136437	-0.0324959	-0.235825	-0.447014	0.903325
SNP4-46811287	0.0851813	3.07009	-0.197881	0.394442	0.314865	0.172793	-0.221963	0.908631	-0.122929	-0.16142	-0.0082294	0.17667
SNP15-69511542	0.08517	3.06879	-0.134609	0.159671	-0.0169113	0.368957	0.236392	0.224739	0.0478382	0.21885	0.955796	0.102307
SNP6-134639620	0.0849867	3.04761	-0.0841281	0.443868	0.0480306	-0.168133	-0.216657	0.935189	-0.0611264	0.291341	0.217402	0.17112
rs619545	0.0849796	3.04679	-0.156092	0.284646	0.187013	0.162766	-0.294514	-0.0536291	-0.0484551	0.199568	0.145454	0.914769
SNP2-204402866	0.0848285	3.0294	-0.370513	0.98453	-0.202821	-0.0431841	-0.220371	0.304235	-0.148921	-0.0996131	-0.121116	0.101694
SNP6-167900796	0.0847445	3.01976	-0.101665	-0.439547	0.0134459	-0.286244	-0.0505376	-0.909399	-0.130728	0.151211	-0.132561	-0.03121
rs16999967	0.0847295	3.01804	-0.865156	0.0579297	0.3812	0.282631	0.0373066	0.115384	-0.0735366	-0.0139831	0.126955	0.300398
SNP20-52491840	0.0846286	3.00646	-0.0671159	0.241845	0.297583	-0.113429	0.134599	-0.171944	-0.173223	0.170919	0.990935	-0.220125
rs17018797	0.0844348	2.98432	-0.190453	-0.114523	0.258616	-0.305722	0.0182632	-0.085209	0.00684736	-0.0991335	-0.156182	-0.880942
SNP22-35451677	0.0844027	2.98065	-0.0524783	-0.291802	-0.133426	0.345229	-0.863003	0.014856	-0.226419	-0.0328494	-0.147966	-0.0622917
rs4686251	0.0843817	2.97826	-0.044229	-0.470243	-0.147525	0.0837083	0.05882	-0.929559	-0.197384	0.179205	-0.208358	-0.237206
SNP3-26727241	0.0841658	2.9537	-0.227229	0.0120545	-0.09052	-0.240172	0.190136	0.042042	0.0321776	-0.179018	-0.244363	-0.906707
SNP2-3739874	0.0840131	2.93641	-0.281621	-0.0250848	-0.923109	0.077623	0.0231321	-0.0720648	0.218359	-0.246394	-0.447308	-0.0359648
SNP1-86227339	0.0840009	2.93502	-0.27539	0.161563	-0.0936519	-0.166296	-0.143415	-0.777741	0.0772638	0.0313428	-0.235133	-0.357572
SNP9-873458	0.0839424	2.9284	-0.21804	-0.243075	-0.289635	-0.0476038	-0.0272197	-0.193163	-0.122777	0.106403	-0.992317	0.121708
SNP12-106807449	0.0839074	2.92445	-0.881373	-0.0962039	0.429685	0.213897	0.0413221	-0.0523948	0.0292518	-0.0608286	0.0514721	0.031787
rs2683530	0.0839012	2.92375	0.105192	-0.975046	0.00500249	0.102175	0.0253428	-0.363523	-0.136744	0.419854	0.188088	-0.0777866
rs7034716	0.0838178	2.91435	-0.130114	1.01192	0.221873	-0.0851482	-0.375164	0.278524	-0.0295027	0.0843632	0.159462	0.2259
SNP17-13471569	0.0836467	2.89509	-0.135978	-0.0650001	-0.237591	0.0785095	0.106189	0.175048	-0.0862776	-0.370402	-0.940036	-0.208287
SNP7-9185701	0.0835368	2.88276	-0.134278	-0.254253	0.0138068	0.029708	-0.0370202	-0.252919	-0.126418	0.0109009	-1.01406	-0.0809108
SNP7-77661532	0.0834756	2.8759	-0.160388	-0.178489	-0.179793	0.977893	0.132823	-0.0667182	0.0412032	-0.0942468	0.0790683	-0.252434
SNP5-32068668	0.0834077	2.8683	-0.0654358	0.00381716	0.100294	-0.071557	-0.0042234	0.241069	0.0410435	0.141836	0.810601	0.444965
SNP4-71727733	0.08338	2.8652	0.0876689	-0.0569378	0.354801	0.0247801	0.11404	-0.025524	-0.0932148	0.228425	1.01359	0.074784
SNP12-106769714	0.0833687	2.86394	-0.764785	-0.130974	0.137585	0.291237	0.346566	-0.152871	-0.125944	0.130336	0.325936	0.127643
rs11113578	0.0833121	2.85762	-0.878028	-0.0341479	0.419673	0.259969	0.0471003	0.00427536	0.0210105	-0.128116	0.093748	0.00783811
rs2225967	0.0830778	2.83153	-0.065973	-0.146691	-0.113981	0.0168655	0.0437884	-0.889866	-0.0842153	0.447085	-0.0691642	-0.188011
SNP2-86417358	0.0830357	2.82685	-0.155978	-0.0289278	-0.951554	0.0562157	0.0956075	0.173011	0.0313477	-0.223021	-0.462709	-0.151039
SNP20-53281286	0.0830237	2.82552	-0.202001	0.347391	-0.141569	0.220702	-0.0158257	0.340147	0.181462	-0.222287	-0.10617	0.905651
SNP5-4858120	0.0829327	2.81543	-0.0536086	0.2026	0.845562	-0.284011	-0.174529	0.336752	0.229853	0.173477	0.0101218	-0.070998
SNP5-92047455	0.0827661	2.79701	-0.0298996	0.0368215	-0.210049	0.0137942	0.900175	0.217729	0.104862	-0.431042	-0.0082328	0.0533452
SNP6-81936686	0.0827146	2.79132	-0.225075	0.00305804	-0.0429854	-0.146735	0.140712	-0.0954808	0.230108	-0.358864	0.0133314	-0.935812
rs11063039	0.0826742	2.78687	-0.130476	-0.288421	-0.220615	0.221492	-0.0393137	-0.127294	0.0659795	0.0671907	-0.871652	-0.378141
SNP20-43126702	0.082654	2.78464	-0.340326	0.287255	0.0845728	0.0688016	0.12855	0.238291	0.252231	0.0227305	0.925982	-0.130404
SNP12-106851597	0.0825975	2.77842	-0.888277	-0.17744	0.262991	0.240291	0.120916	-0.0708284	0.0321543	-0.16691	0.0473951	-0.0187913
rs10936611	0.0823331	2.7494	-0.124977	0.239127	-0.0627827	0.0523047	-0.238721	0.280755	-0.848883	-0.0658571	-0.0431909	-0.208191
SNP1-57088358	0.0822937	2.7451	-0.0478696	0.1649	0.211111	0.217621	-0.247712	-0.204782	-0.0943054	0.189084	0.154072	0.902652
SNP20-14407366	0.0822556	2.74093	-0.126886	-0.167672	-0.21473	-0.0816978	0.163859	0.111051	0.21958	-0.302033	-0.239294	-0.92167
rs11113710	0.0822306	2.7382	-0.855491	0.0254281	0.446209	0.142657	-0.0303668	-0.0976893	0.133712	-0.049976	0.15844	0.0619221
SNP6-43947601	0.0822239	2.73746	-0.110283	-0.344469	-0.145163	0.148186	0.111533	0.240708	0.129622	-0.176875	-0.942547	-0.136189
SNP8-1644997	0.0822203	2.73707	0.00868001	0.0747684	0.935552	-0.127006	-0.461656	-0.0161513	-0.18266	0.136524	0.0316874	0.231782
rs10861834	0.0821441	2.72876	-0.840066	-0.0031559	0.340865	0.238193	-0.109072	-0.0740405	0.121743	-0.119972	0.149453	0.181551
SNP12-86182981	0.0821006	2.72401	-0.190859	-0.0193461	-0.0915841	-0.0877164	0.271121	-0.0231939	-0.839575	-0.0909559	0.224322	-0.0298458
SNP2-14451587	0.0818862	2.70071	-0.0246052	-0.0888301	-0.0557539	-0.878878	-0.481642	-0.172869	0.0260796	0.0942761	-0.100557	-0.0068046
rs2867792	0.0818856	2.70064	-0.213884	0.38364	-0.174716	0.0677736	0.107958	0.196605	0.0310472	-0.159959	-0.0404386	0.923874
SNP16-54334584	0.0818844	2.70052	-0.13271	0.06773	-0.334966	0.0628462	-0.0739465	-0.0410412	-0.0132875	-0.225031	-0.907542	-0.337454
SNP3-21697158	0.0818664	2.69856	-0.208783	-0.0629825	-0.120447	0.19709	0.0615273	0.21672	0.0942585	0.0551313	0.918565	-0.0625461
SNP1-223447246	0.0817896	2.69024	0.0270273	0.279968	0.173265	-0.156451	0.142563	0.0135824	-0.171628	0.08599	1.03326	-0.0010514
rs10932941	0.0817793	2.68912	-0.155293	0.184648	-0.236727	0.232444	-0.0659236	0.195061	-0.134436	-0.068228	0.894085	-0.260029
rs7765678	0.0817156	2.68223	-0.186097	-0.0722506	-0.114705	-0.22352	0.166426	0.0215615	-0.121677	0.0122276	0.0460252	-0.962164
SNP16-54324255	0.0817061	2.68121	-0.132808	0.0684596	-0.335228	0.0632092	-0.0735846	-0.0409217	-0.0131576	-0.224955	-0.906751	-0.338275
SNP5-32657347	0.0817059	2.68118	-0.0565332	0.270265	0.0983829	0.123895	-0.0332977	-0.0047933	0.0219233	-0.025444	1.00265	0.0825079
SNP14-92193808	0.0816223	2.67216	-0.10273	-0.236625	-0.305702	-0.137431	-0.185824	0.0756791	0.269058	0.0343599	-1.00628	-0.0256506
SNP6-53155952	0.0815063	2.65966	-0.176428	-0.158152	-0.131004	-0.21705	-0.131876	-0.307342	-0.0160214	-0.0866444	-1.03247	0.00260593
rs7977182	0.0814612	2.65481	-0.187621	-0.0137238	-0.0720637	-0.0911292	0.279977	-0.0240338	-0.82794	-0.0829225	0.274197	-0.0365371
rs7931756	0.0813362	2.64139	-0.231261	0.156928	-0.143803	0.215179	0.0212436	0.271674	0.0837401	-0.310353	0.0393259	-0.884785
rs979592	0.0811623	2.62276	-0.203471	-0.32706	0.192257	0.170741	0.0216947	-0.910518	0.132224	0.170608	-0.0207069	0.0845728
SNP2-30437219	0.081115	2.61771	-0.0085187	-0.941566	0.0488168	0.465527	0.0838545	-0.0452719	-0.15367	0.0724023	0.127818	0.0210815
SNP22-31321359	0.0810448	2.61022	-0.44681	0.0762292	-0.107761	0.042123	0.254614	-0.0093965	-0.100831	-0.0276703	-0.0083905	-0.881694
SNP9-25646172	0.0810176	2.60732	0.0562128	0.192037	0.318677	-0.361326	-0.0038289	0.0120001	0.142051	0.139401	0.9213	0.119714
SNP2-53644831	0.0807725	2.58128	-0.199575	-0.0978968	-0.0308504	-0.142446	-0.0876389	0.0373321	-0.184085	0.95747	0.00800202	0.279238
rs2235875	0.0806832	2.57182	-0.203224	0.275394	0.2964	0.0341517	0.0420766	0.0608283	0.0356455	0.163905	1.00326	-0.112095
rs9998020	0.0806678	2.57019	0.0171124	-0.180603	0.0330229	0.010139	-0.0741334	0.278677	0.0161411	0.222408	0.891569	0.142869
rs11031930	0.0806498	2.56828	0.0191849	0.340724	0.0213873	0.0513761	-0.0642735	-0.11548	-0.259971	-0.225776	0.191063	0.881945
SNP18-74146473	0.0804646	2.54874	-0.0038738	-0.214617	0.0299507	-0.0487813	0.88805	0.253073	-0.0152541	-0.265042	0.0493918	-0.018673
rs635899	0.0804274	2.54482	-0.0492582	-0.0719939	0.932013	0.265301	-0.0102412	0.0544144	-0.198185	-0.0180507	-0.112032	0.129053
SNP17-49632537	0.080323	2.53384	-0.339918	0.135889	0.0303877	-0.0862604	-0.0230721	-0.162653	0.20746	-0.0842781	0.119366	-0.926887
rs6921810	0.0803198	2.53351	-0.147293	0.237866	0.0004095	0.129692	-0.18888	0.0966231	0.209884	-0.209953	-0.0735164	0.942861
rs4653765	0.0803029	2.53174	-0.146311	0.044688	-0.0394776	-0.123644	-0.0538555	0.212317	0.155714	0.0916401	0.942542	-0.157724
rs158029	0.0802874	2.53011	-0.0955729	-0.0494271	-0.0548501	0.89571	0.112207	0.145763	-0.151979	0.209599	0.309999	-0.283702
SNP9-88397804	0.0802719	2.52848	-0.137903	0.354441	0.212745	-0.0293531	-0.0144235	0.0956522	-0.047235	0.114221	0.903784	0.368565
SNP9-88397583	0.0802683	2.52811	-0.13083	0.354362	0.213324	-0.0297042	-0.0140481	0.0951182	-0.0474168	0.114615	0.905852	0.369007
SNP4-3647474	0.0801597	2.51673	-0.0196522	-0.165006	0.0396977	0.053705	-0.0832848	0.276509	0.00601234	0.300692	0.889186	0.152837
SNP9-91445762	0.0801141	2.51195	-0.156688	-0.158488	0.088183	-0.313911	-0.0032889	-0.0929486	0.0177521	0.037379	-0.998147	-0.0580899
SNP4-106068792	0.080082	2.50861	-0.166879	-0.30533	0.0500756	-0.0393837	-0.113584	-0.15101	0.88666	0.131877	-0.127566	-0.323707
SNP7-50297913	0.0798955	2.48915	-0.0603799	-0.0498751	-0.964429	0.223774	0.195073	0.265853	0.142974	-0.163655	0.0707804	-0.267587
SNP13-99834029	0.0797171	2.47062	-0.145688	0.0193646	-0.944173	0.0495976	-0.130096	0.0161592	0.117487	0.10016	-0.0754923	-0.299803
rs17161716	0.0795114	2.44935	-0.0859006	0.330369	-0.961638	0.14666	0.0812408	0.278777	0.0940809	-0.186105	-0.0259478	-0.0982403
SNP12-124706744	0.0794908	2.44722	-0.133452	-0.312464	0.196651	0.109824	0.0894948	-0.947265	0.135527	0.171936	0.00762414	0.0781719
SNP6-93950307	0.0794155	2.43946	-0.149064	-0.144291	0.834415	0.325877	-0.0271529	0.219802	-0.0429071	-0.137935	-0.194789	0.107878
SNP8-8493977	0.0793585	2.43359	0.0780693	-0.985785	0.0163853	0.0757107	0.181977	-0.126792	-0.146827	-0.274716	-0.165979	-0.186474
SNP1-14641907	0.0792005	2.41736	-0.99933	0.0494659	-0.0504334	0.0467161	0.260012	0.0476144	0.25011	0.105093	-0.0707873	-0.214158
SNP20-24696932	0.0791899	2.41628	-0.0500447	-0.14774	0.188824	0.213944	-0.0417893	-0.963172	-0.139306	0.119909	0.0260767	0.146384
SNP7-50298000	0.0791766	2.41491	-0.0686296	-0.0562991	-0.969541	0.214298	0.141635	0.271267	0.158755	-0.137862	0.0589767	-0.267274
rs2705413	0.0789667	2.39346	-0.956937	-0.0220348	0.175016	0.0555539	-0.181804	0.353812	0.0677525	-0.0675605	-0.113907	-0.129236
SNP8-57822616	0.0789563	2.3924	-0.0926711	-0.0784589	0.371964	-0.13665	-0.0177783	0.092333	-0.210733	0.144162	0.89795	-0.0130321
rs6786916	0.0788239	2.37891	-0.864214	0.219056	0.165658	-0.253454	-0.184095	-0.128692	-0.0003302	0.142412	0.136274	-0.159742
SNP12-124711850	0.078793	2.37577	-0.0980573	-0.223719	0.203779	0.0421851	0.046674	-0.967573	0.055816	0.218406	0.0596448	0.105865
SNP20-35514110	0.0787641	2.37284	0.0410058	0.157468	0.0774651	0.0824847	0.0860312	0.0620338	-0.320602	0.178303	1.03952	-0.122417
SNP5-32649209	0.0785515	2.35129	-0.124662	0.268263	0.0841643	0.0280954	-0.0448364	-0.0048124	0.0905724	-0.0267852	0.978079	0.0621308
SNP9-91441329	0.078547	2.35084	-0.166041	-0.219709	0.134053	-0.285431	-0.0094773	-0.126945	0.0205672	0.03295	-0.992114	-0.0845004
SNP3-21702859	0.0785231	2.34843	-0.281146	0.00316463	-0.0954401	0.137105	0.06253	0.276808	0.083578	0.080621	0.904804	-0.0275781
SNP2-8886292	0.0782823	2.32416	-0.30636	-0.0574301	0.0395165	-0.107033	0.180938	-0.0694372	-0.0183427	0.141447	0.872449	0.0304867
rs7969633	0.0782056	2.31646	-0.228059	0.0650676	-0.213557	0.145809	-0.131329	0.154447	-0.869942	0.136958	0.132509	-0.101339
rs925425	0.0778939	2.2853	-0.164753	-0.233391	0.0117275	-0.192011	-0.270162	0.0650456	0.0310673	0.148537	-1.02007	-0.0040841
SNP1-182737471	0.0772044	2.21714	-0.881953	-0.0211712	-0.160987	-0.074759	-0.0400991	-0.118253	-0.174659	0.0997842	-0.0855387	-0.323377
SNP12-79755622	0.0771953	2.21625	-0.303307	-0.227708	-0.0048353	0.188824	0.0725472	0.0891481	0.111138	-0.0693155	-1.01593	0.113426
SNP14-70728731	0.076976	2.1948	-0.141527	0.0842306	-0.0730744	-0.0872095	-0.0727312	0.165259	-0.0215976	0.0803567	-0.215506	0.993936
SNP7-155615162	0.0767659	2.17435	-0.0599391	-0.0162715	0.164718	0.928309	-0.228118	-0.0675694	-0.226663	0.108418	0.167908	-0.0530998
SNP2-117372906	0.0764551	2.14428	-0.148853	0.101117	0.138177	-0.0665543	-0.231106	0.130751	0.0647013	-0.0926467	-0.935888	-0.213724
SNP2-3037033	0.0763996	2.13893	-0.181894	0.073686	0.215116	0.267794	0.0486177	0.0962069	0.900156	0.0546802	-0.0196967	0.0873689
SNP1-228003730	0.0762335	2.12296	-0.132455	-0.25279	-0.163501	0.117813	-0.128109	-0.007511	0.0243755	0.0336183	-1.05518	0.194193
rs12197997	0.0759764	2.09839	-0.0746164	-0.0760727	0.340309	0.930311	-0.163199	0.0686906	-0.0817731	0.032781	0.0249487	0.0644734
rs6876828	0.0756745	2.0697	-0.166614	0.116093	-0.150724	0.975695	-0.0461914	-0.0374588	0.0651071	-0.175105	-0.0996813	0.00030568
SNP6-132950644	0.075573	2.0601	-0.115633	0.00289307	0.302937	0.910429	-0.157504	0.171408	-0.0572316	0.112231	0.0100538	0.00618521
SNP2-48480134	0.0754185	2.04554	-0.0909444	0.095585	0.114782	0.0310452	0.018677	0.16632	-0.12373	-0.0339458	0.998711	-0.12613
SNP3-21711418	0.0753939	2.04323	0.032427	-0.0770348	-0.0131146	0.206222	0.137702	0.0815639	0.0411575	0.154201	1.01546	0.0408695
SNP5-109324970	0.0744362	1.9542	-0.193546	0.104933	-0.0717316	0.979443	-0.0587069	-0.0514638	0.0502659	-0.17098	-0.110067	0.00415467
SNP6-132936801	0.0740198	1.91613	-0.0797344	-0.006553	0.31723	0.916535	-0.118186	0.109731	-0.0467044	0.108761	0.0174289	-0.0051316
SNP8-143738377	0.073455	1.86511	0.0765797	0.174323	0.0569361	-0.958098	-0.0797055	-0.159186	-0.172256	0.0323249	0.182634	-0.0351103

## Sheet: Reference of genetic correlatio
Phenotypes and GWAS resources used in GWAS analysis.
Trait Name	Pubmed ID
High Cholesterol	21833088
Emphysema/Chronic Bronchitis	UK Biobank
Lumbar Spine Bone Mineral Density	22504420
Eczema	26482879
Multiple Sclerosis	21833088
M16 Coxarthrosis [Arthrosis of Hip]	UK Biobank
Systemic Lupus Erythematosus	26502338
K43 Ventral Hernia	UK Biobank
Chronic Kidney Disease	26831199
Malignant Melanoma	UK Biobank
Amyotrophic Lateral Sclerosis	27455348
Forearm Bone Mineral Density	26367794
Crohns Disease	26192919
Breast Cancer	UK Biobank
Age at Menarche	25231870
H25 Senile Cataract	UK Biobank
Coronary Artery Disease	26343387
Body Mass Index	20935630
Major Depressive Disorder	22472876
Types of Transport Used (Execluding Work): Walk	UK Biobank
Gout	UK Biobank
K29 Gastritis and Duodenitis	UK Biobank
Attention Deficit Hyperactivity Disorder (GC)	27663945

## Sheet: Genetic correlation summary sco
Estimates of global genetic correlation.
trait1	trait2	rg	se	z	p
OA	High Cholesterol	0.2193	0.0973	2.2539	0.363
OA	Lumbar Spine bone mineral density	-0.2352	0.1058	-2.2228	0.393
OA	Systemic lupus erythematosus	-0.2961	0.1375	-2.1534	0.4695
OA	Emphysema/Chronic Bronchitis	0.338	0.1876	1.8015	0.0537	*
OA	K43 Ventral hernia	-0.4266	0.2373	-1.7977	0.5415	*
OA	M16 Coxarthrosis [arthrosis of hip]	-0.32	0.1332	-1.7947	0.033	*
OA	Eczema	-0.325	0.19	-1.7106	0.0654	*
OA	Multiple sclerosis	-0.24	0.11	-1.5493	0.129	*
OA	Forearm Bone Mineral Density	-0.3077	0.2003	-1.5359	0.09345	*
OA	Attention deficit hyperactivity disorder (GC)	0.214	0.118	1.5352	0.057	*
OA	Crohns disease	-0.228	0.19	-1.508	0.035	*
OA	Types of transport used (excluding work): Walk	-0.1374	0.0995	-1.3816	0.25065
OA	Body mass index (BMI)	-0.0748	0.0599	-1.2495	0.31725
OA	Major depressive disorder	-0.1733	0.1415	-1.2247	0.33105
OA	Chronic Kidney Disease	-0.228	0.1925	-1.184	0.3546
OA	Breast Cancer	-0.1762	0.1497	-1.1774	0.35865
OA	K29 Gastritis and duodenitis	0.2194	0.1935	1.1335	0.3855
OA	Gout	-0.1043	0.0925	-1.1276	0.38925
OA	Amyotrophic Lateral Sclerosis	-0.213	0.1894	-1.1247	0.39105
OA	Malignant melanoma	-0.2068	0.184	-1.1238	0.39165
OA	H25 Senile Cataract	0.2394	0.2253	1.0628	0.43185
OA	Coronary Artery Disease	0.0715	0.0682	1.0483	0.44175
OA	Femoral Neck Bone Mineral Density	-0.107	0.1103	-0.9706	0.4977
OA	Age at menarche	-0.0245	0.0644	-0.38	0.02112
High Cholesterol	Lumbar Spine bone mineral density	0.041	0.08837	0.465	0.06419	*
High Cholesterol	Systemic lupus erythematosus	-0.016	0.0684	-0.236	0.08134	*
High Cholesterol	Emphysema/Chronic Bronchitis	0.026	0.04347	0.605	0.05452	*
High Cholesterol	K43 Ventral hernia	-0.107	0.06001	-1.782	0.07472
High Cholesterol	M16 Coxarthrosis [arthrosis of hip]	-0.318	0.02178	-14.615	0.225
High Cholesterol	Eczema	-0.334	0.02873	-11.64	0.259
High Cholesterol	Multiple sclerosis	-0.032	0.04671	0.68	0.4967
High Cholesterol	Forearm Bone Mineral Density	0.006	0.04791	0.119	0.0905	*
High Cholesterol	Attention deficit hyperactivity disorder (GC)	-0.085	0.05513	-1.537	0.1243
High Cholesterol	Crohns disease	-0.066	0.06321	-1.049	0.2942
High Cholesterol	Types of transport used (excluding work): Walk	-0.364	0.05015	-7.267	3.67e-13
High Cholesterol	Body mass index (BMI)	-0.046	0.06332	-0.726	0.468
High Cholesterol	Major depressive disorder	0.046	0.04101	1.119	0.2632
High Cholesterol	Chronic Kidney Disease	-0.115	0.05272	-2.173	0.02979
High Cholesterol	Breast Cancer	0.046	0.04081	1.116	0.2646
High Cholesterol	K29 Gastritis and duodenitis	-0.009	0.07336	-0.12	0.09043	*
High Cholesterol	Gout	-0.001	0.05062	-0.015	0.09879	*
High Cholesterol	Amyotrophic Lateral Sclerosis	-0.349	0.04343	-8.04	8.97e-16
High Cholesterol	Malignant melanoma	0.118	0.03753	3.14	0.001687
High Cholesterol	H25 Senile Cataract	-0.069	0.04477	-1.544	0.1226
High Cholesterol	Coronary Artery Disease	-0.178	0.05905	-3.017	0.002553
High Cholesterol	Femoral Neck Bone Mineral Density	-0.127	0.09337	-1.365	0.1721
High Cholesterol	Age at menarche	0.057	0.06153	0.932	0.3515
Lumbar Spine bone mineral density	Systemic lupus erythematosus	0.175	0.04243	4.129	3.65e-05
Lumbar Spine bone mineral density	Emphysema/Chronic Bronchitis	-0.114	0.06335	-1.792	0.07314
Lumbar Spine bone mineral density	K43 Ventral hernia	-0.197	0.07807	-2.517	0.01182
Lumbar Spine bone mineral density	M16 Coxarthrosis [arthrosis of hip]	-0.191	0.06359	-3.002	0.002683
Lumbar Spine bone mineral density	Eczema	0.125	0.02627	4.776	1.79e-06
Lumbar Spine bone mineral density	Multiple sclerosis	0.12	0.02805	4.285	1.83e-05
Lumbar Spine bone mineral density	Forearm Bone Mineral Density	-0.198	0.02774	-7.133	9.83e-13
Lumbar Spine bone mineral density	Attention deficit hyperactivity disorder (GC)	-0.195	0.07141	-2.729	0.006362
Lumbar Spine bone mineral density	Crohns disease	0.027	0.04021	0.662	0.05078	*
Lumbar Spine bone mineral density	Types of transport used (excluding work): Walk	-0.044	0.04054	-1.092	0.2747
Lumbar Spine bone mineral density	Body mass index (BMI)	-0.064	0.03831	-1.659	0.0972
Lumbar Spine bone mineral density	Major depressive disorder	-0.317	0.03101	-10.209	1.81e-24
Lumbar Spine bone mineral density	Chronic Kidney Disease	-0.351	0.03703	-9.484	2.45e-21
Lumbar Spine bone mineral density	Breast Cancer	-0.401	0.0579	-6.929	4.24e-12
Lumbar Spine bone mineral density	K29 Gastritis and duodenitis	-0.335	0.03169	-10.586	3.45e-26
Lumbar Spine bone mineral density	Gout	0.046	0.05421	0.846	0.3974
Lumbar Spine bone mineral density	Amyotrophic Lateral Sclerosis	-0.013	0.03214	-0.392	0.006949	*
Lumbar Spine bone mineral density	Malignant melanoma	-0.129	0.04244	-3.029	0.002453
Lumbar Spine bone mineral density	H25 Senile Cataract	0.027	0.03491	0.765	0.4442
Lumbar Spine bone mineral density	Coronary Artery Disease	-0.12	0.037	-3.245	0.001176
Lumbar Spine bone mineral density	Femoral Neck Bone Mineral Density	0.032	0.06376	0.495	0.6207
Lumbar Spine bone mineral density	Age at menarche	-0.232	0.02789	-8.329	8.17e-17
Systemic lupus erythematosus	Emphysema/Chronic Bronchitis	-0.202	0.03127	-6.45	1.12e-10
Systemic lupus erythematosus	K43 Ventral hernia	0.023	0.03974	0.568	0.005699	*
Systemic lupus erythematosus	M16 Coxarthrosis [arthrosis of hip]	0.101	0.2224	0.455	0.0649	*
Systemic lupus erythematosus	Eczema	0.148	0.1541	0.961	0.336
Systemic lupus erythematosus	Multiple sclerosis	-0.175	0.2656	-0.659	0.0051	*
Systemic lupus erythematosus	Forearm Bone Mineral Density	-0.128	0.0832	-1.54	0.124
Systemic lupus erythematosus	Attention deficit hyperactivity disorder (GC)	-0.11	0.1074	-1.022	0.307
Systemic lupus erythematosus	Crohns disease	0.225	0.1376	1.637	0.102
Systemic lupus erythematosus	Types of transport used (excluding work): Walk	0.041	0.1873	0.217	0.00828	*
Systemic lupus erythematosus	Body mass index (BMI)	0.393	0.196	2.003	0.045
Systemic lupus erythematosus	Major depressive disorder	0.151	0.1661	0.911	0.362
Systemic lupus erythematosus	Chronic Kidney Disease	-0.154	0.1599	-0.961	0.337
Systemic lupus erythematosus	Breast Cancer	0.068	0.2102	0.325	0.00745	*
Systemic lupus erythematosus	K29 Gastritis and duodenitis	0.371	0.1139	3.257	0.001
Systemic lupus erythematosus	Gout	-0.17	0.1533	-1.111	0.267
Systemic lupus erythematosus	Amyotrophic Lateral Sclerosis	0.154	0.129	1.195	0.232
Systemic lupus erythematosus	Malignant melanoma	-0.254	0.2236	-1.138	0.255
Systemic lupus erythematosus	H25 Senile Cataract	-0.429	0.1595	-2.689	0.007
Systemic lupus erythematosus	Coronary Artery Disease	-0.074	0.1533	-0.483	0.0629	*
Systemic lupus erythematosus	Femoral Neck Bone Mineral Density	0.032	0.1313	0.243	0.808
Systemic lupus erythematosus	Age at menarche	-0.161	0.1684	-0.956	0.339
Emphysema/Chronic Bronchitis	K43 Ventral hernia	-0.237	0.2112	-1.122	0.262
Emphysema/Chronic Bronchitis	M16 Coxarthrosis [arthrosis of hip]	-0.429	0.3686	-1.164	0.244
Emphysema/Chronic Bronchitis	Eczema	-0.139	0.232	-0.599	0.549
Emphysema/Chronic Bronchitis	Multiple sclerosis	0.146	0.1422	1.024	0.0306	*
Emphysema/Chronic Bronchitis	Forearm Bone Mineral Density	0.087	0.2861	0.305	0.00761	*
Emphysema/Chronic Bronchitis	Attention deficit hyperactivity disorder (GC)	-0.129	0.2713	-0.476	0.00634	*
Emphysema/Chronic Bronchitis	Crohns disease	0.165	0.2167	0.762	0.446
Emphysema/Chronic Bronchitis	Types of transport used (excluding work): Walk	0.105	0.07472	1.406	0.16
Emphysema/Chronic Bronchitis	Body mass index (BMI)	0.078	0.08642	0.905	0.366
Emphysema/Chronic Bronchitis	Major depressive disorder	0.06	0.09563	0.629	0.0529	*
Emphysema/Chronic Bronchitis	Chronic Kidney Disease	-0.206	0.1943	-1.06	0.289
Emphysema/Chronic Bronchitis	Breast Cancer	-0.226	0.1362	-1.662	0.097
Emphysema/Chronic Bronchitis	K29 Gastritis and duodenitis	0.135	0.1326	1.015	0.31
Emphysema/Chronic Bronchitis	Gout	0.099	0.1085	0.909	0.363
Emphysema/Chronic Bronchitis	Amyotrophic Lateral Sclerosis	-0.16	0.1113	-1.434	0.152
Emphysema/Chronic Bronchitis	Malignant melanoma	-0.215	0.1197	-1.793	0.073
Emphysema/Chronic Bronchitis	H25 Senile Cataract	-0.105	0.158	-0.662	0.0508	*
Emphysema/Chronic Bronchitis	Coronary Artery Disease	-0.218	0.1288	-1.689	0.091
Emphysema/Chronic Bronchitis	Femoral Neck Bone Mineral Density	0.02	0.1514	0.133	0.894
Emphysema/Chronic Bronchitis	Age at menarche	0.189	0.09047	2.087	0.037
K43 Ventral hernia	M16 Coxarthrosis [arthrosis of hip]	-0.014	0.1729	-0.08	0.00936	*
K43 Ventral hernia	Eczema	-0.203	0.112	-1.81	0.07
K43 Ventral hernia	Multiple sclerosis	-0.272	0.1455	-1.872	0.061	*
K43 Ventral hernia	Forearm Bone Mineral Density	0.118	0.1841	0.642	0.521
K43 Ventral hernia	Attention deficit hyperactivity disorder (GC)	-0.074	0.09113	-0.814	0.416
K43 Ventral hernia	Crohns disease	-0.196	0.08835	-2.218	0.027
K43 Ventral hernia	Types of transport used (excluding work): Walk	0.26	0.1146	2.267	0.023
K43 Ventral hernia	Body mass index (BMI)	0.109	0.1152	0.95	0.342
K43 Ventral hernia	Major depressive disorder	0.142	0.1424	0.998	0.318
K43 Ventral hernia	Chronic Kidney Disease	0.031	0.06057	0.507	0.00612	*
K43 Ventral hernia	Breast Cancer	-0.058	0.07185	-0.804	0.422	*
K43 Ventral hernia	K29 Gastritis and duodenitis	-0.011	0.09051	-0.126	0.09	*
K43 Ventral hernia	Gout	-0.123	0.1251	-0.983	0.325
K43 Ventral hernia	Amyotrophic Lateral Sclerosis	-0.065	0.1441	-0.449	0.654
K43 Ventral hernia	Malignant melanoma	-0.33	0.1426	-2.317	0.021
K43 Ventral hernia	H25 Senile Cataract	-0.165	0.1165	-1.42	0.156
K43 Ventral hernia	Coronary Artery Disease	-0.04	0.1549	-0.256	0.0798	*
K43 Ventral hernia	Femoral Neck Bone Mineral Density	-0.349	0.1072	-3.257	0.001
K43 Ventral hernia	Age at menarche	0.028	0.1142	0.248	0.804
M16 Coxarthrosis [arthrosis of hip]	Eczema	-0.092	0.105	-0.874	0.382
M16 Coxarthrosis [arthrosis of hip]	Multiple sclerosis	0.073	0.152	0.484	0.0629	*
M16 Coxarthrosis [arthrosis of hip]	Forearm Bone Mineral Density	-0.035	0.102	-0.344	0.0731	*
M16 Coxarthrosis [arthrosis of hip]	Attention deficit hyperactivity disorder (GC)	0.001	0.1007	0.007	0.00994	*
M16 Coxarthrosis [arthrosis of hip]	Crohns disease	0.011	0.07654	0.139	0.889
M16 Coxarthrosis [arthrosis of hip]	Types of transport used (excluding work): Walk	0.174	0.1082	1.607	0.108
M16 Coxarthrosis [arthrosis of hip]	Body mass index (BMI)	-0.174	0.1367	-1.275	0.202
M16 Coxarthrosis [arthrosis of hip]	Major depressive disorder	-0.436	0.3054	-1.427	0.154
M16 Coxarthrosis [arthrosis of hip]	Chronic Kidney Disease	0.094	0.1414	0.667	0.505
M16 Coxarthrosis [arthrosis of hip]	Breast Cancer	0.142	0.1	1.424	0.154
M16 Coxarthrosis [arthrosis of hip]	K29 Gastritis and duodenitis	-0.145	0.1568	-0.925	0.355
M16 Coxarthrosis [arthrosis of hip]	Gout	-0.056	0.1585	-0.351	0.0026	*
M16 Coxarthrosis [arthrosis of hip]	Amyotrophic Lateral Sclerosis	-0.151	0.1529	-0.986	0.324	*
M16 Coxarthrosis [arthrosis of hip]	Malignant melanoma	-0.162	0.06216	-2.613	0.009
M16 Coxarthrosis [arthrosis of hip]	H25 Senile Cataract	-0.139	0.06429	-2.16	0.031
M16 Coxarthrosis [arthrosis of hip]	Coronary Artery Disease	-0.078	0.06791	-1.147	0.251
M16 Coxarthrosis [arthrosis of hip]	Femoral Neck Bone Mineral Density	-0.35	0.1738	-2.012	0.044
M16 Coxarthrosis [arthrosis of hip]	Age at menarche	-0.11	0.1651	-0.668	0.00504	*
Eczema	Multiple sclerosis	0.254	0.09888	2.571	0.01
Eczema	Forearm Bone Mineral Density	0.13	0.09375	1.388	0.165
Eczema	Attention deficit hyperactivity disorder (GC)	-0.006	0.07782	-0.08	0.0036	*
Eczema	Crohns disease	0.051	0.09486	0.537	0.591	*
Eczema	Types of transport used (excluding work): Walk	0.139	0.1478	0.942	0.346
Eczema	Body mass index (BMI)	-0.013	0.07879	-0.17	0.065	*
Eczema	Major depressive disorder	-0.052	0.1216	-0.424	0.672
Eczema	Chronic Kidney Disease	0.036	0.06459	0.552	0.0581	*
Eczema	Breast Cancer	-0.021	0.1272	-0.168	0.00866	*
Eczema	K29 Gastritis and duodenitis	-0.067	0.1279	-0.525	0.0599	*
Eczema	Gout	-0.044	0.07838	-0.566	0.571
Eczema	Amyotrophic Lateral Sclerosis	-0.091	0.1267	-0.722	0.47
Eczema	Malignant melanoma	-0.029	0.06864	-0.426	0.0067	*
Eczema	H25 Senile Cataract	0.023	0.07293	0.31	0.0756	*
Eczema	Coronary Artery Disease	-0.289	0.1045	-2.766	0.006
Eczema	Femoral Neck Bone Mineral Density	0.03	0.1012	0.294	0.7687
Eczema	Age at menarche	-0.184	0.03595	-5.113	3.17e-07
Multiple sclerosis	Forearm Bone Mineral Density	-0.162	0.04692	-3.458	0.0005445
Multiple sclerosis	Attention deficit hyperactivity disorder (GC)	0.112	0.08209	1.359	0.1742
Multiple sclerosis	Crohns disease	0.019	0.08004	0.243	0.8083
Multiple sclerosis	Types of transport used (excluding work): Walk	-0.076	0.08141	-0.939	0.348
Multiple sclerosis	Body mass index (BMI)	0.013	0.1276	0.106	0.916
Multiple sclerosis	Major depressive disorder	-0.11	0.06593	-1.668	0.09536
Multiple sclerosis	Chronic Kidney Disease	-0.044	0.1009	-0.431	0.6662
Multiple sclerosis	Breast Cancer	0.149	0.05673	2.628	0.008587
Multiple sclerosis	K29 Gastritis and duodenitis	-0.042	0.08526	-0.492	0.6225
Multiple sclerosis	Gout	-0.138	0.08159	-1.692	0.09073
Multiple sclerosis	Amyotrophic Lateral Sclerosis	0.137	0.1332	1.026	0.3047
Multiple sclerosis	Malignant melanoma	-0.196	0.07724	-2.536	0.01121
Multiple sclerosis	H25 Senile Cataract	-0.122	0.06251	-1.957	0.05038
Multiple sclerosis	Coronary Artery Disease	-0.028	0.04673	-0.607	0.5438
Multiple sclerosis	Femoral Neck Bone Mineral Density	-0.067	0.06592	-1.024	0.306
Multiple sclerosis	Age at menarche	-0.297	0.07868	-3.781	0.0001565
Forearm Bone Mineral Density	Attention deficit hyperactivity disorder (GC)	-0.221	0.1544	-1.433	0.152
Forearm Bone Mineral Density	Crohns disease	1.013	0.006687	151.438	0
Forearm Bone Mineral Density	Types of transport used (excluding work): Walk	-0.071	0.04085	-1.73	0.0836
Forearm Bone Mineral Density	Body mass index (BMI)	0.029	0.04941	0.586	0.5579
Forearm Bone Mineral Density	Major depressive disorder	0.085	0.048	1.779	0.07517
Forearm Bone Mineral Density	Chronic Kidney Disease	-0.173	0.05663	-3.052	0.002272
Forearm Bone Mineral Density	Breast Cancer	0.732	0.0459	15.948	2.95e-57
Forearm Bone Mineral Density	K29 Gastritis and duodenitis	0.287	0.07307	3.929	8.55e-05
Forearm Bone Mineral Density	Gout	-0.242	0.03322	-7.296	2.96e-13
Forearm Bone Mineral Density	Amyotrophic Lateral Sclerosis	0.217	0.04527	4.796	1.62e-06
Forearm Bone Mineral Density	Malignant melanoma	0.021	0.03811	0.558	0.5772
Forearm Bone Mineral Density	H25 Senile Cataract	-0.015	0.06356	-0.233	0.8156
Forearm Bone Mineral Density	Coronary Artery Disease	0.204	0.04135	4.929	8.28e-07
Forearm Bone Mineral Density	Femoral Neck Bone Mineral Density	1.027	0.02544	40.373	0
Forearm Bone Mineral Density	Age at menarche	-0.09	0.03338	-2.707	0.006781
Attention deficit hyperactivity disorder (GC)	Crohns disease	0.312	0.05258	5.925	3.12e-09
Attention deficit hyperactivity disorder (GC)	Types of transport used (excluding work): Walk	0.65	0.06235	10.43	1.81e-25
Attention deficit hyperactivity disorder (GC)	Body mass index (BMI)	0.348	0.1626	2.138	0.03255
Attention deficit hyperactivity disorder (GC)	Major depressive disorder	-0.185	0.05393	-3.432	0.0005988
Attention deficit hyperactivity disorder (GC)	Chronic Kidney Disease	-0.382	0.03894	-9.803	1.1e-22
Attention deficit hyperactivity disorder (GC)	Breast Cancer	0.444	0.07039	6.311	2.77e-10
Attention deficit hyperactivity disorder (GC)	K29 Gastritis and duodenitis	0.62	0.07846	7.906	2.66e-15
Attention deficit hyperactivity disorder (GC)	Gout	0.205	0.06018	3.403	0.0006663
Attention deficit hyperactivity disorder (GC)	Amyotrophic Lateral Sclerosis	-0.093	0.0206	-4.516	6.3e-06
Attention deficit hyperactivity disorder (GC)	Malignant melanoma	-0.094	0.02418	-3.896	9.78e-05
Attention deficit hyperactivity disorder (GC)	H25 Senile Cataract	0.833	0.01201	69.38	0
Attention deficit hyperactivity disorder (GC)	Coronary Artery Disease	0.116	0.05772	2.016	0.04381
Attention deficit hyperactivity disorder (GC)	Femoral Neck Bone Mineral Density	0.082	0.0377	2.173	0.0298
Attention deficit hyperactivity disorder (GC)	Age at menarche	0.076	0.03328	2.273	0.02305
Crohns disease	Types of transport used (excluding work): Walk	0.083	0.02777	2.984	0.002845
Crohns disease	Body mass index (BMI)	1.02	0.009907	102.99	0
Crohns disease	Major depressive disorder	1.046	0.01623	64.49	0
Crohns disease	Chronic Kidney Disease	0.933	0.05212	17.908	1.02e-71
Crohns disease	Breast Cancer	1.019	0.01219	83.558	0
Crohns disease	K29 Gastritis and duodenitis	-0.051	0.0457	-1.119	0.263
Crohns disease	Gout	-0.095	0.02518	-3.753	0.0001747
Crohns disease	Amyotrophic Lateral Sclerosis	0.361	0.04359	8.282	1.21e-16
Crohns disease	Malignant melanoma	0.023	0.03164	0.727	0.4674
Crohns disease	H25 Senile Cataract	0.267	0.04361	6.13	8.81e-10
Crohns disease	Coronary Artery Disease	-0.132	0.04537	-2.918	0.003525
Crohns disease	Femoral Neck Bone Mineral Density	0.902	0.009501	94.901	0
Crohns disease	Age at menarche	0.579	0.02534	22.846	1.6e-115
Types of transport used (excluding work): Walk	Body mass index (BMI)	-0.279	0.03452	-8.078	6.58e-16
Types of transport used (excluding work): Walk	Major depressive disorder	-0.075	0.04563	-1.638	0.1014
Types of transport used (excluding work): Walk	Chronic Kidney Disease	0.019	0.06036	0.322	0.7478
Types of transport used (excluding work): Walk	Breast Cancer	0.114	0.06187	1.835	0.06649
Types of transport used (excluding work): Walk	K29 Gastritis and duodenitis	-0.186	0.06499	-2.855	0.004298
Types of transport used (excluding work): Walk	Gout	0.776	0.04735	16.398	1.99e-60
Types of transport used (excluding work): Walk	Amyotrophic Lateral Sclerosis	0.227	0.08693	2.616	0.008895
Types of transport used (excluding work): Walk	Malignant melanoma	-0.224	0.0395	-5.659	1.53e-08
Types of transport used (excluding work): Walk	H25 Senile Cataract	0.216	0.0565	3.817	0.000135
Types of transport used (excluding work): Walk	Coronary Artery Disease	0.044	0.0461	0.946	0.3442
Types of transport used (excluding work): Walk	Femoral Neck Bone Mineral Density	-0.034	0.07462	-0.454	0.6501
Types of transport used (excluding work): Walk	Age at menarche	0.162	0.05117	3.167	0.001543
Body mass index (BMI)	Major depressive disorder	1.021	0.02017	50.629	0
Body mass index (BMI)	Chronic Kidney Disease	-0.083	0.03675	-2.253	0.02426
Body mass index (BMI)	Breast Cancer	0.267	0.05778	4.621	3.82e-06
Body mass index (BMI)	K29 Gastritis and duodenitis	0.535	0.065	8.234	1.81e-16
Body mass index (BMI)	Gout	0.283	0.1118	2.533	0.0113
Body mass index (BMI)	Amyotrophic Lateral Sclerosis	-0.192	0.0722	-2.658	0.007857
Body mass index (BMI)	Malignant melanoma	-0.355	0.05851	-6.075	1.24e-09
Body mass index (BMI)	H25 Senile Cataract	0.359	0.09256	3.874	0.0001071
Body mass index (BMI)	Coronary Artery Disease	0.598	0.1106	5.402	6.59e-08
Body mass index (BMI)	Femoral Neck Bone Mineral Density	0.173	0.06326	2.729	0.006358
Body mass index (BMI)	Age at menarche	-0.084	0.02413	-3.474	0.0005129
Major depressive disorder	Chronic Kidney Disease	-0.092	0.02804	-3.297	0.0009774
Major depressive disorder	Breast Cancer	0.822	0.0168	48.928	0
Major depressive disorder	K29 Gastritis and duodenitis	0.124	0.06577	1.882	0.05988
Major depressive disorder	Gout	0.057	0.05204	1.098	0.272
Major depressive disorder	Amyotrophic Lateral Sclerosis	0.056	0.04186	1.344	0.1788
Major depressive disorder	Malignant melanoma	0.09	0.03163	2.838	0.004539
Major depressive disorder	H25 Senile Cataract	1.029	0.009539	107.91	0
Major depressive disorder	Coronary Artery Disease	1.061	0.01799	58.966	0
Major depressive disorder	Femoral Neck Bone Mineral Density	0.971	0.04932	19.682	3.07e-86
Major depressive disorder	Age at menarche	1.012	0.01069	94.705	0
Chronic Kidney Disease	Breast Cancer	-0.009	0.05114	-0.182	0.8555
Chronic Kidney Disease	K29 Gastritis and duodenitis	-0.065	0.02896	-2.242	0.02495
Chronic Kidney Disease	Gout	0.319	0.05873	5.427	5.73e-08
Chronic Kidney Disease	Amyotrophic Lateral Sclerosis	0.002	0.04076	0.045	0.9637
Chronic Kidney Disease	Malignant melanoma	0.213	0.04943	4.315	1.6e-05
Chronic Kidney Disease	H25 Senile Cataract	-0.134	0.05515	-2.431	0.01507
Chronic Kidney Disease	Coronary Artery Disease	0.89	0.01526	58.28	0
Chronic Kidney Disease	Femoral Neck Bone Mineral Density	0.562	0.03337	16.845	1.15e-63
Chronic Kidney Disease	Age at menarche	-0.251	0.04131	-6.083	1.18e-09
Breast Cancer	K29 Gastritis and duodenitis	-0.022	0.08317	-0.267	0.7893
Breast Cancer	Gout	-0.025	0.09063	-0.281	0.7787
Breast Cancer	Amyotrophic Lateral Sclerosis	0.108	0.09559	1.128	0.2594
Breast Cancer	Malignant melanoma	0.06	0.06854	0.883	0.3775
Breast Cancer	H25 Senile Cataract	0.089	0.1124	0.788	0.4309
Breast Cancer	Coronary Artery Disease	0.261	0.06691	3.898	9.69e-05
Breast Cancer	Femoral Neck Bone Mineral Density	-0.114	0.07297	-1.561	0.1185
Breast Cancer	Age at menarche	0.126	0.06441	1.953	0.05079
K29 Gastritis and duodenitis	Gout	0.478	0.106	4.507	6.57e-06
K29 Gastritis and duodenitis	Amyotrophic Lateral Sclerosis	0.089	0.07887	1.128	0.2593
K29 Gastritis and duodenitis	Malignant melanoma	-0.086	0.07209	-1.197	0.2314
K29 Gastritis and duodenitis	H25 Senile Cataract	-0.003	0.05908	-0.058	0.9537
K29 Gastritis and duodenitis	Coronary Artery Disease	0.009	0.08736	0.102	0.9191
K29 Gastritis and duodenitis	Femoral Neck Bone Mineral Density	-0.033	0.09651	-0.347	0.729
K29 Gastritis and duodenitis	Age at menarche	-0.107	0.1524	-0.7	0.4838
Gout	Amyotrophic Lateral Sclerosis	0.111	0.09965	1.115	0.2647
Gout	Malignant melanoma	0.041	0.05748	0.715	0.4747
Gout	H25 Senile Cataract	-0.005	0.0926	-0.057	0.9545
Gout	Coronary Artery Disease	0.024	0.104	0.229	0.8192
Gout	Femoral Neck Bone Mineral Density	0.084	0.1086	0.769	0.4418
Gout	Age at menarche	-0.017	0.03703	-0.466	0.6414
Amyotrophic Lateral Sclerosis	Malignant melanoma	0.025	0.04425	0.563	0.5734
Amyotrophic Lateral Sclerosis	H25 Senile Cataract	-0.086	0.04795	-1.789	0.07361
Amyotrophic Lateral Sclerosis	Coronary Artery Disease	0.09	0.1022	0.881	0.3784
Amyotrophic Lateral Sclerosis	Femoral Neck Bone Mineral Density	-0.016	0.05802	-0.278	0.7812
Amyotrophic Lateral Sclerosis	Age at menarche	0.104	0.0671	1.552	0.1206
Malignant melanoma	H25 Senile Cataract	0.212	0.05936	3.567	0.0003609
Malignant melanoma	Coronary Artery Disease	-0.132	0.04603	-2.868	0.004127
Malignant melanoma	Femoral Neck Bone Mineral Density	-0.207	0.05918	-3.496	0.0004728
Malignant melanoma	Age at menarche	-0.322	0.09168	-3.509	0.0004499
H25 Senile Cataract	Coronary Artery Disease	-0.112	0.04986	-2.24	0.0251
H25 Senile Cataract	Femoral Neck Bone Mineral Density	-0.102	0.08534	-1.196	0.2315
H25 Senile Cataract	Age at menarche	0.794	0.03862	20.552	7.45e-94
Coronary Artery Disease	Femoral Neck Bone Mineral Density	-0.164	0.07077	-2.313	0.0207
Coronary Artery Disease	Age at menarche	-0.007	0.05677	-0.123	0.9019
Femoral Neck Bone Mineral Density	Age at menarche	-0.053	0.06413	-0.822	0.4111

## Sheet: Addional genetic correlation
Correlations between OA and other significant traits. rg, genetic covariance between OA and other traits.
trait	OA
	rg	se	z	p
Fractured bone site(s) history: Ankle (0.01)	0.4944	0.2486	1.989	0.0467
Tinnitus History (0.02)	0.4406	0.196	2.2482	0.0246
Blood clot in the leg (0.01)	0.4007	0.166	2.4133	0.0158
Cataract (0.01)	0.3567	0.1511	2.3606	0.0182
High cholesterol (0.05)	0.2193	0.0973	2.2539	0.0242
Smoking History (0.05)	0.1996	0.0815	2.4491	0.0143
Long-standing illness History (0.05)	0.1756	0.0857	2.0482	0.0405
Own birth weight (0.10)	-0.1209	0.0591	-2.0454	0.0408
Age at Menarche (0.20)	-0.1438	0.0696	-2.0665	0.0388
Body fat (0.11)	-0.2006	0.1	-2.0051	0.0449
Number of children ever born (0.03)	-0.2142	0.1047	-2.0451	0.0408
Lumbar Spine bone mineral density (0.14)	-0.2352	0.1058	-2.2228	0.0262
Systemic lupus erythematosus (0.42)	-0.2961	0.1375	-2.1534	0.0313
Extreme waist-to-hip ratio (0.40)	-0.3209	0.151	-2.1255	0.0335
Malignant neoplasms of skin (0.01)	-0.4053	0.1834	-2.2098	0.0271

## Sheet: Enrichment Analysis
Enrichment analysis
Term	P-value	Odds Ratio	Genes
GABAergic synapse	0.0100146	13.2188	SLC38A1;GNG7
Glutamatergic synapse	0.0160424	10.3199	SLC38A1;GNG7
Fatty acid elongation	0.0449282	21.7865	HSD17B12
Biosynthesis of unsaturated fatty acids	0.0449282	21.7865	HSD17B12
Mucin type O-glycan biosynthesis	0.0514153	18.9753	C1GALT1
Circadian rhythm	0.0514153	18.9753	RORC
Pathways in cancer	0.0604109	3.32963	EPAS1;LAMC3;GNG7
Cysteine and methionine metabolism	0.0769389	12.5156	AHCYL2
Steroid hormone biosynthesis	0.0971848	9.80392	HSD17B12
Inflammatory bowel disease (IBD)	0.104856	9.04977	RORC
Renal cell carcinoma	0.110948	8.52515	EPAS1
PI3K-Akt signaling pathway	0.121185	3.32336	LAMC3;GNG7
ECM-receptor interaction	0.130469	7.1736	LAMC3
Fc gamma R-mediated phagocytosis	0.14374	6.46412	AMPH
Morphine addiction	0.14374	6.46412	GNG7
Small cell lung cancer	0.146662	6.32511	LAMC3
Amoebiasis	0.151027	6.12745	LAMC3
Circadian entrainment	0.152477	6.06428	GNG7
Th17 cell differentiation	0.166848	5.49753	RORC
Cholinergic synapse	0.173944	5.2521	GNG7
Toxoplasmosis	0.175356	5.20562	LAMC3
Serotonergic synapse	0.175356	5.20562	GNG7
Relaxin signaling pathway	0.199008	4.52489	GNG7
Dopaminergic synapse	0.200379	4.49035	GNG7
Apelin signaling pathway	0.208555	4.29369	GNG7
Ubiquitin mediated proteolysis	0.208555	4.29369	RHOBTB1
Cell adhesion molecules (CAMs)	0.21933	4.0568	LRRC4C
Retrograde endocannabinoid signaling	0.223334	3.97456	GNG7
Alcoholism	0.26482	3.26797	GNG7
Axon guidance	0.266081	3.24992	LRRC4C
Kaposi sarcoma-associated herpesvirus infection	0.272355	3.16256	GNG7
Chemokine signaling pathway	0.277337	3.09598	GNG7
Focal adhesion	0.288426	2.95596	LAMC3
Human immunodeficiency virus 1 infection	0.304152	2.77469	GNG7
Human cytomegalovirus infection	0.31954	2.61438	GNG7
Ras signaling pathway	0.327689	2.5355	GNG7
Endocytosis	0.341438	2.4108	AMPH
Human papillomavirus infection	0.432293	1.78253	LAMC3
Olfactory transduction	0.534173	1.32485	GNG7

## Sheet: VEGAS2
GO_ID	initiallengthpathway	lenafterfirstcut	finalpathwaylength	pathwayp	empiricalp	genelist
GO:0005509_calcium_ion_binding	340	327	280	2.74794e-294	0	PLCH2_MEGF6_CLSTN1_PADI6_PLA2G2C_MAN1C1_MACF1_LRP8_PCSK9_CACHD1_CLCA3P_SYT6_MAN1A2_CRNN_F5_CACNA1E_HMCN1_PLA2G4A_CRB1_ATP2B4_CAPN8_CAPN9_NID1_RYR2_EFCAB2_PXDN_COLEC11_HPCAL1_ITSN2_DTNB_CIB4_EHD3_RASGRP3_SLC8A1_NRXN1_KCNIP3_LRP1B_CACNB4_GALNT13_GALNT5_GALNT3_LRP2_SLC25A12_ITGA6_TTN_STAT4_DYTN_DNER_EFHD1_ANO7_ITPR1_ATP2B2_FBLN2_ITGA9_ENTPD3_ANO10_CACNA2D2_CACNA2D3_DNASE1L3_CADPS_CBLB_GUCA1C_KIAA201…
GO:0007155_cell_adhesion	262	249	230	1.2958e-258	0	AJAP1_NPHP4_CLSTN1_PDPN_HSPG2_COL16A1_CSF3R_PTPRF_DAB1_NEGR1_CLCA2_COL11A1_CD58_CRNN_DPT_F5_TNN_ASTN1_LAMC2_CNTN2_LAMB3_NID1_NRXN1_PLEK_ANTXR1_CTNNA2_CNTNAP5_ITGB6_ITGA6_NRP2_FN1_COL4A3_COL6A3_SNED1_CNTN6_CNTN4_SUSD5_ITGA9_MAGI1_CNTN3_ROBO2_ROBO1_DCBLD2_ALCAM_CD47_CD96_LSAMP_IGSF11_ITGB5_ATP2C1_CLSTN2_NLGN1_LPP_MUC4_PCDH7_SCARB2_BMPR1B_LEF1_FAT4_FREM3_DCHS2_FAT1_SEMA5A_CTNND2_CDH18_CDH12_CDH10_PD…
GO:0022610_biological_adhesion	262	249	230	1.2958e-258	0	AJAP1_NPHP4_CLSTN1_PDPN_HSPG2_COL16A1_CSF3R_PTPRF_DAB1_NEGR1_CLCA2_COL11A1_CD58_CRNN_DPT_F5_TNN_ASTN1_LAMC2_CNTN2_LAMB3_NID1_NRXN1_PLEK_ANTXR1_CTNNA2_CNTNAP5_ITGB6_ITGA6_NRP2_FN1_COL4A3_COL6A3_SNED1_CNTN6_CNTN4_SUSD5_ITGA9_MAGI1_CNTN3_ROBO2_ROBO1_DCBLD2_ALCAM_CD47_CD96_LSAMP_IGSF11_ITGB5_ATP2C1_CLSTN2_NLGN1_LPP_MUC4_PCDH7_SCARB2_BMPR1B_LEF1_FAT4_FREM3_DCHS2_FAT1_SEMA5A_CTNND2_CDH18_CDH12_CDH10_PD…
GO:0048468_cell_development	244	244	227	1.48075e-250	0	SKI_TP73_PAX7_WNT4_EPHB2_PPT1_PTPRF_PCSK9_DAB1_SEP15_TGFBR3_OLFM3_NTNG1_NGF_NTRK1_LMX1A_TNR_LHX4_CRB1_CNTN2_IRF6_KCNH1_TGFB2_WNT3A_DPYSL5_EPAS1_NRXN1_GFPT1_FIGLA_CTNNA2_GLI2_ZEB2_CACNB4_NR4A2_ACVR1_TTN_NAB1_SATB2_ALS2_NRP2_CREB1_FN1_EPHA4_DNER_FARP2_CNTN4_ATP2B2_PPARG_WNT7A_CCK_ROBO2_ROBO1_ALCAM_DRD3_KALRN_RYK_EPHB1_PRKCI_NLGN1_DGKG_TACC3_HTT_SLIT2_RBPJ_APBB2_KDR_SHROOM3_UNC5C_LEF1_SMAD1_VEGFC_TR…
PANTHER_BIOLOGICAL_PROCESS_Cell_adhesion	217	204	183	5.22579e-212	0	CLSTN1_HSPG2_COL16A1_PTPRF_NEGR1_CD53_RAP1A_KIRREL_MPZL1_LAMC2_HMCN1_IGFN1_CNTN2_SRGAP2_LAMB3_NID1_ASAP2_ROCK2_NRXN1_CD207_CNTNAP5_ITGB6_ITGA6_PARD3B_FN1_TNS1_AGFG1_AGAP1_COL6A3_CNTN6_CNTN4_SRGAP3_ITGA9_ARHGEF3_PTPRG_CNTN3_ROBO2_ROBO1_ALCAM_CD47_CD96_LSAMP_IGSF11_ITGB5_CLSTN2_NLGN1_MUC4_PCDH7_ARAP2_FAT4_DCHS2_FAT1_CTNND2_CDH18_CDH12_CDH10_CDH6_ITGA2_OCLN_MEGF10_PCDHA1_ARAP3_HAVCR2_CDHR2_TINAG_DST…
PANTHER_BIOLOGICAL_PROCESS_Neurogenesis	182	180	173	1.10064e-200	0	SKI_MEGF6_PAX7_EPHB2_RPS6KA1_PHC2_NCDN_HEYL_PTPRF_NEGR1_OLFM3_NTNG1_NGF_SEMA4A_NTRK1_PRRX1_TNR_LHX4_CRB1_CNTN2_PLXNA2_WDR35_SPAST_EPAS1_ATOH8_PAX8_COBLL1_TRAK2_NRP2_CREB1_EPHA4_PAX3_DNER_SNED1_CNTN6_CNTN4_TRAK1_FOXP1_CNTN3_ROBO2_ROBO1_EPHA3_ALCAM_LSAMP_SEMA5B_RYK_EPHB1_SIAH2_NLGN1_ABLIM2_SLIT2_PCDH7_EPHA5_UNC5C_MAML3_DCHS2_GLRA3_FAT1_SEMA5A_CDH12_CDH10_CDH6_GDNF_FCHO2_EFNA5_CAMK4_SEMA6A_MEGF10_NR…
GO:0022008_neurogenesis	175	175	166	1.95302e-199	0	TP73_PAX7_EPHB2_PPT1_PTPRF_PCSK9_DAB1_OLFM3_NTNG1_NGF_NTRK1_LMX1A_TNR_LHX4_CRB1_CNTN2_TGFB2_WNT3A_DPYSL5_NRXN1_CTNNA2_GLI2_NR4A2_NAB1_SATB2_ALS2_NRP2_CREB1_EPHA4_DNER_FARP2_CNTN4_ATP2B2_PPARG_WNT7A_CCK_ROBO2_ROBO1_ALCAM_DRD3_KALRN_RYK_EPHB1_PRKCI_NLGN1_DGKG_TACC3_HTT_SLIT2_RBPJ_APBB2_KIT_UNC5C_SMAD1_VEGFC_SEMA5A_SLC1A3_MAP1B_VCAN_GPR98_EFNA5_SEMA6A_SLIT3_MDGA1_MYO6_EPHA7_FYN_SOD2_DFNA5_GLI3_VWC2_…
GO:0048699_generation_of_neurons	162	162	155	1.39675e-190	0	TP73_PAX7_EPHB2_PPT1_PTPRF_PCSK9_DAB1_OLFM3_NTNG1_NGF_NTRK1_LMX1A_TNR_LHX4_CRB1_CNTN2_TGFB2_WNT3A_DPYSL5_NRXN1_CTNNA2_GLI2_NR4A2_SATB2_ALS2_NRP2_CREB1_EPHA4_DNER_FARP2_CNTN4_ATP2B2_PPARG_WNT7A_CCK_ROBO2_ROBO1_ALCAM_DRD3_KALRN_RYK_EPHB1_PRKCI_NLGN1_DGKG_HTT_SLIT2_APBB2_KIT_UNC5C_SMAD1_VEGFC_SEMA5A_SLC1A3_MAP1B_VCAN_GPR98_EFNA5_SEMA6A_SLIT3_MDGA1_MYO6_EPHA7_FYN_SOD2_DFNA5_GLI3_VWC2_SEMA3A_RELN_NRCA…
GO:0045202_synapse	153	153	144	7.14533e-172	0	CLSTN1_GRIK3_PPT1_PTPRF_CNN3_SYT6_DNM3_ADORA1_CNTN2_CHRM3_DTNB_OTOF_BIN1_TANC1_ALS2_ERBB4_ITPR1_GRM7_COLQ_MYRIP_ERC2_SYNPR_GABRR3_GAP43_CLSTN2_NLGN1_DOK7_APBB2_GABRA2_GABRB1_SEPT11_GRID2_GRIA2_GLRA3_SLC1A3_EGFLAM_RAB3C_MAP1B_SV2C_PJA2_SYNPO_GRIA1_CYFIP2_GABRG2_PHACTR1_RIMS1_GABRR1_EPHA7_GRIK2_UTRN_GRM1_SYNE1_ICA1_AMPH_MAGI2_PCLO_GRM3_PPP1R9A_KCND2_CADPS2_GRM8_EXOC4_CALD1_CHRM2_DLGAP2_PSD3_PTK2B_L…
GO:0030182_neuron_differentiation	128	128	123	4.88798e-161	0	TP73_PAX7_EPHB2_PPT1_PCSK9_OLFM3_NTNG1_NTRK1_LMX1A_TNR_LHX4_CRB1_CNTN2_TGFB2_WNT3A_DPYSL5_NRXN1_CTNNA2_GLI2_NR4A2_ALS2_NRP2_CREB1_EPHA4_FARP2_CNTN4_ATP2B2_WNT7A_CCK_ROBO2_ROBO1_ALCAM_KALRN_RYK_EPHB1_PRKCI_DGKG_HTT_SLIT2_APBB2_UNC5C_SEMA5A_SLC1A3_MAP1B_VCAN_GPR98_EFNA5_SEMA6A_SLIT3_MDGA1_MYO6_EPHA7_SOD2_DFNA5_GLI3_SEMA3A_RELN_NRCAM_CNTNAP2_STMN2_JAK2_RORB_GNAQ_GRIN3A_DFNB31_LMX1B_NTNG2_RXRA_PRKCQ_…
GO:0043005_neuron_projection	134	134	129	4.8078e-151	0	KCNAB2_CNR2_NCDN_GRIK3_PPT1_KCNQ4_PTPRF_NEGR1_CNN3_KCNA2_KCND3_DNM3_ADORA1_CNTN2_TGFB2_CHRM3_DPYSL5_TACR1_CTNNA2_SCN2A_SCN1A_ALS2_NRP2_DNER_NGEF_CNTN4_GRM7_SLC6A1_CCK_ERC2_ROBO2_ROBO1_ALCAM_KALRN_OPA1_HTT_WFS1_APBB2_SEPT11_ADCY2_SLC1A3_ITGA2_MAP1B_SEMA6A_SYNPO_GABRA6_SNCB_CPNE5_MYO6_EPHA7_GRIK2_UTRN_GRM1_ESR1_TIAM2_SYNJ2_PARK2_SEMA3A_GRM3_RELN_NRCAM_KCND2_GRM8_EXOC4_CALD1_CHRM2_CNTNAP2_DLGAP2_DPY…
GO:0007417_central_nervous_system_development	124	124	124	5.59127e-151	0	TP73_PAX7_HSPG2_EPHB2_PPT1_LRP8_DAB1_NES_LMX1A_TBX19_LHX4_PLXNA2_WNT3A_SNTG2_ALK_CTNNA2_RNF103_MAL_NPAS2_GLI2_ZEB2_NR4A2_LRP2_CREB1_ERBB4_DNER_CNTN6_CNTN4_WNT7A_BTD_TGFBR2_ROBO2_ROBO1_EPHB1_SERPINI1_TACC3_HTT_SLIT2_UNC5C_LEF1_UGT8_SMAD1_SLC6A3_NDUFS4_MAP1B_ARSB_XRCC4_EFNA5_NDST1_SLIT3_JARID2_ALDH5A1_MDGA1_RCAN2_FYN_PARK2_POU6F2_GLI3_EGFR_RELN_NRCAM_FOXP2_CNTNAP2_HTR5A_LYN_CHD7_NCOA2_EYA1_SH3GL2_G…
GO:0030030_cell_projection_organization	123	123	117	1.94203e-147	0	EPHB2_LPAR3_VAV3_NGF_LMX1A_DNM3_TNR_LHX4_CNTN2_WNT3A_DPYSL5_NRXN1_CCDC88A_PLEK_CTNNA2_NCK2_GLI2_NR4A2_ITGA6_ALS2_NRP2_CREB1_SPAG16_EPHA4_EFHD1_CNTN4_FGD5_CCK_ROBO2_ROBO1_ALCAM_KALRN_RYK_EPHB1_SLIT2_APBB2_UNC5C_BBS7_SEMA5A_GDNF_ITGA1_MAP1B_VCAN_GPR98_EFNA5_SEMA6A_ARHGAP26_SLIT3_PKHD1_MYO6_EPHA7_EGFR_SEMA3A_RELN_NRCAM_PTK2B_SDCBP_MTSS1_JAK2_GRIN3A_DFNB31_NTNG2_RXRA_ITGA8_NRP1_PARD3_CHAT_PRKG1_UNC5B…
GO:0019226_transmission_of_nerve_impulse	124	124	117	5.4254e-139	0	PPT1_PTPRF_LPAR3_KCNC4_ALDH9A1_CACNA1E_ADORA1_NFASC_CTNNA2_MAL_CACNB4_SCN2A_SCN1A_NAB1_ALS2_GRM7_HRH1_WNT7A_COLQ_ROBO2_GABRR3_DRD3_NLGN1_KCNMB2_CPLX1_GABRA2_GRID2_GRIA2_GLRA3_SLC1A3_CAMK4_GRIA1_GABRA6_KCNIP1_ALDH5A1_PPARD_HCRTR2_KCNQ5_MYO6_HTR1E_GABRR1_GRIK2_PDE7B_GRM1_PARK2_NPY_AMPH_PCLO_KCND2_GRM8_CLCN1_CNTNAP2_DLGAP2_PNOC_OPRK1_SDCBP_KCNQ3_SLC1A1_APBA1_SHC3_GABBR2_DFNB31_CACNA1B_CACNB2_GAD2_CH…
GO:0000902_cell_morphogenesis	120	120	114	1.51536e-135	0	PDPN_CDC42_EPHB2_MACF1_TGFBR3_NTNG1_LMX1A_MAEL_TNR_LHX4_CRB1_CNTN2_TGFB2_WNT3A_DPYSL5_NRXN1_ANTXR1_CTNNA2_GLI2_NR4A2_ALS2_NRP2_CREB1_FN1_EPHA4_CNTN4_VHL_CLASP2_CCK_PRICKLE2_ROBO2_ROBO1_ALCAM_KALRN_RYK_EPHB1_PRKCI_SLIT2_APBB2_SHROOM3_UNC5C_LEF1_BBS7_SEMA5A_SLC1A3_ITGA1_ERBB2IP_MAP1B_COL4A3BP_VCAN_EFNA5_SEMA6A_DOCK2_PKHD1_EPHA7_EGFR_SEMA3A_RELN_NRCAM_SCRIB_JAK2_NTNG2_RXRA_NRP1_PARD3_UNC5B_CHST3_LIP…
GO:0048666_neuron_development	103	103	99	2.7286e-130	0	TP73_EPHB2_PPT1_OLFM3_NTNG1_LMX1A_TNR_LHX4_CRB1_CNTN2_TGFB2_WNT3A_DPYSL5_NRXN1_CTNNA2_GLI2_NR4A2_ALS2_NRP2_CREB1_EPHA4_FARP2_CNTN4_CCK_ROBO2_ROBO1_ALCAM_KALRN_RYK_EPHB1_PRKCI_DGKG_HTT_SLIT2_APBB2_UNC5C_SEMA5A_SLC1A3_MAP1B_VCAN_GPR98_EFNA5_SEMA6A_SLIT3_MYO6_EPHA7_SOD2_SEMA3A_RELN_NRCAM_CNTNAP2_JAK2_RORB_GNAQ_GRIN3A_DFNB31_LMX1B_NTNG2_RXRA_NRP1_PARD3_RET_CHAT_PRKG1_UNC5B_CHST3_SLIT1_PITX3_MYO7A_DSC…
GO:0007268_synaptic_transmission	110	110	105	6.82547e-128	0	PPT1_PTPRF_LPAR3_KCNC4_ALDH9A1_CACNA1E_ADORA1_CTNNA2_CACNB4_ALS2_GRM7_HRH1_WNT7A_COLQ_ROBO2_GABRR3_DRD3_NLGN1_CPLX1_GABRA2_GRID2_GRIA2_GLRA3_SLC1A3_CAMK4_GRIA1_GABRA6_KCNIP1_ALDH5A1_HCRTR2_KCNQ5_MYO6_HTR1E_GABRR1_GRIK2_PDE7B_GRM1_PARK2_NPY_AMPH_PCLO_KCND2_GRM8_DLGAP2_PNOC_OPRK1_SDCBP_KCNQ3_SLC1A1_APBA1_SHC3_GABBR2_DFNB31_CACNA1B_CACNB2_GAD2_CHAT_KCNMA1_HTR7_SLIT1_SLC6A5_LIN7C_SLC1A2_GRM5_NAALAD2_…
GO:0031175_neurite_development	93	93	89	7.03291e-120	0	EPHB2_NTNG1_NGF_LMX1A_TNR_LHX4_CNTN2_WNT3A_DPYSL5_NRXN1_CTNNA2_GLI2_NR4A2_ALS2_NRP2_CREB1_EPHA4_EFHD1_CNTN4_CCK_ROBO2_ROBO1_ALCAM_KALRN_RYK_EPHB1_SLIT2_APBB2_UNC5C_SEMA5A_GDNF_ITGA1_MAP1B_VCAN_EFNA5_SEMA6A_SLIT3_MYO6_EPHA7_EGFR_SEMA3A_RELN_NRCAM_PTK2B_JAK2_GRIN3A_NTNG2_RXRA_NRP1_PARD3_CHAT_PRKG1_UNC5B_CHST3_SLIT1_CD44_DSCAML1_PVRL1_PTPN11_ULK1_DCLK1_KLHL1_MYCBP2_NRXN3_BCL11B_CYFIP1_NEDD4_MAP2K1_R…
GO:0032990_cell_part_morphogenesis	86	86	83	1.44853e-112	0	EPHB2_NTNG1_LMX1A_TNR_LHX4_CNTN2_WNT3A_DPYSL5_NRXN1_CTNNA2_GLI2_NR4A2_ALS2_NRP2_CREB1_EPHA4_CNTN4_CCK_ROBO2_ROBO1_ALCAM_KALRN_RYK_EPHB1_OPA1_SLIT2_APBB2_UNC5C_BBS7_SEMA5A_ITGA1_MAP1B_COL4A3BP_VCAN_EFNA5_SEMA6A_SLIT3_PKHD1_EPHA7_EGFR_SEMA3A_RELN_NRCAM_JAK2_NTNG2_RXRA_NRP1_PARD3_UNC5B_CHST3_SLIT1_DSCAML1_PVRL1_PTPN11_ULK1_DCLK1_MYCBP2_NRXN3_BCL11B_CYFIP1_MAP2K1_IGF1R_RTN4RL1_NTN1_GAS7_PRKCA_PTPRM_D…
GO:0048858_cell_projection_morphogenesis	83	83	80	1.13452e-111	0	EPHB2_NTNG1_LMX1A_TNR_LHX4_CNTN2_WNT3A_DPYSL5_NRXN1_CTNNA2_GLI2_NR4A2_ALS2_NRP2_CREB1_EPHA4_CNTN4_CCK_ROBO2_ROBO1_ALCAM_KALRN_RYK_EPHB1_SLIT2_APBB2_UNC5C_BBS7_SEMA5A_ITGA1_MAP1B_VCAN_EFNA5_SEMA6A_SLIT3_PKHD1_EPHA7_EGFR_SEMA3A_RELN_NRCAM_JAK2_NTNG2_RXRA_NRP1_PARD3_UNC5B_CHST3_SLIT1_DSCAML1_PVRL1_PTPN11_ULK1_DCLK1_MYCBP2_NRXN3_BCL11B_CYFIP1_MAP2K1_IGF1R_RTN4RL1_NTN1_GAS7_PRKCA_PTPRM_DCC_ONECUT2_BCL…
GO:0016337_cell-cell_adhesion	104	91	90	1.17484e-111	0	NPHP4_CLSTN1_PDPN_PTPRF_DAB1_CD58_CRNN_ASTN1_PLEK_CTNNA2_CNTN4_ROBO2_ROBO1_PVRL3_ATP2C1_CLSTN2_NLGN1_PCDH7_BMPR1B_FAT4_DCHS2_FAT1_CTNND2_CDH18_CDH12_CDH10_CDH6_GPR98_PCDHA1_CYFIP2_CDHR2_GMDS_PKHD1_COL19A1_VNN1_CLDN20_PKD1L1_EGFR_CDHR3_NRCAM_BMP1_ADAM9_COL14A1_SCRIB_TEK_SYK_ROR2_ITGA8_RET_PCDH15_CTNNA3_COL13A1_DLG5_CDHR5_DCHS1_CD44_FAT3_NCAM1_DSCAML1_PVRL1_COL2A1_ALX1_FREM2_PCDH17_PCDH9_LMO7_CLDN1…
GO:0048812_neurite_morphogenesis	79	79	76	7.47958e-108	0	EPHB2_NTNG1_LMX1A_TNR_LHX4_CNTN2_WNT3A_DPYSL5_NRXN1_CTNNA2_GLI2_NR4A2_ALS2_NRP2_CREB1_EPHA4_CNTN4_CCK_ROBO2_ROBO1_ALCAM_KALRN_RYK_EPHB1_SLIT2_APBB2_UNC5C_SEMA5A_ITGA1_MAP1B_VCAN_EFNA5_SEMA6A_SLIT3_EPHA7_EGFR_SEMA3A_RELN_NRCAM_JAK2_NTNG2_RXRA_NRP1_PARD3_UNC5B_CHST3_SLIT1_DSCAML1_PVRL1_PTPN11_ULK1_DCLK1_MYCBP2_NRXN3_BCL11B_CYFIP1_MAP2K1_IGF1R_RTN4RL1_NTN1_GAS7_PRKCA_PTPRM_DCC_BCL2_CACNA1A_SPTBN4_KL…
GO:0000904_cell_morphogenesis_involved_in_differentiation	83	83	79	6.50634e-105	0	EPHB2_TGFBR3_NTNG1_LMX1A_TNR_LHX4_CNTN2_TGFB2_WNT3A_DPYSL5_NRXN1_ANTXR1_CTNNA2_GLI2_NR4A2_ALS2_NRP2_CREB1_FN1_EPHA4_CNTN4_CCK_ROBO2_ROBO1_ALCAM_KALRN_RYK_EPHB1_SLIT2_APBB2_UNC5C_LEF1_SEMA5A_SLC1A3_MAP1B_VCAN_EFNA5_SEMA6A_SLIT3_EPHA7_SEMA3A_RELN_NRCAM_JAK2_NTNG2_RXRA_NRP1_PARD3_UNC5B_CHST3_SLIT1_DSCAML1_PVRL1_PTPN11_ULK1_DCLK1_MYCBP2_HIF1A_NRXN3_BCL11B_CYFIP1_IGF1R_RTN4RL1_NTN1_PRKCA_PTPRM_DCC_BCL…
GO:0048667_cell_morphogenesis_involved_in_neuron_differentiation	74	74	71	5.03759e-98	0	EPHB2_NTNG1_LMX1A_TNR_LHX4_CNTN2_WNT3A_DPYSL5_NRXN1_CTNNA2_GLI2_NR4A2_ALS2_NRP2_CREB1_EPHA4_CNTN4_CCK_ROBO2_ROBO1_ALCAM_KALRN_RYK_EPHB1_SLIT2_APBB2_UNC5C_SEMA5A_SLC1A3_MAP1B_VCAN_EFNA5_SEMA6A_SLIT3_EPHA7_SEMA3A_RELN_NRCAM_JAK2_NTNG2_RXRA_NRP1_PARD3_UNC5B_CHST3_SLIT1_DSCAML1_PVRL1_PTPN11_ULK1_DCLK1_MYCBP2_NRXN3_BCL11B_CYFIP1_IGF1R_RTN4RL1_NTN1_PRKCA_PTPRM_DCC_BCL2_CACNA1A_SPTBN4_BMP7_CDH4_NCAM2_AP…
GO:0007420_brain_development	76	76	76	1.66552e-96	0	TP73_HSPG2_PPT1_LRP8_DAB1_LMX1A_TBX19_PLXNA2_WNT3A_ALK_CTNNA2_GLI2_ZEB2_LRP2_CREB1_ERBB4_CNTN4_WNT7A_TGFBR2_ROBO2_ROBO1_TACC3_HTT_SLIT2_UNC5C_LEF1_SMAD1_SLC6A3_NDUFS4_EFNA5_NDST1_MDGA1_FYN_GLI3_RELN_FOXP2_CNTNAP2_HTR5A_NCOA2_EYA1_GNAQ_CDK5RAP2_LMX1B_ITGA8_PRKG1_SLIT1_PITX3_TACC2_SLC1A2_ATM_DSCAML1_FRS2_ALX1_CEP290_ULK1_DCLK1_SMAD9_KLHL1_MYO16_MNAT1_JAG2_GABRA5_RORA_IGF1R_NDE1_GNAO1_GPR56_SLC6A4_H…
GO:0007409_axonogenesis	71	71	68	9.91618e-92	0	EPHB2_NTNG1_LMX1A_TNR_LHX4_CNTN2_WNT3A_DPYSL5_NRXN1_CTNNA2_GLI2_NR4A2_ALS2_NRP2_CREB1_EPHA4_CNTN4_CCK_ROBO2_ROBO1_ALCAM_KALRN_RYK_EPHB1_SLIT2_APBB2_UNC5C_SEMA5A_MAP1B_VCAN_EFNA5_SEMA6A_SLIT3_EPHA7_SEMA3A_RELN_NRCAM_JAK2_NTNG2_RXRA_NRP1_PARD3_UNC5B_CHST3_SLIT1_DSCAML1_PVRL1_PTPN11_ULK1_DCLK1_MYCBP2_NRXN3_BCL11B_CYFIP1_IGF1R_RTN4RL1_NTN1_PRKCA_PTPRM_DCC_BCL2_SPTBN4_BMP7_CDH4_NCAM2_APP_KAL1_OPHN1
GO:0045211_postsynaptic_membrane	60	60	56	7.58054e-78	0	CLSTN1_GRIK3_ADORA1_CHRM3_TANC1_GRM7_GABRR3_CLSTN2_NLGN1_GABRA2_GABRB1_GRID2_GRIA2_GLRA3_PJA2_SYNPO_GRIA1_GABRG2_GABRR1_EPHA7_GRIK2_UTRN_SYNE1_GRM3_CHRM2_DLGAP2_PSD3_SCRIB_GABBR2_GRIN3A_NCS1_KCNMA1_GRID1_LIN7C_SHANK2_DLG2_GRIA4_GRIK4_ARHGAP32_GRIN2B_FAIM2_GRIP1_LIN7A_ANKS1B_CABP1_GABRG3_CHRNA3_CPEB1_GRIN2A_DLG4_DLGAP1_SHANK1_DLGAP4_GRIK1_GLRA2_GRIA3
PANTHER_BIOLOGICAL_PROCESS_Other_neuronal_activity	52	52	52	1.48349e-72	0	CACHD1_ATF3_ATOH8_CACNB4_ECEL1_ITPR1_CACNA2D3_KALRN_SCHIP1_HTT_SLIT2_APBB2_PRKG2_KLHL2_GPM6A_TRIO_GDNF_SLIT3_ITPR3_ESR1_NXPH1_VIPR2_PNOC_CAMK1D_CACNB2_PRKG1_SLIT1_SORCS3_SORCS1_INPP5A_LIN7C_PGR_NCAM1_CACNA2D4_ITPR2_LIN7A_KLHL1_KCNK13_SCG5_RYR3_EMP2_CAMKK1_NTN1_CRHR1_MSI2_PNPLA6_PDYN_CBLN4_NCAM2_KAL1_GPM6B_TSPAN6
GO:0008038_neuron_recognition	12	12	11	1.04936e-26	0	CNTN4_ROBO2_ROBO1_SLIT2_SEMA3A_NRCAM_CNTNAP2_NRP1_OPCML_NCAM2_APP
PANTHER_BIOLOGICAL_PROCESS_Cell_adhesion-mediated_signaling	137	124	121	3.15397e-141	2e-06	MEGF6_CLSTN1_HSPG2_PTPRF_CD53_LAMC2_PRELP_NFASC_LAMB3_NRXN1_CD207_CNTNAP5_ITGB6_FN1_SNED1_ADAMTS9_ALCAM_PVRL3_CD200_MYLK_ITGB5_CLSTN2_NLGN1_LEPREL1_SLIT2_PCDH7_FAT4_DCHS2_ADAM29_FAT1_ADAMTS16_CDH18_CDH12_CDH10_CDH6_ADAMTS12_ADAMTS6_FCHO2_MEGF10_PCDHA1_ARHGAP26_ADAM19_SLIT3_CDHR2_ADAMTS2_PTPRK_SDK1_ITGB8_CDHR3_NRCAM_CNTNAP2_ADAM7_ADAM9_PTPRD_LAMC3_FCN2_PCDH15_ADAMTS14_SLIT1_COL17A1_ADAM12_PTPRE_CD…
GO:0044456_synapse_part	103	103	96	1.86541e-116	2e-06	CLSTN1_GRIK3_PPT1_CNN3_SYT6_DNM3_ADORA1_CNTN2_CHRM3_BIN1_TANC1_ALS2_ERBB4_ITPR1_GRM7_ERC2_SYNPR_GABRR3_CLSTN2_NLGN1_GABRA2_GABRB1_GRID2_GRIA2_GLRA3_RAB3C_MAP1B_SV2C_PJA2_SYNPO_GRIA1_GABRG2_RIMS1_GABRR1_EPHA7_GRIK2_UTRN_GRM1_SYNE1_ICA1_AMPH_PCLO_GRM3_KCND2_GRM8_EXOC4_CALD1_CHRM2_DLGAP2_PSD3_PTK2B_LYN_YWHAZ_SCRIB_APBA1_GABBR2_GRIN3A_NCS1_ITGA8_GAD2_KCNMA1_GRID1_SYT9_LIN7C_SLC1A2_SHANK2_DLG2_GRIA4_G…
PANTHER_MOLECULAR_FUNCTION_Other_receptor	69	69	67	9.22582e-87	2e-06	PTPRF_LRP8_LEPR_NRXN1_ANTXR1_CD207_CNTNAP5_LRP1B_PLA2R1_LRP2_NRP2_RAMP1_PTPRG_PVRL3_CD200_PEX5L_SORCS2_SCARB2_ANTXR2_PRLR_TNFRSF21_PTPRK_IGF2R_RAMP3_CD36_CNTNAP2_SSPO_LMBR1_PTPRN2_MSR1_VLDLR_PTPRD_CUBN_NRP1_ANTXRL_SORCS3_SORCS1_LDLRAD3_PTPRJ_CD6_LRP5_PVRL1_SORL1_CRTAM_CD163_CLEC2B_LRP6_PTPRO_LRP1_PTPRR_PTPRQ_NRXN3_UNC13C_NEO1_GP2_CNTNAP4_ASGR2_MRC2_COLEC12_PTPRM_DCC_PTPRS_UNC13A_PVRL2_PTPRT_ITGB2…
PANTHER_BIOLOGICAL_PROCESS_Calcium_mediated_signaling	39	39	39	2.19331e-57	2e-06	CAMTA1_CACHD1_VAV3_RYR2_PRKCE_KCNIP3_CXCR2_ITPR1_CACNA2D2_CACNA2D3_TRPC1_PRKCI_KCNIP4_CAMK2D_CAMK4_CAMK2A_KCNIP1_SCGN_ITPR3_CAMK2B_CALN1_CACNA2D1_VAV2_CALML3_PRKCQ_CAMK1D_TRPC6_CACNA2D4_ITPR2_CABP1_TRPC4_EDNRB_PRKCH_RYR3_PRKCB_CAMKK1_PRKCA_VAV1_RYR1
GO:0042995_cell_projection	229	229	216	2.20394e-230	4e-06	KCNAB2_CLSTN1_PDPN_CDC42_CNR2_NCDN_GRIK3_DNALI1_PPT1_KCNQ4_PTPRF_NEGR1_CNN3_KCNA2_KCND3_SPAG17_DNM3_ADORA1_CNTN2_USH2A_TGFB2_DNAH14_CHRM3_SLC5A6_CCDC88A_ACTR2_PLEK_ANTXR1_TACR1_CTNNA2_MERTK_GLI2_ARHGEF4_SCN1A_LRP2_ALS2_NRP2_SPAG16_ARPC2_DNER_NGEF_CNTN4_GRM7_SLC6A1_FGD5_MYRIP_CCK_ERC2_DNAH12_ROBO2_ROBO1_ALCAM_IFT57_DRD3_GAP43_ARHGAP31_KALRN_IFT80_SI_PLD1_PIK3CA_OPA1_HTT_WFS1_PROM1_APBB2_SEPT11_BBS…
GO:0032989_cellular_component_morphogenesis	126	126	119	1.12841e-137	4e-06	PDPN_CDC42_EPHB2_MACF1_TGFBR3_NTNG1_LMX1A_MAEL_TNR_LHX4_CRB1_CNTN2_TGFB2_WNT3A_DPYSL5_NRXN1_ANTXR1_CTNNA2_GLI2_NR4A2_TTN_ALS2_NRP2_CREB1_FN1_EPHA4_CNTN4_VHL_CLASP2_CCK_PRICKLE2_ROBO2_ROBO1_ALCAM_KALRN_RYK_EPHB1_PRKCI_OPA1_SLIT2_APBB2_SHROOM3_UNC5C_LEF1_BBS7_SEMA5A_SLC1A3_ITGA1_ERBB2IP_MAP1B_COL4A3BP_VCAN_EFNA5_SEMA6A_DOCK2_PKHD1_EPHA7_EGFR_SEMA3A_RELN_NRCAM_SCRIB_JAK2_TMOD1_NTNG2_RXRA_NRP1_PARD3_…
GO:0007411_axon_guidance	40	40	39	2.8814e-58	4e-06	EPHB2_LMX1A_TNR_LHX4_NFASC_DPYSL5_NRXN1_GLI2_NRP2_EPHA4_CNTN4_ROBO2_ROBO1_ALCAM_EPHB1_SLIT2_APBB2_UNC5C_SEMA5A_EFNA5_SEMA6A_SLIT3_EPHA7_SEMA3A_RELN_NRP1_UNC5B_SLIT1_PVRL1_MYCBP2_NRXN3_NTN1_PTPRM_DCC_BMP7_CDH4_APP_KAL1_OPHN1
GO:0016358_dendrite_development	12	12	12	2.59012e-26	4e-06	CTNNA2_MAP1B_MYO6_GRIN3A_NRP1_CHAT_PRKG1_DCLK1_KLHL1_CACNA1A_APP_DSCAM
GO:0050905_neuromuscular_process	16	16	16	7.45839e-31	6e-06	CTNNA2_SCN1A_DRD3_GRID2_SLC6A3_SLC1A3_PARK2_NBN_GRIN3A_PCDH15_KCNMA1_MYO7A_GRIN2B_GRIN2A_CACNA1A_APP
GO:0007267_cell-cell_signaling	178	178	172	2.29638e-186	1e-05	WNT4_PPT1_PTPRF_LPAR3_KCNC4_ASH1L_ALDH9A1_MPZL1_XCL1_CACNA1E_CRB1_ADORA1_TGFB2_WNT3A_SRD5A2_CTNNA2_MERTK_GLI2_CACNB4_LRP2_RAPGEF4_ALS2_GRM7_HRH1_WNT7A_COLQ_ROBO2_GABRR3_DRD3_CD80_CD86_EPHB1_TNFSF10_NLGN1_FGF12_CPLX1_HTT_GABRA2_CXCL13_GRID2_MGST2_GRIA2_GLRA3_FAT1_SEMA5A_SLC1A3_GDNF_FGF10_EFNA5_CAMK4_FGF1_GRIA1_GABRA6_KCNIP1_FGF18_ALDH5A1_MLN_GUCA1B_HCRTR2_KCNQ5_MYO6_CYB5R4_HTR1E_GABRR1_GRIK2_WISP3…
GO:0030054_cell_junction	206	206	191	4.89616e-203	1.4e-05	AJAP1_CLSTN1_GRIK3_TMEM53_INADL_LRRC7_CLCA2_SYT6_ASH1L_CHRM3_OTOF_CTNNA2_IL1RL1_EPB41L5_TANC1_SCN2A_SCN1A_XIRP2_ABCB11_ITGA6_PARD3B_ARPC2_ANO7_COLQ_SCN5A_ERC2_SYNPR_MAGI1_GABRR3_PVRL3_GAP43_ARHGAP31_NLGN1_LPP_DOK7_AFAP1_GABRA2_GABRB1_SEPT11_GRID2_GRIA2_GLRA3_CTNND2_PDZD2_EGFLAM_ITGA2_ERBB2IP_OCLN_SV2C_PJA2_ARHGAP26_SYNPO_GRIA1_CYFIP2_GABRG2_CDHR2_DSP_NEDD9_PHACTR1_DST_RIMS1_GJB7_GABRR1_GRIK2_PTPR…
GO:0022836_gated_channel_activity	116	116	101	9.56005e-118	1.8e-05	KCNAB2_GRIK3_KCNQ4_CLCA3P_KCNA2_KCND3_KCNN3_KCNJ10_CACNA1E_KCNT2_KCNH1_KCNK1_RYR2_KCNG3_KCNIP3_CACNB4_KCNH7_SCN2A_SCN7A_ITPR1_SCN5A_CACNA2D2_CACNA2D3_GABRR3_TRPC1_KCNAB1_KCNMB2_KCNIP4_KCTD8_GABRA2_GABRB1_GRID2_GRIA2_GLRA3_KCTD16_GRIA1_GABRG2_KCNIP1_ITPR3_KCNK16_KCNQ5_GABRR1_GRIK2_CACNA2D1_CFTR_KCND2_CLCN1_KCTD9_KCNU1_KCNB2_CNGB3_KCNQ3_KCNK9_KCNV2_GRIN3A_CACNA1B_CACNB2_KCNMA1_GRID1_KCNQ1_KCNC1_ANO…
GO:0045296_cadherin_binding	7	7	7	8.27228e-19	1.8e-05	CTNNA2_FER_CTNNA3_NEO1_CDH13_PTPRM_PTPRT
PANTHER_MOLECULAR_FUNCTION_CAM_family_adhesion_molecule	30	30	27	3.27409e-42	2.4e-05	NEGR1_KIRREL_CNTN2_CNTN6_CNTN4_CNTN3_ALCAM_LSAMP_SDK1_HEPACAM2_NRCAM_CNTN5_NCAM1_DSCAML1_HEPACAM_KIRREL3_OPCML_CNTN1_IGDCC4_NEO1_SDK2_DCC_CD22_CEACAM5_CEACAM1_NCAM2_DSCAM
GO:0030003_cellular_cation_homeostasis	54	54	52	8.3894e-68	4.2e-05	PPT1_LPAR3_XCL1_RYR2_SLC8A1_TACR1_CACNB4_TRPM8_ITPR1_DRD3_CASR_ATP2C1_TRPC1_CP_WFS1_CXCL13_CAMK2D_ATP6V0E1_ITPR3_GRIK2_SCARA5_ATP6V1H_JPH1_SLC30A8_JAK2_SLC24A2_ACO1_LPAR1_KCNMA1_PLCE1_TRPC6_CACNA1C_VDR_P2RX7_EDNRB_BDKRB2_RYR3_PLCG2_JPH3_CACNA1G_GNA13_PRKCA_NEDD4L_BCL2_CACNA1A_CHERP_RYR1_SLC24A3_JPH2_SLC12A5_APP_TMPRSS3
GO:0045664_regulation_of_neuron_differentiation	42	42	41	5.31542e-56	4.4e-05	EPHB2_PTPRF_NGF_LMX1A_GLI2_CNTN4_WNT7A_ROBO2_ROBO1_KALRN_NLGN1_SLIT2_SMAD1_MAP1B_VWC2_SEMA3A_NRCAM_EYA1_NBN_CDK5RAP2_NCS1_NRP1_LRRC4C_CCND2_SOX5_ULK1_CHRNA3_NTRK3_NTN1_TIMP2_CDH2_BCL2_MBP_CACNA1A_NOTCH3_ARHGEF1_KLK8_CDH4_TIAM1_TTC3_IL1RAPL1
GO:0008037_cell_recognition	19	19	18	1.59951e-31	4.8e-05	CNTN4_ROBO2_ROBO1_SLIT2_VCAN_DOCK2_SEMA3A_NRCAM_CNTNAP2_CSGALNACT1_NRP1_CRTAM_OPCML_MFGE8_ZP2_COLEC12_NCAM2_APP
GO:0030018_Z_disc	12	12	12	1.52703e-23	8.4e-05	OBSCN_RYR2_TTN_SORBS2_FLNC_JPH1_PGM5_CACNA1C_GRIN2B_ACTN1_JPH2_DMD
GO:0044057_regulation_of_system_process	84	84	82	3.32376e-96	8.6e-05	ECE1_EPHB2_NCDN_GRIK3_KCNQ4_ADORA3_NGF_TNNI1_ADORA1_TGFB2_RYR2_CHRM3_SLC8A1_EPAS1_TACR1_NMS_ERBB4_CNTN4_SLC6A1_SCN5A_CCK_DRD3_BCHE_NLGN1_KCNMB2_HTT_KIT_BTC_TACR3_CTNND2_SLC1A3_GDNF_FGF10_ITGA2_MAP1B_MYO6_GRIK2_GRM1_PARK2_SP4_EGFR_SEMA3A_GRM3_GRM8_CHRM2_NOS3_EPHX2_KCNB2_JAK2_SLC24A2_PRKCQ_CELF2_ALOX5_CHAT_KCNMA1_PLCE1_KCNQ1_GRIA4_PATE4_CACNA1C_GRIN2B_NOS1_FLT1_HTR2A_EDNRB_MYH6_BDKRB2_MAP2K1_RASGRF…
GO:0006875_cellular_metal_ion_homeostasis	46	46	45	1.38922e-59	9.4e-05	LPAR3_XCL1_RYR2_SLC8A1_TACR1_CACNB4_TRPM8_ITPR1_DRD3_CASR_ATP2C1_TRPC1_WFS1_CXCL13_CAMK2D_ITPR3_GRIK2_EPHX2_JPH1_JAK2_SLC24A2_LPAR1_KCNMA1_PLCE1_TRPC6_CACNA1C_VDR_P2RX7_EDNRB_BDKRB2_RYR3_PLCG2_JPH3_CACNA1G_GNA13_PRKCA_NEDD4L_BCL2_CACNA1A_CHERP_RYR1_SLC24A3_JPH2_APP_TMPRSS3
REACTOME_NEURONAL_SYSTEM	109	109	100	4.0402e-113	0.00011	KCNAB2_RPS6KA1_GRIK3_KCNQ4_SLC1A7_KCNA2_KCND3_KCNN3_KCNJ10_STX6_KCNH1_KCNK1_ADCY3_KCNG3_CACNB4_KCNH7_GLS_CREB1_SLC6A1_CACNA2D3_ADCY5_KCNAB1_KCNMB2_GABRA2_GABRB1_CAMK2D_GRIA2_SLC6A3_ADCY2_SLC1A3_RASGRF2_CAMK4_CAMK2A_GRIA1_GABRG2_ALDH5A1_KCNK16_KCNQ5_MYO6_GABRR1_GRIK2_STX7_STX11_RPS6KA2_CAMK2B_GNAI1_KCND2_KCNB2_NCALD_ADCY8_KCNQ3_KCNK9_KCNV2_SLC1A1_GABBR2_CACNA1B_CACNB2_GAD2_CHAT_KCNQ1_KCNC1_SLC1A2_…
GO:0043043_peptide_biosynthetic_process	2	2	2	1.05863e-09	0.000134	PCSK5_DMD
GO:0031674_I_band	13	13	13	2.99153e-24	0.000138	OBSCN_RYR2_TTN_SORBS2_FLNC_JPH1_PGM5_CACNA1C_GRIN2B_ACTN1_RYR1_JPH2_DMD
GO:0005216_ion_channel_activity	141	141	123	6.32474e-134	0.000176	KCNAB2_GRIK3_KCNQ4_CLCA3P_KCNA2_KCND3_KCNN3_KCNJ10_CACNA1E_KCNT2_KCNH1_KCNK1_RYR2_KCNG3_KCNIP3_CACNB4_KCNH7_SCN2A_SCN7A_TRPM8_ANO7_ITPR1_SCN5A_ANO10_CACNA2D2_CACNA2D3_GABRR3_TRPC1_KCNAB1_KCNMB2_KCNIP4_KCTD8_GABRA2_GABRB1_GRID2_GRIA2_GLRA3_GPM6A_KCTD16_GRIA1_GABRG2_KCNIP1_ITPR3_KCNK16_KCNQ5_GABRR1_GRIK2_CACNA2D1_CFTR_KCND2_CLCN1_KCTD9_KCNU1_KCNB2_CNGB3_KCNQ3_KCNK9_KCNV2_SLC24A2_TRPM3_TRPM6_GRIN3A_…
GO:0051239_regulation_of_multicellular_organismal_process	247	247	227	2.08242e-230	0.000224	SKI_PDPN_ECE1_EPHB2_NCDN_GRIK3_KCNQ4_PTPRF_MAST2_PCSK9_DDAH1_F3_PROK1_ADORA3_NGF_IL6R_LMX1A_PLA2G4A_TNNI1_ADORA1_TGFB2_ITPKB_RYR2_CHRM3_NLRP3_XDH_SLC8A1_EPAS1_PLEK_TIA1_TACR1_NMS_GLI2_NR4A2_ACVR1_NAB1_CREB1_ERBB4_COL4A3_INPP5D_ASB1_HDAC4_CNTN4_SLC6A1_PPARG_WNT7A_TGFBR2_SCN5A_CCK_MITF_ROBO2_ROBO1_DRD3_CD80_CD86_KALRN_BCHE_NLGN1_PIK3CA_IGF2BP2_OSTN_HTT_SLIT2_KIT_BTC_BMPR1B_TACR3_LEF1_EGF_SMAD1_VEGF…
GO:0050839_cell_adhesion_molecule_binding	13	13	13	9.22484e-24	0.000232	CTNNA2_PVRL3_FER_CTNNA3_PVRL1_GRIN2B_NEO1_GRIN2A_ITGAL_CDH13_PTPRM_PVRL2_PTPRT
GO:0034704_calcium_channel_complex	15	15	15	4.78799e-26	0.000244	CACNA1E_RYR2_CACNB4_CACNA1D_CACNA2D1_CACNA1B_CACNB2_CACNA1C_AKAP6_PPM1A_CACNG3_CACNA1G_CACNA1A_CACNG2_CACNA1I
GO:0030017_sarcomere	27	27	27	3.7949e-39	0.000258	TNNI1_OBSCN_RYR2_SPTBN1_TTN_HDAC4_TRPC1_ANK2_SORBS2_SYNE1_FLNC_JPH1_ABRA_PGM5_MYPN_CACNA1C_GRIN2B_MYH6_ACTN1_MMP2_MYH2_MYOM1_TPM4_RYR1_JPH2_MYO18B_DMD
GO:0030005_cellular_di-__tri-valent_inorganic_cation_homeostasis	46	46	44	1.23087e-56	0.000288	LPAR3_XCL1_RYR2_SLC8A1_TACR1_CACNB4_TRPM8_ITPR1_DRD3_CASR_ATP2C1_TRPC1_CP_WFS1_CXCL13_ITPR3_GRIK2_SCARA5_JPH1_SLC30A8_JAK2_SLC24A2_ACO1_LPAR1_PLCE1_TRPC6_CACNA1C_VDR_P2RX7_EDNRB_BDKRB2_RYR3_PLCG2_JPH3_CACNA1G_GNA13_PRKCA_BCL2_CACNA1A_CHERP_RYR1_SLC24A3_JPH2_APP
GO:0005262_calcium_channel_activity	37	37	35	4.85235e-47	0.000292	CLCA3P_CACNA1E_RYR2_CACNB4_TRPM8_ITPR1_CACNA2D2_CACNA2D3_TRPC1_GPM6A_ITPR3_CACNA2D1_TRPV5_SLC24A2_TRPM3_TRPM6_GRIN3A_CACNA1B_CACNB2_TRPC6_CACNA1C_GRIN2B_ITPR2_TRPC4_RASA3_TRPM1_RYR3_GRIN2A_CACNG3_TRPV3_CACNA1G_CACNA1A_RYR1_CACNG2_CACNA1I
GO:0008092_cytoskeletal_protein_binding	170	170	158	1.29877e-165	0.000306	CAPZB_MACF1_IPP_TNNI3K_CNN3_TNNI1_OBSCN_FMN2_SNTG2_MAPRE3_SPAST_LRPPRC_SPTBN1_CCDC88A_ACTR2_ANTXR1_ADD2_NCK2_EPB41L5_MYO7B_FMNL2_XIRP2_MYO3B_TTN_ARPC2_FARP2_CLASP2_MYRIP_MYH15_MYLK_PLS1_HTT_ABLIM2_MED28_KLHL5_LIMCH1_GC_SHROOM3_SYNPO2_FHDC1_KLHL2_PALLD_SORBS2_MYO10_MAP1B_IQGAP2_GPR98_FER_ARHGAP26_SYNPO_PHACTR1_PACSIN1_DST_MYO6_FYN_EPB41L2_UTRN_SYNE1_SCIN_VPS41_EGFR_CLIP2_HIP1_DYNC1I1_ARPC1B_NRCAM_…
GO:0007612_learning	21	21	21	1.46953e-32	0.000306	EPHB2_TACR1_SLC6A1_DRD3_BCHE_HTT_KIT_CTNND2_FYN_PARK2_AMPH_PTN_SLC24A2_CACNA1C_GRIN2B_GABRA5_GRIN2A_DLG4_PLCB1_APP_NLGN3
GO:0030900_forebrain_development	36	36	36	3.27486e-48	0.000322	TP73_LRP8_DAB1_LMX1A_TBX19_WNT3A_GLI2_ZEB2_LRP2_CREB1_ERBB4_ROBO2_ROBO1_TACC3_HTT_SLIT2_LEF1_SLC6A3_NDST1_FYN_GLI3_RELN_FOXP2_CNTNAP2_EYA1_GNAQ_PRKG1_TACC2_SLC1A2_FRS2_DCLK1_NDE1_GNAO1_SLC6A4_NOTCH3_APP
GO:0030165_PDZ_domain_binding	17	17	17	5.68505e-28	0.000344	TGFBR3_NOS1AP_SNTG2_ATP2B2_LNX1_GRIK2_SYNJ2_PARK2_DOCK4_CFTR_EXOC4_APBA1_LIN7C_LIN7A_CCDC88C_DMD_GRIA3
GO:0015267_channel_activity	144	144	125	2.36743e-134	0.000384	KCNAB2_PDPN_GRIK3_KCNQ4_CLCA3P_KCNA2_KCND3_KCNN3_KCNJ10_CACNA1E_KCNT2_KCNH1_KCNK1_RYR2_KCNG3_KCNIP3_CACNB4_KCNH7_SCN2A_SCN7A_TRPM8_ANO7_ITPR1_SCN5A_ANO10_CACNA2D2_CACNA2D3_GABRR3_TRPC1_KCNAB1_KCNMB2_KCNIP4_KCTD8_GABRA2_GABRB1_GRID2_GRIA2_GLRA3_GPM6A_KCTD16_GRIA1_GABRG2_KCNIP1_ITPR3_KCNK16_KCNQ5_GABRR1_GRIK2_CACNA2D1_CFTR_KCND2_CLCN1_KCTD9_KCNU1_KCNB2_CNGB3_KCNQ3_KCNK9_KCNV2_SLC24A2_TRPM3_TRPM6_GR…
PANTHER_BIOLOGICAL_PROCESS_Cell_motility	107	106	103	1.1864e-113	0.000386	MYOM3_DNALI1_TIE1_JAK1_CRNN_CRB1_PTPN14_FMN2_ROCK2_NCK2_MERTK_RALB_FMNL2_ITGB6_XIRP2_SPAG16_CXCR2_DOCK10_SNED1_ITPR1_DOCK3_DNAH12_PRICKLE2_CD47_ITGB5_MCF2L2_LPP_ABLIM2_SLIT2_KIT_PTPN13_SYNPO2_FHDC1_FAT1_DNAH5_VCAN_SYNPO_DOCK2_MAK_ITPR3_DNAH8_ESR1_ITGB8_DNAH11_ELMO1_DOCK4_FLNC_MYOM2_PDLIM2_DOCK5_ADRA1A_MTSS1_JAK2_TEK_CORO2A_CYLC2_ABL1_PDLIM1_SLIT1_ABLIM1_PTPRE_PARVA_FAT3_DYNC2H1_EPS8_ITPR2_PRICKLE…
GO:0034703_cation_channel_complex	54	54	49	3.41053e-61	0.000406	KCNQ4_KCNA2_KCND3_CACNA1E_KCNH1_KCNK1_RYR2_KCNG3_CACNB4_SCN2A_SCN7A_SCN5A_CACNA1D_KCNMB2_KCTD8_KCTD16_KCNQ5_CACNA2D1_KCND2_CNTNAP2_KCTD9_KCNB2_KCNQ3_KCNV2_CACNA1B_CACNB2_KCNMA1_KCNQ1_KCNC1_KCTD21_CACNA1C_SCNN1A_KCNC2_AKAP6_PPM1A_SCNN1B_CACNG3_CNGB1_KCNG4_CACNA1G_KCNJ16_KCTD1_CACNA1A_KCNS1_KCNB1_KCNE1_KCNJ6_CACNG2_CACNA1I
GO:0022803_passive_transmembrane_transporter_activity	144	144	125	2.36743e-134	0.000412	KCNAB2_PDPN_GRIK3_KCNQ4_CLCA3P_KCNA2_KCND3_KCNN3_KCNJ10_CACNA1E_KCNT2_KCNH1_KCNK1_RYR2_KCNG3_KCNIP3_CACNB4_KCNH7_SCN2A_SCN7A_TRPM8_ANO7_ITPR1_SCN5A_ANO10_CACNA2D2_CACNA2D3_GABRR3_TRPC1_KCNAB1_KCNMB2_KCNIP4_KCTD8_GABRA2_GABRB1_GRID2_GRIA2_GLRA3_GPM6A_KCTD16_GRIA1_GABRG2_KCNIP1_ITPR3_KCNK16_KCNQ5_GABRR1_GRIK2_CACNA2D1_CFTR_KCND2_CLCN1_KCTD9_KCNU1_KCNB2_CNGB3_KCNQ3_KCNK9_KCNV2_SLC24A2_TRPM3_TRPM6_GR…
GO:0055065_metal_ion_homeostasis	50	50	49	1.05315e-60	0.00042	LPAR3_XCL1_RYR2_SLC8A1_TACR1_CACNB4_TRPM8_ITPR1_DRD3_CASR_ATP2C1_TRPC1_WFS1_KDR_CXCL13_CAMK2D_ITPR3_GRIK2_EPHX2_JPH1_JAK2_SLC24A2_LPAR1_KCNMA1_PLCE1_TRPC6_CACNA1C_VDR_P2RX7_EDNRB_SLC7A8_BDKRB2_RYR3_PLCG2_JPH3_CACNA1G_CCDC47_GNA13_PRKCA_NEDD4L_BCL2_CACNA1A_CHERP_RYR1_SLC24A3_JPH2_APP_TMPRSS3_UPK3A
GO:0022037_metencephalon_development	12	12	12	4.38074e-22	0.00042	DAB1_LMX1A_GLI2_WNT7A_NCOA2_LMX1B_ULK1_KLHL1_MYO16_RORA_BCL2_CACNA1A
GO:0001964_startle_response	8	8	8	2.71493e-17	0.000424	CTNNA2_DRD3_GRID2_SLC6A3_PARK2_GRIN3A_GRIN2B_GRIN2A
GO:0048813_dendrite_morphogenesis	4	4	4	3.83765e-12	0.00044	CTNNA2_DCLK1_CACNA1A_DSCAM
GO:0022838_substrate_specific_channel_activity	143	143	125	2.36743e-134	0.00048	KCNAB2_PDPN_GRIK3_KCNQ4_CLCA3P_KCNA2_KCND3_KCNN3_KCNJ10_CACNA1E_KCNT2_KCNH1_KCNK1_RYR2_KCNG3_KCNIP3_CACNB4_KCNH7_SCN2A_SCN7A_TRPM8_ANO7_ITPR1_SCN5A_ANO10_CACNA2D2_CACNA2D3_GABRR3_TRPC1_KCNAB1_KCNMB2_KCNIP4_KCTD8_GABRA2_GABRB1_GRID2_GRIA2_GLRA3_GPM6A_KCTD16_GRIA1_GABRG2_KCNIP1_ITPR3_KCNK16_KCNQ5_GABRR1_GRIK2_CACNA2D1_CFTR_KCND2_CLCN1_KCTD9_KCNU1_KCNB2_CNGB3_KCNQ3_KCNK9_KCNV2_SLC24A2_TRPM3_TRPM6_GR…
GO:0050767_regulation_of_neurogenesis	50	50	49	1.67238e-60	0.00048	EPHB2_PTPRF_NGF_LMX1A_GLI2_CNTN4_PPARG_WNT7A_ROBO2_ROBO1_DRD3_KALRN_NLGN1_SLIT2_KIT_SMAD1_VEGFC_MAP1B_XRCC4_VWC2_SEMA3A_NRCAM_XRCC2_LYN_EYA1_NBN_CDK5RAP2_NCS1_NRP1_LRRC4C_CCND2_SOX5_ULK1_CHRNA3_NTRK3_NTN1_TIMP2_CDH2_BCL2_MBP_CACNA1A_NOTCH3_ARHGEF1_KLK8_BMP7_CDH4_TIAM1_TTC3_IL1RAPL1
PANTHER_BIOLOGICAL_PROCESS_Synaptic_transmission	37	37	37	1.67208e-49	0.00048	OPRD1_SLC6A9_SLC1A7_KCNC4_NRXN1_CNTNAP5_SLC6A11_KCNMB2_CPLX1_SLC1A3_CAMK4_CPLX2_KCNQ5_MOXD1_OPRM1_MAGI2_CNTNAP2_OPRK1_KCNQ3_SLC1A1_SH3GL2_KCNC1_SLC6A5_SLC1A2_DLG2_SLC6A13_KCNC2_RIMBP2_NRXN3_CNTNAP4_RPH3AL_RIT2_CPLX4_SLC1A6_SYN3_DMD_SYN1
GO:0051960_regulation_of_nervous_system_development	55	55	54	1.22102e-65	0.00049	EPHB2_PTPRF_NGF_LMX1A_GLI2_CNTN4_PPARG_WNT7A_ROBO2_ROBO1_DRD3_KALRN_NLGN1_SLIT2_KIT_EGF_SMAD1_VEGFC_MAP1B_XRCC4_VWC2_SEMA3A_NRCAM_XRCC2_LYN_EYA1_NBN_CDK5RAP2_NCS1_NRP1_SLIT1_LRRC4C_PVRL1_CCND2_SOX5_IGF1_ULK1_CHRNA3_NTRK3_NTN1_PRKCA_TIMP2_CDH2_BCL2_MBP_CACNA1A_NOTCH3_ARHGEF1_KLK8_BMP7_CDH4_TIAM1_TTC3_IL1RAPL1
PANTHER_BIOLOGICAL_PROCESS_Cell_communication	105	105	101	3.07578e-111	0.0005	ECE1_COL16A1_GRIK3_KCNC4_MAGI3_IGFN1_KCNH1_ITPKB_TTC13_LTBP1_SLC8A1_TTC7A_KCNH7_SPHKAP_DNER_ECEL1_COL6A3_PER2_FBLN2_RARB_STAC_PTPRG_MAGI1_FOXP1_CD96_SEMA5B_LPP_HTRA3_STAP1_SHROOM3_FREM3_SNX25_SEMA5A_CTNND2_ARL15_GPR98_FBN2_SH3PXD2B_COL9A1_SNX14_HTR1E_GRIK2_WISP3_MLLT4_FOXK1_SNX13_PKD1L1_MAGI2_SEMA3A_SEMA3D_FOXP2_ANGPT2_STMN4_ADAM18_STMN2_ANGPT1_NOV_COL14A1_CORO2A_GRIN3A_SH3PXD2A_HTRA1_KCNC1_NELL1…
GO:0007156_homophilic_cell_adhesion	58	45	44	9.06224e-56	0.0005	CLSTN1_PTPRF_ROBO2_ROBO1_PVRL3_CLSTN2_PCDH7_FAT4_DCHS2_FAT1_CDH18_CDH12_CDH10_CDH6_PCDHA1_CDHR2_CDHR3_RET_PCDH15_CDHR5_DCHS1_FAT3_DSCAML1_PVRL1_FREM2_PCDH17_PCDH9_CDH8_CDH11_CDH5_CDH3_CDH13_PTPRM_CDH2_DSG3_CDH20_CDH7_CEACAM1_PVRL2_PTPRT_CDH26_CDH4_CELSR1_PCDH11X
GO:0005261_cation_channel_activity	99	99	90	9.41147e-101	0.00054	KCNAB2_KCNQ4_CLCA3P_KCNA2_KCND3_KCNN3_KCNJ10_CACNA1E_KCNT2_KCNH1_KCNK1_RYR2_KCNG3_KCNIP3_CACNB4_KCNH7_SCN2A_SCN7A_TRPM8_ITPR1_SCN5A_CACNA2D2_CACNA2D3_TRPC1_KCNAB1_KCNMB2_KCNIP4_KCTD8_GPM6A_KCTD16_KCNIP1_ITPR3_KCNK16_KCNQ5_CACNA2D1_KCND2_TRPV5_KCTD9_KCNU1_KCNB2_CNGB3_KCNQ3_KCNK9_KCNV2_SLC24A2_TRPM3_TRPM6_GRIN3A_CACNA1B_CACNB2_KCNMA1_KCNQ1_KCNC1_KCTD21_TRPC6_CACNA1C_SCNN1A_GRIN2B_ITPR2_KCNC2_P2RX7_…
GO:0021537_telencephalon_development	20	20	20	1.92535e-30	0.00056	TP73_LRP8_DAB1_LMX1A_WNT3A_ZEB2_ERBB4_ROBO2_ROBO1_TACC3_HTT_SLIT2_LEF1_GLI3_RELN_FOXP2_CNTNAP2_TACC2_SLC1A2_NDE1
REACTOME_CELL_CELL_COMMUNICATION	48	48	48	1.80158e-59	0.00058	INADL_LAMC2_LAMB3_SPTBN1_NCK2_CADM2_CD47_PVRL3_PRKCI_PIK3CA_CDH18_CDH12_CDH10_CDH6_FYB_PIK3R1_FYN_CLDN20_MAGI2_FLNC_PTK2B_RSU1_PARD3_COL17A1_PARVA_DSCAML1_PVRL1_KIRREL3_PTPN6_CLDN10_FERMT2_ACTN1_CDH8_CDH11_CDH5_CDH3_CDH13_NTN1_LAMA3_CDH2_DCC_CDH7_PARD6G_PVRL2_SIRPA_CDH4_DSCAM_PARVB
GO:0016010_dystrophin-associated_glycoprotein_complex	9	9	9	3.86012e-18	0.00058	SNTG2_SGCD_UTRN_SGCZ_SNTG1_SNTB1_PGM5_SGCG_DMD
GO:0044449_contractile_fiber_part	32	32	31	4.02251e-42	0.00062	TNNI1_OBSCN_RYR2_SPTBN1_TTN_HDAC4_TRPC1_ANK2_SORBS2_SYNE1_FLNC_JPH1_ABRA_PGM5_SVIL_MYPN_CACNA1C_GRIN2B_MYH6_ACTN1_SYNM_MYH11_MMP2_MYH2_MYOM1_TPM4_RYR1_JPH2_SDC4_MYO18B_DMD
GO:0021987_cerebral_cortex_development	10	10	10	1.14788e-19	0.00062	LRP8_DAB1_ROBO1_TACC3_SLIT2_RELN_FOXP2_CNTNAP2_TACC2_NDE1
GO:0030425_dendrite	69	69	69	9.5311e-80	0.00064	CNR2_NCDN_GRIK3_NEGR1_CNN3_DNM3_ADORA1_CHRM3_DPYSL5_TACR1_ALS2_DNER_GRM7_ATP2B2_CCK_OPA1_GRK4_WFS1_SEPT11_ADCY2_SLC1A3_MAP1B_SYNPO_GABRA6_EPHA7_GRIK2_GRM1_SEMA3A_GRM3_RELN_KCND2_EXOC4_CALD1_CHRM2_CNTNAP2_DLGAP2_DPYSL2_NOV_DFNB31_DENND1A_NCS1_ITGA8_ALOX5_SLC1A2_GRIA4_GRIK4_ARHGAP32_CACNA1C_GRIN2B_LRRK2_LRP1_ANKS1B_NOS1_SACS_HTR2A_KLHL1_SAMD4A_HDC_MAP2K1_CHRNA3_CPEB1_TSC2_CACNA1G_CACNA1A_SHANK1_APP…
GO:0021543_pallium_development	16	16	16	3.26985e-26	0.00064	TP73_LRP8_DAB1_LMX1A_WNT3A_ZEB2_ROBO1_TACC3_SLIT2_LEF1_GLI3_RELN_FOXP2_CNTNAP2_TACC2_NDE1
GO:0005901_caveola	13	13	13	1.10152e-22	0.00066	LRP8_SLC8A1_ERBB4_TGFBR2_NOS3_JAK2_KCNMA1_CACNA1C_TSC2_CDH13_INSR_SLC27A1_LIPE
GO:0042596_fear_response	8	8	8	7.48485e-17	0.00066	ALS2_GRM7_CCK_GRIK2_GRIN2B_GABRA5_BCL2_GNG7
GO:0001662_behavioral_fear_response	8	8	8	7.48485e-17	0.00068	ALS2_GRM7_CCK_GRIK2_GRIN2B_GABRA5_BCL2_GNG7
GO:0046873_metal_ion_transmembrane_transporter_activity	121	121	109	2.56183e-118	0.0007	KCNAB2_KCNQ4_CLCA3P_KCNA2_KCND3_KCNN3_KCNJ10_CACNA1E_KCNT2_ATP2B4_KCNH1_KCNK1_RYR2_SLC30A6_SLC8A1_KCNG3_KCNIP3_CACNB4_KCNH7_SCN2A_SCN7A_ABCB11_TRPM8_ITPR1_ATP2B2_SCN5A_CACNA2D2_CACNA2D3_ATP2C1_TRPC1_KCNAB1_KCNMB2_KCNIP4_KCTD8_SLC39A8_GPM6A_KCTD16_KCNIP1_ITPR3_KCNK16_KCNQ5_CACNA2D1_KCND2_SLC13A1_TRPV5_SLC39A14_SLC25A37_KCTD9_KCNU1_KCNB2_CNGB3_SLC30A8_KCNQ3_KCNK9_KCNV2_SLC24A2_TRPM3_TRPM6_GRIN3A_CA…
GO:0060284_regulation_of_cell_development	56	56	55	2.8696e-66	0.00072	EPHB2_PTPRF_NGF_LMX1A_TGFB2_GLI2_HDAC4_CNTN4_PPARG_WNT7A_ROBO2_ROBO1_DRD3_KALRN_NLGN1_SLIT2_KIT_SMAD1_VEGFC_MAP1B_XRCC4_HDAC9_VWC2_SEMA3A_NRCAM_XRCC2_LYN_EYA1_NBN_CDK5RAP2_NCS1_NRP1_LRRC4C_CCND2_SOX5_ULK1_SMAD3_CHRNA3_NTRK3_NTN1_TIMP2_CDH2_SMAD2_BCL2_MBP_CACNA1A_NOTCH3_ARHGEF1_BAX_KLK8_BMP7_CDH4_TIAM1_TTC3_IL1RAPL1
GO:0021549_cerebellum_development	11	11	11	2.66836e-20	0.00074	DAB1_LMX1A_GLI2_WNT7A_NCOA2_LMX1B_ULK1_KLHL1_MYO16_RORA_CACNA1A
GO:0030032_lamellipodium_assembly	7	7	7	1.65044e-15	0.00074	VAV3_CCDC88A_NCK2_VAV2_FGD4_CYFIP1_CDH13
GO:0002209_behavioral_defense_response	8	8	8	7.48485e-17	0.00076	ALS2_GRM7_CCK_GRIK2_GRIN2B_GABRA5_BCL2_GNG7
REACTOME_TRANSMISSION_ACROSS_CHEMICAL_SYNAPSES	75	75	68	1.88251e-78	0.00078	RPS6KA1_GRIK3_SLC1A7_KCNJ10_ADCY3_CACNB4_GLS_CREB1_SLC6A1_CACNA2D3_ADCY5_GABRA2_GABRB1_CAMK2D_GRIA2_SLC6A3_ADCY2_SLC1A3_RASGRF2_CAMK4_CAMK2A_GRIA1_GABRG2_ALDH5A1_RIMS1_MYO6_GABRR1_GRIK2_RPS6KA2_CAMK2B_GNAI1_NCALD_ADCY8_SLC1A1_GABBR2_CACNA1B_CACNB2_GAD2_CHAT_SLC1A2_GRIA4_GRIK4_GRIN2B_SLC38A1_SYT1_GNG2_GABRG3_PLCB2_RASGRF1_ADCY9_ABAT_GRIN2A_CACNG3_CAMKK1_PRKCA_KCNJ16_GNAL_GNG7_CACNA1A_SLC1A6_PLCB1_…
GO:0006816_calcium_ion_transport	58	58	54	7.57759e-65	0.00078	CACHD1_CLCA3P_CACNA1E_ATP2B4_RYR2_SLC8A1_CACNB4_TRPM8_ITPR1_ATP2B2_CACNA2D2_CACNA2D3_ATP2C1_TRPC1_CAMK2D_ITPR3_FYN_NPY_CAMK2B_TRPV5_JPH1_SLC24A2_TRPM3_TRPM6_GRIN3A_BSPRY_CACNA1B_CACNB2_TRPC6_CACNA1C_GRIN2B_PLCZ1_ITPR2_VDR_ATP2B1_P2RX7_TRPC4_SLC8A3_SLC24A4_RYR3_SLC24A1_GRIN2A_CACNG3_ATP2C2_JPH3_ATP2A3_CACNA1G_CACNA1A_RYR1_SLC24A3_JPH2_CACNG2_CACNA1I_ATP2B3
GO:0005001_transmembrane_receptor_protein_tyrosine_phosphatase_activity	12	12	11	3.95125e-20	0.0008	PTPRF_PTPRG_PTPRK_PTPRN2_PTPRD_PTPRE_PTPRJ_PTPRO_PTPRR_PTPRM_PTPRS
GO:0044463_cell_projection_part	87	87	82	2.6853e-92	0.00084	KCNAB2_GRIK3_DNALI1_CNN3_KCNA2_SPAG17_DNM3_ADORA1_CNTN2_DNAH14_CHRM3_SLC5A6_PLEK_ANTXR1_SCN1A_LRP2_ALS2_SPAG16_GRM7_CCK_DNAH12_ROBO2_ROBO1_IFT57_IFT80_SEPT11_BBS7_DNAH5_SLC1A3_ITGA2_SYNPO_SNCB_DNAH8_EFHC1_MYO6_GRIK2_GRM1_ESR1_SYNJ2_DNAH11_BBS9_GRM3_KCND2_EXOC4_CALD1_CHRM2_ATP6V0A4_CNTNAP2_TRPM6_TTLL11_ITGA8_CUBN_KCNMA1_SLC1A2_DYNC2H1_GRIA4_GRIK4_ARHGAP32_CACNA1C_GRIN2B_NEDD1_ANKS1B_NOS1_RAB35_P2R…
GO:0050804_regulation_of_synaptic_transmission	40	40	39	5.17001e-50	0.00084	EPHB2_NCDN_GRIK3_KCNQ4_NGF_ADORA1_TACR1_ERBB4_CNTN4_SLC6A1_DRD3_BCHE_NLGN1_HTT_KIT_CTNND2_SLC1A3_GDNF_MAP1B_MYO6_GRIK2_GRM1_PARK2_EGFR_GRM3_GRM8_SLC24A2_CHAT_LGI1_GRIA4_PATE4_GRIN2B_HTR2A_RASGRF1_GRIN2A_CPLX4_CACNA1A_GRIK1_NLGN3
GO:0019717_synaptosome	33	33	33	5.84062e-44	0.00084	RYR2_ALS2_SLC6A1_ERC2_SYNPR_GRID2_SLC6A3_CYFIP2_SNCB_MAGI2_PPP1R9A_KCND2_LIN7C_PVRL1_VAMP1_GRIN2B_EPS8_LRRK2_LIN7A_SLC17A8_P2RX7_SAMD4A_CYFIP1_RASGRF1_ABAT_GRIN2A_GNAO1_RPS6KB1_PRKCA_SNPH_APP_ITSN1_CASK
GO:0019198_transmembrane_receptor_protein_phosphatase_activity	12	12	11	3.95125e-20	0.00088	PTPRF_PTPRG_PTPRK_PTPRN2_PTPRD_PTPRE_PTPRJ_PTPRO_PTPRR_PTPRM_PTPRS
GO:0055080_cation_homeostasis	68	68	64	3.61031e-74	0.0009	PPT1_LPAR3_XCL1_SLC26A9_RYR2_SLC8A1_TACR1_SLC9A2_CACNB4_SLC4A10_TRPM8_ITPR1_DRD3_CASR_ATP2C1_SLC9A9_CP_HTT_WFS1_KDR_CXCL13_CAMK2D_ATP6V0E1_ITPR3_GRIK2_SOD2_ATP6V0A4_SCARA5_ATP6V1H_JPH1_SLC30A8_JAK2_SLC24A2_ACO1_LPAR1_KCNMA1_PLCE1_TRPC6_CACNA1C_VDR_SLC11A2_P2RX7_EDNRB_SLC7A8_BDKRB2_RYR3_PLCG2_JPH3_CACNA1G_CCDC47_GNA13_PRKCA_NEDD4L_BCL2_CACNA1A_CHERP_RYR1_SLC24A3_JPH2_SLC12A5_SLC9A8_APP_TMPRSS3_UPK…
GO:0014069_postsynaptic_density	42	42	42	8.30984e-53	0.00092	CNN3_DNM3_ADORA1_TANC1_ALS2_ERBB4_ITPR1_NLGN1_GRID2_MAP1B_PJA2_SYNPO_GRIA1_GRM1_GRM3_KCND2_EXOC4_CALD1_DLGAP2_PSD3_PTK2B_LYN_YWHAZ_GRIN3A_NCS1_ITGA8_SHANK2_DLG2_GRIA4_ARHGAP32_CACNA1C_GRIN2B_EPS8_ANKS1B_CABP1_CHRNA3_CPEB1_GRIN2A_DLG4_DLGAP1_SHANK1_GRIA3
GO:0003779_actin_binding	126	126	119	1.02658e-126	0.00094	CAPZB_MACF1_IPP_CNN3_TNNI1_FMN2_SNTG2_LRPPRC_SPTBN1_CCDC88A_ACTR2_ANTXR1_ADD2_MYO7B_FMNL2_XIRP2_MYO3B_TTN_ARPC2_MYRIP_MYH15_MYLK_PLS1_ADD1_ABLIM2_MED28_KLHL5_LIMCH1_GC_SHROOM3_SYNPO2_FHDC1_KLHL2_PALLD_MYO10_MAP1B_IQGAP2_FER_SYNPO_PHACTR1_DST_MYO6_EPB41L2_UTRN_SYNE1_SCIN_EGFR_HIP1_PPP1R9A_ARPC1B_FLNC_CALD1_NOS3_SNTG1_NCALD_ABRA_SNTB1_MTSS1_TMOD1_CORO2A_NEBL_MYO3A_SVIL_MYPN_KCNMA1_SORBS1_NRAP_ABLIM…
GO:0050770_regulation_of_axonogenesis	21	21	21	3.11199e-31	0.00094	EPHB2_NGF_WNT7A_ROBO2_ROBO1_SLIT2_MAP1B_SEMA3A_NRCAM_NRP1_LRRC4C_ULK1_NTRK3_NTN1_CDH2_MBP_CACNA1A_ARHGEF1_KLK8_CDH4_TIAM1
PANTHER_BIOLOGICAL_PROCESS_Muscle_contraction	68	68	63	7.49058e-73	0.00102	MYOM3_CACHD1_CNN3_TAGLN2_CACNA1E_TNNI1_ADORA1_RYR2_DTNB_DYSF_CACNB4_SCN7A_CCDC141_ITPR1_CCK_CACNA2D2_CACNA2D3_MYH15_MYLK_LIMCH1_PRKG2_CAMK2D_PALLD_CAMK4_CAMK2A_MYLK4_ITPR3_TRDN_UNC93A_CAMK2B_MYOM2_ADRA1A_CACNA1B_CACNB2_NEBL_PRKG1_MYPN_KCNMA1_MYOF_PDLIM1_NRAP_CACNA1C_ITPR2_MYBPC1_LMO7_EDNRB_MYH6_BDKRB2_CGNL1_MYH2_LASP1_CACNA1G_MYOM1_DTNA_CACNA1A_TPM4_RYR1_MYBPC2_ADRA1D_MYH7B_KCNE1_MYO18B_CACNA1I
GO:0006874_cellular_calcium_ion_homeostasis	42	42	41	5.21897e-52	0.00104	LPAR3_XCL1_RYR2_SLC8A1_TACR1_CACNB4_TRPM8_ITPR1_DRD3_CASR_ATP2C1_TRPC1_WFS1_CXCL13_ITPR3_GRIK2_EPHX2_JPH1_JAK2_SLC24A2_LPAR1_PLCE1_TRPC6_CACNA1C_VDR_P2RX7_EDNRB_BDKRB2_RYR3_PLCG2_JPH3_CACNA1G_GNA13_PRKCA_BCL2_CACNA1A_CHERP_RYR1_SLC24A3_JPH2_APP
GO:0030001_metal_ion_transport	157	157	135	2.36962e-141	0.00106	KCNAB2_KCNQ4_CACHD1_CLCA3P_KCNA2_KCND3_KCNN3_KCNJ10_CACNA1E_KCNT2_ATP2B4_KCNH1_KCNK1_RYR2_SLC5A6_SLC30A6_SLC8A1_KCNG3_SFXN5_KCNIP3_SLC9A2_CACNB4_KCNH7_SCN2A_SCN7A_TRPM8_ITPR1_ATP2B2_SCN5A_CACNA2D2_CACNA2D3_SLC12A8_ATP2C1_SLC9A9_CP_KCNAB1_KCNMB2_KCNIP4_KCTD8_SLC4A4_SLC39A8_CAMK2D_SLC10A7_SLC38A9_SLC12A2_KCTD16_KCNIP1_ITPR3_KCNK16_KCNQ5_FYN_SGK1_NPY_CAMK2B_STEAP2_KCND2_SLC13A1_TRPV5_SLC39A14_SLC25A…
GO:0050808_synapse_organization	24	24	24	3.16613e-34	0.00106	DNM3_NFASC_CACNB4_ALS2_ERBB4_DNER_WNT7A_NLGN1_MAP1B_MYO6_UTRN_NRCAM_MUSK_CACNB2_CHAT_SPOCK2_NRXN3_CDH2_CACNA1A_APP_CACNG2_NLGN4X_GLRA2_NLGN3
GO:0022832_voltage-gated_channel_activity	68	68	60	5.59581e-70	0.0011	KCNAB2_KCNQ4_CLCA3P_KCNA2_KCND3_KCNJ10_CACNA1E_KCNH1_KCNK1_KCNG3_KCNIP3_CACNB4_KCNH7_SCN2A_SCN7A_SCN5A_CACNA2D2_CACNA2D3_KCNAB1_KCNIP4_KCTD8_KCTD16_KCNIP1_KCNK16_KCNQ5_CACNA2D1_KCND2_CLCN1_KCTD9_KCNU1_KCNB2_KCNQ3_KCNK9_KCNV2_CACNA1B_CACNB2_KCNMA1_KCNQ1_KCNC1_KCTD21_CACNA1C_KCNC2_NALCN_KCNH5_KCNK10_KCNK13_GRIN2A_CACNG3_KCNG4_CACNA1G_KCNJ16_KCTD1_CACNA1A_RYR1_KCNS1_KCNB1_KCNE1_KCNJ15_CACNG2_CACNA1I
GO:0033555_multicellular_organismal_response_to_stress	14	14	14	1.72959e-23	0.0011	TACR1_KCNIP3_ALS2_GRM7_CCK_GRIK2_RELN_GRIN2B_NOS1_EDNRB_GABRA5_BCL2_GNG7_CACNA1A
GO:0016528_sarcoplasm	14	14	14	2.98389e-23	0.0011	RYR2_ITPR1_TRDN_CACNA2D1_JPH1_MRVI1_ITPR2_NOS1_AKAP6_JPH3_ATP2A3_TMEM38A_RYR1_JPH2
GO:0008066_glutamate_receptor_activity	21	21	21	4.37152e-31	0.00112	GRIK3_GRM7_GPR156_GRID2_GRIA2_GRIA1_GRM6_GRIK2_GRM1_GRM3_GRM8_GABBR2_GRIN3A_GRID1_GRM5_GRIA4_GRIK4_GRIN2B_GRIN2A_GRIK1_GRIA3
GO:0050885_neuromuscular_process_controlling_balance	7	7	7	3.36392e-15	0.00112	SLC1A3_NBN_PCDH15_KCNMA1_MYO7A_CACNA1A_APP
GO:0035249_synaptic_transmission__glutamatergic	7	7	7	3.59045e-15	0.00112	CACNB4_ALS2_GRID2_PARK2_GRM8_SHC3_CACNA1A
GO:0030016_myofibril	34	34	33	2.44886e-43	0.00116	TNNI1_OBSCN_RYR2_SPTBN1_TTN_HDAC4_MYH15_TRPC1_ANK2_SORBS2_SYNE1_FLNC_JPH1_ABRA_PGM5_TMOD1_SVIL_MYPN_CACNA1C_GRIN2B_MYBPC1_MYH6_ACTN1_SYNM_MMP2_MYH2_MYOM1_TPM4_RYR1_JPH2_SDC4_MYO18B_DMD
GO:0007162_negative_regulation_of_cell_adhesion	10	10	10	9.09147e-19	0.0012	DAB1_TNR_PODXL_JAK2_SIPA1_ARHGDIB_MAP2K1_CDH13_B4GALNT2_ARHGAP6
GO:0005244_voltage-gated_ion_channel_activity	68	68	60	5.59581e-70	0.00124	KCNAB2_KCNQ4_CLCA3P_KCNA2_KCND3_KCNJ10_CACNA1E_KCNH1_KCNK1_KCNG3_KCNIP3_CACNB4_KCNH7_SCN2A_SCN7A_SCN5A_CACNA2D2_CACNA2D3_KCNAB1_KCNIP4_KCTD8_KCTD16_KCNIP1_KCNK16_KCNQ5_CACNA2D1_KCND2_CLCN1_KCTD9_KCNU1_KCNB2_KCNQ3_KCNK9_KCNV2_CACNA1B_CACNB2_KCNMA1_KCNQ1_KCNC1_KCTD21_CACNA1C_KCNC2_NALCN_KCNH5_KCNK10_KCNK13_GRIN2A_CACNG3_KCNG4_CACNA1G_KCNJ16_KCTD1_CACNA1A_RYR1_KCNS1_KCNB1_KCNE1_KCNJ15_CACNG2_CACNA1I
GO:0016529_sarcoplasmic_reticulum	14	14	14	2.98389e-23	0.00124	RYR2_ITPR1_TRDN_CACNA2D1_JPH1_MRVI1_ITPR2_NOS1_AKAP6_JPH3_ATP2A3_TMEM38A_RYR1_JPH2
GO:0042383_sarcolemma	23	23	23	6.38829e-33	0.00128	KCND3_SLC8A1_SCN2A_SCN1A_COL6A3_SCN5A_CAMK2D_SLC27A6_ESR1_OPRM1_CACNA2D1_CLCN1_PGM5_PRKCQ_ALOX5_KCNQ1_CACNA1C_NOS1_PEMT_BSG_RYR1_COL6A1_DMD
GO:0004112_cyclic-nucleotide_phosphodiesterase_activity	13	13	13	4.61313e-22	0.0013	PDE4B_PDE11A_PDE1A_PDE4D_PDE8B_PDE6A_PDE7B_PDE10A_PDE1C_PDE3A_PDE8A_PDE4A_PDE9A
PANTHER_MOLECULAR_FUNCTION_Ion_channel	52	52	45	6.02584e-55	0.00134	ATP13A2_GRIK3_CLCA3P_ATP2B4_RYR2_ITPR1_ATP2B2_GABRR3_ATP2C1_ATP13A5_GABRA2_GABRB1_GRID2_GRIA2_GLRA3_GRIA1_GABRG2_ITPR3_GABRR1_GRIK2_CNGB3_GRIN3A_GRID1_GRIA4_FXYD6_GRIK4_GRIN2B_ITPR2_ATP2B1_P2RX7_GABRG3_RYR3_CHRNA3_GRIN2A_CNGB1_ATP2C2_ATP2A3_FXYD3_RYR1_GRIK1_SHROOM2_GLRA2_SHROOM4_GRIA3_ATP2B3
GO:0003014_renal_system_process	8	8	8	6.75494e-16	0.00136	ADORA1_TACR1_WFS1_PCSK5_KCNMA1_CACNA1C_CHRNA3_BCL2
GO:0030424_axon	68	68	67	1.60974e-76	0.0014	KCNAB2_GRIK3_PPT1_KCNA2_ADORA1_CNTN2_TGFB2_CHRM3_CTNNA2_SCN2A_SCN1A_ALS2_NRP2_CNTN4_GRM7_SLC6A1_CCK_ROBO2_ROBO1_ALCAM_HTT_SEPT11_ITGA2_MAP1B_SEMA6A_SNCB_MYO6_GRIK2_GRM1_ESR1_SYNJ2_SEMA3A_GRM3_CHRM2_CNTNAP2_DPYSL2_PTK2B_STMN2_NOV_DFNB31_NCS1_RXRA_GAD2_NRP1_KCNMA1_SLC1A2_GRIA4_NCAM1_PVRL1_GRIK4_ITPR2_LRRK2_P2RX7_SACS_MYCBP2_GABRB3_SLC12A6_MAP2K1_KATNB1_DCC_MBP_SPTBN4_NCAM2_APP_MAPK1_OPHN1_GRIA3
GO:0006928_cell_motion	149	149	140	1.59972e-145	0.00142	CAPZB_EPHB2_DNALI1_MACF1_LRP8_DAB1_TGFBR3_VAV3_IL6R_LMX1A_TNR_ASTN1_LHX4_CNTN2_PLXNA2_TGFB2_APOB_DPYSL5_NRXN1_CCDC88A_ACTR2_CTNNA2_NCK2_GLI2_ZEB2_NR4A2_ACVR1_ITGA6_SATB2_NRP2_FN1_ARPC2_EPHA4_DNER_CNTN4_VHL_CCK_ROBO2_ROBO1_ALCAM_EPHB1_SERPINI2_SLIT2_APBB2_KIT_UNC5C_VEGFC_SEMA5A_DNAH5_GDNF_ITGA2_EFNA5_SEMA6A_SPOCK1_IL12B_SLIT3_PPARD_MDGA1_DNAH8_EPHA7_SLC22A16_FYN_VNN1_NPY_ELMO1_TNS3_SEMA3C_SEMA3A_A…
GO:0007416_synaptogenesis	12	12	12	7.71577e-21	0.00142	DNM3_DNER_NLGN1_MAP1B_MYO6_NRCAM_SPOCK2_NRXN3_CDH2_CACNA1A_APP_GLRA2
GO:0004114_3'_5'-cyclic-nucleotide_phosphodiesterase_activity	13	13	13	4.61313e-22	0.0015	PDE4B_PDE11A_PDE1A_PDE4D_PDE8B_PDE6A_PDE7B_PDE10A_PDE1C_PDE3A_PDE8A_PDE4A_PDE9A
GO:0043198_dendritic_shaft	7	7	7	5.60927e-15	0.0015	GRM7_EXOC4_SLC1A2_CACNA1C_HTR2A_APP_GRIA3
GO:0015850_organic_alcohol_transport	3	3	3	8.8971e-10	0.00152	SLC6A3_PARK2_SLC22A18
GO:0070838_divalent_metal_ion_transport	60	60	56	7.72576e-66	0.00156	CACHD1_CLCA3P_CACNA1E_ATP2B4_RYR2_SLC8A1_CACNB4_TRPM8_ITPR1_ATP2B2_CACNA2D2_CACNA2D3_ATP2C1_TRPC1_CAMK2D_ITPR3_FYN_NPY_CAMK2B_TRPV5_JPH1_SLC24A2_TRPM3_TRPM6_GRIN3A_BSPRY_CACNA1B_CACNB2_TRPC6_CACNA1C_GRIN2B_PLCZ1_ITPR2_VDR_SLC11A2_ATP2B1_P2RX7_TRPC4_SLC8A3_SLC24A4_RYR3_SLC24A1_GRIN2A_CACNG3_ATP2C2_JPH3_ATP2A3_CACNA1G_CACNA1A_RYR1_SLC24A3_JPH2_CACNG2_CACNA1I_MMGT1_ATP2B3
PANTHER_MOLECULAR_FUNCTION_Transcription_factor	45	45	45	3.75879e-55	0.00156	CASZ1_NFIA_RORC_RXRG_NR5A2_ESRRG_NCOA1_NR4A2_DNER_PPARG_THRB_RARB_SFMBT1_NR1I2_YEATS2_MAML3_NR3C2_PJA2_NR3C1_PPARD_ZNF292_SCML4_L3MBTL3_ESR1_TRPS1_NFIB_MLLT3_RORB_RXRA_MAML2_PGR_VDR_RARG_DACH1_ESRRB_JAG2_RORA_GAS7_RAI1_L3MBTL4_NFIC_PPARA_TRAPPC2_KDM6A_DACH2
GO:0007610_behavior	130	130	126	9.08054e-132	0.00162	NPHP4_EPHB2_CNR2_OPRD1_LEPR_NGF_IL6R_XCL1_ASTN1_TGFB2_TACR1_KCNIP3_NPAS2_CACNB4_NR4A2_SCN1A_UBR3_ALS2_NRP2_CXCR2_EPHA4_GRM7_SLC6A1_CMTM6_CCK_ROBO2_ROBO1_DRD3_CASR_BCHE_PLD1_HTT_WFS1_SLIT2_KIT_CXCL13_SLC6A3_CTNND2_ANKH_SLC1A3_GDNF_FGF10_ITGA1_FER_GRIA1_DOCK2_HCRTR2_MYO6_CNR1_GRIK2_SOBP_FYN_GRM1_OPRM1_SOD2_PARK2_PRKAR1B_NPY_AMPH_SEMA3A_RELN_PTN_HIPK2_CNTNAP2_OPRK1_CHD7_ENPP2_ADCY8_SCRIB_VLDLR_SLC24…
GO:0042578_phosphoric_ester_hydrolase_activity	94	94	91	4.49997e-99	0.00164	PLCH2_NT5C1A_PTPRF_PPAP2B_PDE4B_CDC14A_DUSP27_PTPN14_CHRM3_PTPN4_PDE11A_PDE1A_INPP5D_PTPRG_PLCXD2_CASR_PLCH1_PPM1L_PLD1_PTPN13_DAPP1_INPP4B_ENPP6_PLCXD3_PDE4D_F2RL2_PDE8B_PDE6A_GPLD1_SMPDL3A_PTPRK_EYA4_PDE7B_SYNJ2_PDE10A_PDE1C_PSPH_PON2_PTPRN2_MTMR7_EYA1_ENPP2_PTPRD_GNAQ_HDHD3_PFKFB3_PTPLA_DUPD1_PLCE1_PTPRE_INPP5A_SBF2_PTPN5_PTPRJ_GDPD4_MTMR2_C12orf5_PTPN6_DUSP16_PTPRO_PLCZ1_PDE3A_PPM1H_PTPRR_PTP…
REACTOME_CLASS_C_3_METABOTROPIC_GLUTAMATE_PHEROMONE_RECEPTORS	7	7	7	5.11226e-15	0.00166	GRM7_CASR_GRM6_GRM1_GRM3_GRM8_GABBR2
GO:0043292_contractile_fiber	35	35	34	7.39684e-44	0.0017	TNNI1_OBSCN_RYR2_SPTBN1_TTN_HDAC4_MYH15_TRPC1_ANK2_SORBS2_SYNE1_FLNC_JPH1_ABRA_PGM5_TMOD1_SVIL_MYPN_CACNA1C_GRIN2B_MYBPC1_MYH6_ACTN1_SYNM_MYH11_MMP2_MYH2_MYOM1_TPM4_RYR1_JPH2_SDC4_MYO18B_DMD
GO:0051969_regulation_of_transmission_of_nerve_impulse	43	43	42	1.435e-51	0.0018	EPHB2_NCDN_GRIK3_KCNQ4_NGF_ADORA1_TACR1_ERBB4_CNTN4_SLC6A1_DRD3_BCHE_NLGN1_HTT_KIT_CTNND2_SLC1A3_GDNF_ITGA2_MAP1B_MYO6_GRIK2_GRM1_PARK2_EGFR_GRM3_GRM8_SLC24A2_CHAT_LGI1_GRIA4_PATE4_GRIN2B_HTR2A_RASGRF1_GRIN2A_CDH2_CPLX4_CACNA1A_KLK8_GRIK1_NLGN3
PANTHER_MOLECULAR_FUNCTION_Voltage-gated_calcium_channel	17	17	15	7.38052e-24	0.00194	CACHD1_CACNA1E_CACNB4_CACNA2D2_CACNA2D3_CACNA2D1_CACNA1B_CACNB2_CACNA1C_NALCN_CACNG3_CACNA1G_CACNA1A_CACNG2_CACNA1I
GO:0021795_cerebral_cortex_cell_migration	5	5	5	3.62339e-12	0.002	LRP8_DAB1_ROBO1_SLIT2_RELN
GO:0034702_ion_channel_complex	81	81	71	9.22246e-80	0.0021	KCNQ4_CLCA3P_KCNA2_KCND3_CACNA1E_KCNH1_KCNK1_RYR2_KCNG3_CACNB4_SCN2A_SCN7A_ANO7_SCN5A_ANO10_CACNA1D_GABRR3_KCNMB2_KCTD8_GABRA2_GABRB1_GLRA3_KCTD16_GABRG2_KCNQ5_GABRR1_CACNA2D1_CFTR_KCND2_CLCN1_CNTNAP2_KCTD9_KCNB2_KCNQ3_KCNV2_CACNA1B_CACNB2_KCNMA1_KCNQ1_KCNC1_ANO5_ANO1_KCTD21_CACNA1C_SCNN1A_ABCC9_BEST3_KCNC2_ANO4_AKAP6_PPM1A_GABRG3_CHRNA3_SCNN1B_CACNG3_CNGB1_KCNG4_CACNA1G_KCNJ16_TTYH2_KCTD1_CACNA1…
PANTHER_MOLECULAR_FUNCTION_Other_cell_junction_protein	15	15	14	6.25011e-23	0.0021	INADL_MAGI3_KIRREL_PARD3B_MAGI1_LNX1_CTNND2_MAGI2_LIN7C_KIRREL3_LIN7A_DSG3_CDH26_ARVCF
GO:0006939_smooth_muscle_contraction	11	11	11	3.36899e-19	0.0021	CNN3_TACR1_GDNF_PDE4D_ADRA1A_KCNMA1_CACNA1C_EDNRB_BDKRB2_MYH11_CACNA1G
GO:0022029_telencephalon_cell_migration	5	5	5	3.62339e-12	0.0021	LRP8_DAB1_ROBO1_SLIT2_RELN
GO:0055074_calcium_ion_homeostasis	44	44	43	2.69357e-52	0.0023	LPAR3_XCL1_RYR2_SLC8A1_TACR1_CACNB4_TRPM8_ITPR1_DRD3_CASR_ATP2C1_TRPC1_WFS1_KDR_CXCL13_ITPR3_GRIK2_EPHX2_JPH1_JAK2_SLC24A2_LPAR1_PLCE1_TRPC6_CACNA1C_VDR_P2RX7_EDNRB_BDKRB2_RYR3_PLCG2_JPH3_CACNA1G_CCDC47_GNA13_PRKCA_BCL2_CACNA1A_CHERP_RYR1_SLC24A3_JPH2_APP
PANTHER_BIOLOGICAL_PROCESS_Nerve-nerve_synaptic_transmission	33	33	29	6.77429e-38	0.0023	GRIK3_ADORA1_CACNB4_GABRR3_GPR156_GABRA2_GABRB1_GRID2_GRIA2_GLRA3_GRIA1_GABRG2_GABRR1_GRIK2_GABBR2_GRIN3A_CACNB2_GRID1_GRIA4_GRIK4_GRIN2B_P2RX7_GABRG3_CHRNA3_GRIN2A_DLG4_GRIK1_GLRA2_GRIA3
GO:0005626_insoluble_fraction	256	255	219	2.41077e-216	0.0024	ECE1_OPRD1_ZMPSTE24_SLC6A9_CYP4A11_PDE4B_ABCA4_SLC16A4_MAN1A2_LMNA_NCSTN_MGST3_FMO4_LAMC2_PLA2G4A_PIK3C2B_RYR2_APOB_OTOF_SLC5A6_SRD5A2_CYP1B1_SLC8A1_PLEK_CYP26B1_MAL_DPP10_GLI2_LRP1B_SCN1A_LRP2_RAPGEF4_ATF2_ALS2_NRP2_UGT1A10_ITPR1_SLC6A1_SLC26A6_ERC2_SYNPR_DRD3_RYK_PLCH1_SSR3_BCHE_PLD1_PEX5L_ABCC5_MAP3K13_JAKMIP1_UGT2B7_SCARB2_GRID2_MGST2_SPCS3_ACSL1_SLC6A3_SRD5A1_SLC1A3_ITGA1_MAP3K1_PDE4D_MCTP1_…
GO:0007413_axonal_fasciculation	5	5	5	5.2443e-12	0.0024	CNTN4_SEMA3A_NRCAM_NRP1_NCAM2
GO:0055066_di-__tri-valent_inorganic_cation_homeostasis	51	51	49	1.29791e-57	0.0025	LPAR3_XCL1_RYR2_SLC8A1_TACR1_CACNB4_TRPM8_ITPR1_DRD3_CASR_ATP2C1_TRPC1_CP_HTT_WFS1_KDR_CXCL13_ITPR3_GRIK2_SOD2_SCARA5_JPH1_SLC30A8_JAK2_SLC24A2_ACO1_LPAR1_PLCE1_TRPC6_CACNA1C_VDR_SLC11A2_P2RX7_EDNRB_BDKRB2_RYR3_PLCG2_JPH3_CACNA1G_CCDC47_GNA13_PRKCA_BCL2_CACNA1A_CHERP_RYR1_SLC24A3_JPH2_APP
GO:0030902_hindbrain_development	18	18	18	3.25433e-27	0.0025	DAB1_LMX1A_PLXNA2_CTNNA2_GLI2_WNT7A_SMAD1_NCOA2_LMX1B_CEP290_ULK1_SMAD9_KLHL1_MYO16_RORA_HNF1B_BCL2_CACNA1A
GO:0021885_forebrain_cell_migration	5	5	5	3.62339e-12	0.0025	LRP8_DAB1_ROBO1_SLIT2_RELN
GO:0001764_neuron_migration	17	17	17	7.15308e-26	0.0027	DAB1_CNTN2_NR4A2_SATB2_DNER_CCK_APBB2_MDGA1_FYN_RELN_NRCAM_LMX1B_PRKG1_DCLK1_NDE1_NTN1_DCC
GO:0031644_regulation_of_neurological_system_process	45	45	44	5.16715e-53	0.00274	EPHB2_NCDN_GRIK3_KCNQ4_NGF_ADORA1_TACR1_ERBB4_CNTN4_SLC6A1_CCK_DRD3_BCHE_NLGN1_HTT_KIT_CTNND2_SLC1A3_GDNF_ITGA2_MAP1B_MYO6_GRIK2_GRM1_PARK2_EGFR_GRM3_GRM8_SLC24A2_CHAT_LGI1_GRIA4_PATE4_GRIN2B_HTR2A_EDNRB_RASGRF1_GRIN2A_CDH2_CPLX4_CACNA1A_KLK8_GRIK1_NLGN3
GO:0051254_positive_regulation_of_RNA_metabolic_process	121	121	118	4.69453e-124	0.0028	TP73_ZBTB7B_PBX1_RXRG_POU2F1_TBX19_NR5A2_ESRRG_NCOA1_MAPRE3_EPAS1_TCF7L1_NPAS2_PAX8_GLI2_NR4A2_CSRNP3_SATB2_CREB1_SP100_HDAC4_PPARG_RARB_MITF_DRD3_ZNF148_MECOM_PPARGC1A_LEF1_MAML3_SMAD1_GDNF_MAP3K1_CENPK_MEF2C_RNF14_PPARGC1B_BMP6_E2F3_NFYA_TRERF1_MYO6_PLAGL1_ARID1B_CREB5_GLI3_ZSCAN21_HIPK2_SMARCD3_GATA4_NCOA2_ZFPM2_ABRA_SMARCA2_GLIS3_RORB_ZNF462_LMX1B_TTF1_RXRA_ZMIZ1_TCF7L2_TEAD1_SOX6_EHF_SPI1_KA…
GO:0019899_enzyme_binding	154	154	149	1.3474e-150	0.0029	SKI_RAP1GAP_RBBP4_MAST2_F3_RAP1A_IL6R_SMG5_NOS1AP_SMG7_RYR2_APOB_RASGRP3_EPAS1_LHCGR_CCDC88A_PLEK_BIN1_RAB3GAP1_FMNL2_RAPGEF4_ALS2_STK11IP_DOCK10_SP100_HDAC4_FGD5_KAT2B_MYRIP_DOCK3_BCHE_PEX5L_MAP3K13_WFS1_RHOH_SMAD1_MAP3K1_RNF180_PIK3R1_FER_RAPGEF6_DOCK2_EXOC2_RANBP9_CCND3_RCAN2_RIMS1_GRIK2_PTPRK_IGF2R_PARK2_HDAC9_GLI3_EGFR_MAGI2_SERPINE1_DOCK4_POT1_ATP6V0A4_PRKAG2_DOCK5_PTK2B_KIF13B_ADAM9_LYN_RI…
GO:0010628_positive_regulation_of_gene_expression	146	146	141	1.49412e-143	0.0029	TP73_GRHL3_HIVEP3_ZBTB7B_PBX1_RXRG_POU2F1_TBX19_NR5A2_IRF6_ESRRG_NCOA1_MAPRE3_EPAS1_TCF7L1_KDM3A_NPAS2_PAX8_GLI2_NR4A2_ACVR1_CSRNP3_SATB2_CREB1_SP100_HDAC4_VHL_PPARG_RARB_MITF_DRD3_NR1I2_CD86_ZNF148_MECOM_PPARGC1A_KIT_NFKB1_LEF1_MAML3_SMAD1_GDNF_MAP3K1_CENPK_MEF2C_RNF14_PPARGC1B_EBF1_MAPK9_BMP6_E2F3_NFYA_TRERF1_MYO6_PLAGL1_ESR1_ARID1B_CREB5_GLI3_ZSCAN21_HIPK2_SMARCD3_GATA4_EBF2_NCOA2_ZFPM2_ABRA_S…
GO:0008344_adult_locomotory_behavior	21	21	21	5.69311e-30	0.00292	OPRD1_NGF_CACNB4_NR4A2_SCN1A_EPHA4_GDNF_PARK2_HIPK2_CHD7_CHAT_KCNMA1_OTOG_CACNA1C_EPS8_KLHL1_TSHR_NTAN1_CACNA1A_SPTBN4_APP
GO:0022603_regulation_of_anatomical_structure_morphogenesis	75	75	73	3.02381e-81	0.003	PDPN_EPHB2_PTPRF_DDAH1_F3_PALMD_PROK1_NGF_TGFB2_ARHGAP15_FN1_COL4A3_WNT7A_FGD5_ROBO2_ROBO1_SLIT2_KDR_SHROOM3_SMAD1_MAP1B_ARAP3_FYN_PLG_GNA12_HDAC9_SEMA3A_SERPINE1_NRCAM_NOS3_ANGPT2_GATA4_ADAM9_TEK_PALM2_NRP1_RNH1_GAS2_LRRC4C_TNFRSF1A_FGD4_ULK1_COL4A2_FERMT2_HIF1A_RHOJ_VASH1_CYFIP1_ATP10A_SMAD3_CHRNA3_NTRK3_CFDP1_NTN1_GAS7_GNA13_PTPRM_CDH2_SMAD2_BCL2_MBP_CACNA1A_ARHGEF1_BAX_MYH14_KLK8_CDH4_TIAM1_R…
GO:0006873_cellular_ion_homeostasis	85	85	81	6.7866e-88	0.0032	GRIK3_PPT1_LPAR3_XCL1_ADORA1_NFASC_RYR2_SLC8A1_TACR1_MAL_CACNB4_SCN2A_SCN1A_NAB1_TRPM8_ITPR1_CCK_DRD3_CASR_ATP2C1_TRPC1_CP_KCNMB2_HTT_WFS1_CXCL13_GRID2_CAMK2D_ATP6V0E1_ITPR3_PPARD_GRIK2_SOD2_KCND2_GIMAP5_SCARA5_ATP6V1H_JPH1_SLC30A8_JAK2_SLC24A2_ACO1_GNAQ_LPAR1_KCNMA1_PLCE1_KCNQ1_SBF2_P2RY2_TRPC6_CACNA1C_GRIN2B_VDR_P2RX7_EDNRB_BDKRB2_SLC12A6_CHRNA3_GRIN2A_PLCG2_JPH3_CACNA1G_GNA13_PRKCA_NEDD4L_BCL2…
PANTHER_BIOLOGICAL_PROCESS_Neuronal_activities	43	43	43	8.18492e-52	0.0032	TM2D1_NTNG1_PROK1_TACR1_DPP10_ARHGEF4_CREB1_GRM7_HRH1_DRD3_NLGN1_TACR3_DCLK2_SLC6A3_GRM6_PHACTR1_HTR1E_TAAR2_PHACTR2_GRM1_TIAM2_GRM3_ATXN7L1_GRM8_HTR5A_DLGAP2_TM2D2_NTNG2_ADARB2_HTR7_LOC440040_GRM5_DCLK1_HTR2A_SLC6A2_SLC6A4_DLGAP1_DLGAP4_PHACTR3_TIAM1_NLGN4X_P2RY10_HTR2C
GO:0007214_gamma-aminobutyric_acid_signaling_pathway	12	12	9	1.8551e-16	0.0032	CACNB4_GABRR3_GABRA2_SLC12A2_GABRG2_GABRR1_GABBR2_GABRG3_CACNA1A
GO:0031225_anchored_to_membrane	57	57	55	2.32164e-63	0.0033	NEGR1_NTNG1_RAP1A_CD58_CNTN2_KCNIP3_LYPD6B_CNTN6_CNTN4_ZFYVE20_RFTN1_CNTN3_LSAMP_RAB33B_EFNA5_MDGA1_GUCA1A_PKHD1_CD109_VNN1_GNA12_GOLGA7_RGS20_DNAJC5B_GML_GLIPR2_ABL1_NTNG2_GAD2_INPP5A_RAB6A_DLG2_CNTN5_NCAM1_TECTA_OPCML_CNTN1_CPM_CABP1_GPC6_MDGA2_DNAJA4_RGMA_GP2_OTOA_CDH13_RTN4RL1_GNA13_RAB12_CPLX4_CEACAM5_PLA2G4C_PPP1R16B_RAB36_GPC4
GO:0007611_learning_or_memory	34	34	34	1.49545e-42	0.0033	EPHB2_NGF_TACR1_SLC6A1_DRD3_BCHE_HTT_KIT_CTNND2_GRIA1_FYN_PARK2_PRKAR1B_AMPH_PTN_ADCY8_VLDLR_SLC24A2_SHC3_ITGA8_CACNA1C_GRIN2B_HTR2A_GABRA5_RASGRF1_GRIN2A_NTAN1_DLG4_RPS6KB1_PRKCA_KLK8_PLCB1_APP_NLGN3
REACTOME_NEUROTRANSMITTER_RECEPTOR_BINDING_AND_DOWNSTREAM_TRANSMISSION_IN_THE_POSTSYNAPTIC_CELL	52	52	46	4.71812e-54	0.0034	RPS6KA1_GRIK3_KCNJ10_ADCY3_CREB1_ADCY5_GABRA2_GABRB1_CAMK2D_GRIA2_ADCY2_RASGRF2_CAMK4_CAMK2A_GRIA1_GABRG2_MYO6_GABRR1_GRIK2_RPS6KA2_CAMK2B_GNAI1_NCALD_ADCY8_GABBR2_GRIA4_GRIK4_GRIN2B_GNG2_GABRG3_PLCB2_RASGRF1_ADCY9_GRIN2A_CACNG3_CAMKK1_PRKCA_KCNJ16_GNAL_GNG7_PLCB1_GRIK1_KCNJ15_MAPK1_CACNG2_GRIA3
GO:0021953_central_nervous_system_neuron_differentiation	14	14	14	3.40953e-22	0.0034	EPHB2_LMX1A_GLI2_NR4A2_EPHB1_GNAQ_LMX1B_SOX5_DCLK1_MYCBP2_BCL11B_PRKCA_DCC_CACNA1A
GO:0007269_neurotransmitter_secretion	13	13	13	3.5385e-21	0.0034	WNT7A_NLGN1_RIMS1_PCLO_LIN7C_SYT1_LIN7A_P2RX7_NRXN3_CACNA1A_SNPH_SYN3_SYN1
GO:0005245_voltage-gated_calcium_channel_activity	14	14	13	7.01489e-21	0.0034	CACNA1E_CACNB4_CACNA2D3_CACNA2D1_CACNA1B_CACNB2_CACNA1C_CACNG3_CACNA1G_CACNA1A_RYR1_CACNG2_CACNA1I
GO:0019904_protein_domain_specific_binding	99	99	96	1.04937e-101	0.0036	SKI_DNAJC6_TGFBR3_NOS1AP_ESRRG_SNTG2_ARHGEF4_LRP2_SP100_INPP5D_ATP2B2_SH3BP5_DOCK3_ROBO1_DRD3_ARHGAP31_TFDP2_PLSCR4_TACC3_SH3BP2_LDB2_LNX1_ARHGAP26_PPARGC1B_ADAM19_SH3PXD2B_RIPK1_HSP90AB1_KHDRBS2_GRIK2_SYNJ2_PARK2_CARD11_ELMO1_LAT2_DOCK4_CFTR_EXOC4_DLGAP2_ADAM9_PAG1_YWHAZ_MTSS1_JAK2_APBA1_SYK_DFNB31_DENND1A_RAPGEF1_CCDC6_TACC2_ADAM12_DOCK1_INPP5A_PHRF1_LIN7C_SHANK2_ERC1_SCNN1A_ETV6_LIN7A_CRADD_PT…
PANTHER_BIOLOGICAL_PROCESS_Metabolism_of_cyclic_nucleotides	19	19	19	2.82347e-27	0.0037	PDE4B_ADCY3_PDE11A_PDE1A_ADCY5_ADCY2_PDE4D_PDE8B_PDE6A_PDE7B_PDE10A_PDE1C_ADCY8_GUCY1A2_PDE3A_PDE8A_ADCY9_PDE4A_PDE9A
PANTHER_MOLECULAR_FUNCTION_Phosphodiesterase	15	15	15	6.87687e-23	0.0038	PDE4B_PDE11A_PDE1A_PDE4D_PDE8B_PDE6A_SMPDL3A_PDE7B_PDE10A_PDE1C_GDPD4_PDE3A_PDE8A_PDE4A_PDE9A
GO:0019002_GMP_binding	4	4	4	2.74544e-10	0.0039	PRKG2_PDE10A_CNGB3_PRKG1
GO:0050890_cognition	154	153	142	2.70929e-144	0.0042	DHRS3_EPHB2_PPT1_KCNQ4_CRYZ_ABCA4_COL11A1_NGF_PRPF3_SEMA4A_OR10R2_HMCN1_CRB1_USH2A_OPN3_ADCY3_OTOF_CYP1B1_EPAS1_TACR1_KCNIP3_MERTK_MYO3B_PAX3_COL4A3_TRPM8_GRM7_SLC6A1_GUCA1C_DRD3_BFSP2_BCHE_OPA1_HTT_WFS1_PROM1_SLIT2_KIT_BBS7_SLC6A3_CTNND2_FAM134B_SLC1A3_ITGA2_GPR98_ALDH7A1_SLC12A2_PDE6A_GRIA1_IL12B_GRM6_ITPR3_GUCA1B_EYS_RIMS1_MYO6_SOBP_FYN_EYA4_OPRM1_PARK2_PRKAR1B_DFNA5_BBS9_POU6F2_GRM8_PTN_ATP6V…
PANTHER_BIOLOGICAL_PROCESS_Cation_transport	164	164	144	1.26066e-145	0.0043	KCNAB2_ATP13A2_GRIK3_KCNQ4_CACHD1_KCNA2_KCND3_SLC22A15_KCNN3_KCNJ10_CACNA1E_KCNT2_ATP2B4_KCNH1_KCNK1_RYR2_ATP6V1C2_SLC30A6_SLC8A1_KCNG3_SFXN5_SLC9A2_DPP10_KCNH7_SCN2A_SCN7A_ITPR1_ATP2B2_SCN5A_CACNA2D2_CACNA2D3_SLC12A8_ATP2C1_SLC9A9_KCNAB1_KCNMB2_ATP11B_ATP13A5_ATP8A1_KCTD8_ATP10D_SLC4A4_GRID2_FREM3_GRIA2_GPR98_SLC12A2_KCTD16_GRIA1_ATP10B_ATP6V0E1_ITPR3_KCNK16_KCNQ5_GRIK2_SLC22A16_SLC16A10_SLC22A3…
GO:0045595_regulation_of_cell_differentiation	127	127	126	7.34623e-129	0.0043	SKI_WNT4_EPHB2_PTPRF_NGF_IL6R_LMX1A_USH2A_TGFB2_ITPKB_WNT3A_APOB_XDH_GLI2_ACVR1_INPP5D_HDAC4_CNTN4_VHL_PPARG_WNT7A_TGFBR2_MITF_ROBO2_ROBO1_DRD3_CD80_CD86_KALRN_FNDC3B_NLGN1_OSTN_SLIT2_KIT_BTC_BMPR1B_NFKB1_SMAD1_VEGFC_PRLR_FGF10_MAP1B_XRCC4_GPR98_SH3PXD2B_MAPK9_BMP6_HLA-DOA_PPARD_SMAP1_VNN1_SOD2_CARD11_SCIN_HDAC9_GLI3_VWC2_CD36_SEMA3A_CDK6_NRCAM_PAX4_GIMAP5_XRCC2_MSR1_NRG1_LYN_EYA1_NBN_JAK2_GNAQ_S…
GO:0045893_positive_regulation_of_transcription__DNA-dependent	120	120	117	6.30754e-122	0.0043	TP73_ZBTB7B_PBX1_RXRG_POU2F1_TBX19_NR5A2_ESRRG_NCOA1_MAPRE3_EPAS1_TCF7L1_NPAS2_PAX8_GLI2_NR4A2_CSRNP3_SATB2_CREB1_SP100_HDAC4_PPARG_RARB_MITF_DRD3_ZNF148_MECOM_PPARGC1A_LEF1_MAML3_SMAD1_GDNF_MAP3K1_CENPK_MEF2C_RNF14_PPARGC1B_BMP6_E2F3_NFYA_TRERF1_MYO6_PLAGL1_ARID1B_CREB5_GLI3_ZSCAN21_HIPK2_SMARCD3_GATA4_NCOA2_ZFPM2_ABRA_SMARCA2_GLIS3_RORB_ZNF462_LMX1B_TTF1_RXRA_ZMIZ1_TCF7L2_TEAD1_SOX6_EHF_SPI1_KA…
GO:0016917_GABA_receptor_activity	12	12	8	2.92723e-15	0.0043	GABRR3_GPR156_GABRA2_GABRB1_GABRG2_GABRR1_GABBR2_GABRG3
GO:0015844_monoamine_transport	5	5	5	1.067e-11	0.0043	SLC6A3_PARK2_SYK_SLC6A2_SLC6A4
REACTOME_DSCAM_INTERACTIONS	4	4	4	1.56293e-10	0.0043	DSCAML1_NTN1_DCC_DSCAM
REACTOME_POTASSIUM_CHANNELS	36	36	34	7.50508e-42	0.0044	KCNAB2_KCNQ4_KCNA2_KCND3_KCNN3_KCNJ10_KCNH1_KCNK1_KCNG3_KCNH7_KCNAB1_KCNMB2_KCNK16_KCNQ5_KCND2_KCNB2_KCNQ3_KCNK9_KCNV2_GABBR2_KCNQ1_KCNC1_ABCC9_KCNC2_GNG2_KCNH5_KCNK10_KCNK13_KCNG4_KCNJ16_GNG7_KCNS1_KCNB1_KCNJ15
GO:0019098_reproductive_behavior	3	3	3	5.97279e-09	0.0045	NPAS3_MBD2_APP
GO:0010975_regulation_of_neuron_projection_development	27	27	27	1.03536e-35	0.0046	EPHB2_PTPRF_NGF_WNT7A_ROBO2_ROBO1_KALRN_SLIT2_SMAD1_MAP1B_SEMA3A_NRCAM_NCS1_NRP1_LRRC4C_ULK1_CHRNA3_NTRK3_NTN1_CDH2_MBP_CACNA1A_ARHGEF1_KLK8_CDH4_TIAM1_IL1RAPL1
GO:0005217_intracellular_ligand-gated_ion_channel_activity	9	9	9	2.68808e-16	0.0046	RYR2_ITPR1_ITPR3_CFTR_CNGB3_ITPR2_RYR3_CNGB1_RYR1
GO:0004725_protein_tyrosine_phosphatase_activity	35	35	34	5.31761e-42	0.0047	PTPRF_DNAJC6_CDC14A_PTPN14_PTPN4_PTPRG_PTPN13_DAPP1_PTPRK_EYA4_PTPRN2_MTMR7_EYA1_PTPRD_PTPLA_DUPD1_PTPRE_PTPN5_PTPRJ_MTMR2_PTPN6_DUSP16_PTPRO_PTPRR_PTPRQ_SSH1_PTPN11_PTPN21_MAP2K1_PTPRM_PTPRS_CDC25B_PTPRT_EYA2
GO:0050793_regulation_of_developmental_process	189	189	180	9.6742e-179	0.005	SKI_PDPN_WNT4_EPHB2_PTPRF_DDAH1_F3_PALMD_PROK1_NGF_IL6R_LMX1A_PLA2G4A_USH2A_TGFB2_ITPKB_WNT3A_APOB_XDH_GLI2_ARHGAP15_ACVR1_NAB1_FN1_COL4A3_INPP5D_HDAC4_CNTN4_VHL_PPARG_WNT7A_FGD5_TGFBR2_MITF_ROBO2_ROBO1_DRD3_CD80_CD86_KALRN_FNDC3B_NLGN1_OSTN_SLIT2_KDR_BTC_SHROOM3_BMPR1B_NFKB1_LEF1_EGF_SMAD1_VEGFC_ANKH_PRLR_FGF10_MAP1B_XRCC4_GPR98_ARAP3_SH3PXD2B_MAPK9_BMP6_HLA-DOA_PPARD_SMAP1_FYN_LAMA2_VNN1_SOD2_P…
GO:0008034_lipoprotein_binding	12	12	12	2.17266e-19	0.005	LRP8_LRP1B_CD36_MSR1_VLDLR_SORL1_LRP6_LRP1_STAB2_LIPC_CDH13_COLEC12
REACTOME_DARPP_32_EVENTS	4	4	4	4.11035e-10	0.0052	PDE4B_PDE4D_PRKAR1B_PPP2R1A
GO:0046716_muscle_maintenance	3	3	3	5.62048e-09	0.0053	PLG_LARGE_DMD
GO:0006836_neurotransmitter_transport	32	32	31	9.40498e-39	0.0054	SLC6A9_SLC6A1_WNT7A_SLC6A6_NLGN1_CPLX1_GABRA2_SLC6A3_SLC1A3_SV2C_CPLX2_RIMS1_PARK2_ICA1_PCLO_SLC6A5_LIN7C_SLC6A13_SYT1_LIN7A_SLC17A8_P2RX7_NRXN3_SV2B_SLC6A2_SLC6A4_CPLX4_CACNA1A_SNPH_SYN3_SYN1
REACTOME_G_ALPHA_S_SIGNALLING_EVENTS	29	29	27	1.24431e-34	0.0054	PDE4B_ADCY3_LHCGR_SCTR_PDE11A_PDE1A_RAMP1_ADCY5_ADCY2_PDE4D_PDE8B_TAAR2_PDE7B_PDE10A_NPSR1_RAMP3_GNAI1_VIPR2_ADCY8_HTR7_PDE3A_PTGER2_TSHR_PDE8A_ADCY9_MC2R_GNG7
REACTOME_OPIOID_SIGNALLING	26	26	26	1.53463e-33	0.0054	PDE4B_PLA2G4A_ADCY3_PDE1A_CREB1_ADCY5_ADCY2_PDE4D_CAMK4_ITPR3_OPRM1_PRKAR1B_GNAI1_ADCY8_ITPR2_GNG2_PLCB2_ADCY9_GNAO1_PRKCA_GNAL_GNG7_PPP2R1A_PDYN_PLCB1_MAPK1
REACTOME_SIGNALING_BY_GPCR	174	173	155	6.77893e-155	0.0055	WNT4_CNR2_RPS6KA1_OPRD1_PIK3R3_PDE4B_PTGER3_LPAR3_VAV3_PROK1_ADORA3_OR10R2_XCL1_PLA2G4A_RGS18_ADORA1_KISS1_OBSCN_CHRM3_OPN3_ROCK2_ADCY3_PRKCE_LHCGR_TACR1_NMS_SCTR_ARHGEF4_GPR39_PDE11A_PDE1A_CREB1_CXCR2_DGKD_RAMP1_GRM7_HRH1_WNT7A_CCK_ARHGEF3_DRD3_CASR_ADCY5_KALRN_MGLL_PIK3CA_DGKG_RGS12_CXCL13_TACR3_ADCY2_TRIO_PDE4D_PIK3R1_F2RL2_PDE8B_RASGRF2_CAMK4_GRM6_MLN_HCRTR2_HTR1E_CNR1_MCHR2_TAAR2_PDE7B_GRM1_…
GO:0055082_cellular_chemical_homeostasis	87	87	83	9.79348e-89	0.0055	GRIK3_PPT1_LPAR3_XCL1_ADORA1_NFASC_RYR2_GCKR_SLC8A1_TACR1_MAL_CACNB4_SCN2A_SCN1A_NAB1_TRPM8_ITPR1_CCK_DRD3_CASR_ATP2C1_TRPC1_CP_KCNMB2_HTT_WFS1_PPARGC1A_CXCL13_GRID2_CAMK2D_ATP6V0E1_ITPR3_PPARD_GRIK2_SOD2_KCND2_GIMAP5_SCARA5_ATP6V1H_JPH1_SLC30A8_JAK2_SLC24A2_ACO1_GNAQ_LPAR1_KCNMA1_PLCE1_KCNQ1_SBF2_P2RY2_TRPC6_CACNA1C_GRIN2B_VDR_P2RX7_EDNRB_BDKRB2_SLC12A6_CHRNA3_GRIN2A_PLCG2_JPH3_CACNA1G_GNA13_PRK…
GO:0015674_di-__tri-valent_inorganic_cation_transport	67	67	63	9.18139e-70	0.0055	CACHD1_CLCA3P_CACNA1E_ATP2B4_RYR2_SLC8A1_SFXN5_CACNB4_TRPM8_ITPR1_ATP2B2_CACNA2D2_CACNA2D3_ATP2C1_TRPC1_CAMK2D_ITPR3_FYN_NPY_CAMK2B_STEAP2_TRPV5_SLC39A14_SLC25A37_SCARA5_JPH1_SLC24A2_TRPM3_TRPM6_GRIN3A_BSPRY_CACNA1B_CACNB2_SFXN4_TRPC6_CACNA1C_GRIN2B_PLCZ1_ITPR2_VDR_SLC11A2_ATP2B1_P2RX7_TRPC4_SLC8A3_SLC24A4_RYR3_SLC24A1_GRIN2A_CACNG3_ATP2C2_JPH3_ATP2A3_CACNA1G_CACNA1A_RYR1_TTYH1_SLC24A3_JPH2_CACNG…
GO:0019725_cellular_homeostasis	107	107	102	4.13915e-106	0.0056	DNAJC16_GRIK3_PPT1_FGGY_LPAR3_XCL1_QSOX1_ADORA1_NFASC_RYR2_GCKR_SLC8A1_HAAO_TACR1_MAL_CACNB4_SCN2A_SCN1A_NAB1_ABCA12_TRPM8_ITPR1_CCK_DRD3_CASR_ATP2C1_TRPC1_CP_KCNMB2_HTT_WFS1_PPARGC1A_GRXCR1_CXCL13_GRID2_CAMK2D_SLC12A2_ATP6V0E1_ITPR3_PPARD_GRIK2_SOD2_PLG_KCND2_GIMAP5_TUSC3_SCARA5_ATP6V1H_JPH1_SLC30A8_JAK2_SLC24A2_ACO1_GNAQ_LPAR1_QSOX2_KCNMA1_PLCE1_KCNQ1_SBF2_P2RY2_TRPC6_CACNA1C_GRIN2B_VDR_TXNRD1_…
GO:0045121_membrane_raft	41	41	41	2.47562e-48	0.0056	PPT1_LRP8_TNR_ADCY3_SLC8A1_MAL_CASP8_ERBB4_TGFBR2_EPHB1_TRPC1_SI_ITGA1_OPRM1_CARD11_LAT2_NOS3_PTK2B_LYN_PAG1_JAK2_ABCA1_KCNMA1_SORBS1_CACNA1C_TNFRSF1A_LRRK2_GRIP1_P2RX7_TSC2_CDH13_RTN4RL1_SLC6A4_PRKCA_BSG_INSR_SLC27A1_LIPE_SDC4_NFAM1_DMD
GO:0005624_membrane_fraction	248	247	212	3.37864e-206	0.0058	ECE1_OPRD1_ZMPSTE24_SLC6A9_CYP4A11_ABCA4_SLC16A4_MAN1A2_NCSTN_MGST3_FMO4_LAMC2_PLA2G4A_PIK3C2B_RYR2_APOB_OTOF_SLC5A6_SRD5A2_CYP1B1_SLC8A1_PLEK_CYP26B1_MAL_DPP10_GLI2_LRP1B_SCN1A_LRP2_RAPGEF4_ATF2_ALS2_NRP2_UGT1A10_ITPR1_SLC6A1_SLC26A6_ERC2_SYNPR_DRD3_RYK_PLCH1_SSR3_BCHE_PLD1_PEX5L_ABCC5_MAP3K13_JAKMIP1_UGT2B7_SCARB2_GRID2_MGST2_SPCS3_ACSL1_SLC6A3_SRD5A1_SLC1A3_ITGA1_MAP3K1_MCTP1_SLC12A2_GRIA1_CYF…
PANTHER_MOLECULAR_FUNCTION_Actin_binding_cytoskeletal_protein	28	28	27	1.39954e-34	0.006	MYOM3_IGFN1_OBSCN_XIRP2_CCDC141_PRICKLE2_FRMD4B_LPP_ABLIM2_LIMCH1_SYNPO2_PALLD_SYNPO_CRIP3_UTRN_MYOM2_PDLIM2_MTSS1_TMOD1_MYPN_SORBS1_ABLIM1_PRICKLE1_LMO7_TLN2_MYOM1_SPIRE1
GO:0004721_phosphoprotein_phosphatase_activity	42	42	41	7.65377e-49	0.0061	PTPRF_PPAP2B_DNAJC6_CDC14A_DUSP27_PTPN14_PTPN4_PTPRG_PPM1L_PTPN13_DAPP1_PTPRK_EYA4_PTPRN2_MTMR7_EYA1_PTPRD_PTPLA_DUPD1_PTPRE_PTPN5_PTPRJ_MTMR2_PTPN6_DUSP16_PTPRO_PPM1H_PTPRR_PTPRQ_SSH1_PTPN11_DLGAP5_PPM1A_PTPN21_MAP2K1_PTPRM_PTPRS_CDC25B_PTPRT_EYA2_PPEF1
GO:0001505_regulation_of_neurotransmitter_levels	26	26	26	1.25304e-33	0.0061	ALDH9A1_WNT7A_COLQ_NLGN1_GABRA2_SLC1A3_ALDH5A1_RIMS1_PARK2_PCLO_GAD2_CHAT_LIN7C_NAALAD2_SYT1_LIN7A_NOS1_P2RX7_NRXN3_PRIMA1_ABAT_SLC6A4_CACNA1A_SNPH_SYN3_SYN1
REACTOME_REGULATION_OF_INSULIN_SECRETION	24	24	23	3.84179e-31	0.0061	RAP1A_CHRM3_RAPGEF4_ADCY5_SPCS3_ITPR3_PRKAR1B_GNAI1_GATA4_ADCY8_GNAQ_CACNB2_PAX6_ITPR2_KCNC2_GNG2_PLCB2_GNAO1_PRKCA_GNG7_CACNA1A_PLCB1_KCNB1
GO:0003700_transcription_factor_activity	194	192	181	1.82406e-178	0.0062	TP73_PRDM2_PAX7_ZSCAN20_HEYL_NFIA_RORC_GATAD2B_ZBTB7B_RXRG_POU2F1_TBX19_PRRX1_LHX4_NR5A2_SOX13_IRF6_ATF3_ESRRG_MYT1L_EPAS1_MEIS1_TCF7L1_NPAS2_PAX8_GLI2_ZEB2_NR4A2_CSRNP3_ATF2_STAT4_SATB2_CREB1_PAX3_SP140_PPARG_SATB1_THRB_RARB_MITF_FOXP1_NR1I2_ZNF148_TFDP2_TSC22D2_MECOM_RBPJ_KLF3_NFKB1_LEF1_ELF2_SMAD1_NR3C2_IRF2_MEF2C_NR3C1_EBF1_E2F3_PGBD1_PPARD_NFYA_TRERF1_BACH2_ESR1_TULP4_FOXK1_ETV1_SP4_CREB5_PO…
PANTHER_MOLECULAR_FUNCTION_Nuclease	16	16	16	1.62167e-23	0.0064	ERI3_TDRKH_ZNF385B_DIS3L2_TATDN2_ZNF385D_ATXN1_ZNF292_BZW2_ZMAT4_MRPS28_TRPS1_EXD3_ENOX1_BANF2_DGCR8
GO:0051173_positive_regulation_of_nitrogen_compound_metabolic_process	160	160	155	1.96365e-154	0.0068	TP73_GRHL3_HIVEP3_DDAH1_ZBTB7B_PBX1_RXRG_POU2F1_TBX19_NR5A2_IRF6_ESRRG_NCOA1_MAPRE3_BRE_EPAS1_TCF7L1_KDM3A_NPAS2_PAX8_GLI2_NR4A2_ACVR1_CSRNP3_SATB2_CREB1_SP100_HDAC4_VHL_HRH1_PPARG_RARB_MITF_DRD3_NR1I2_CD86_ZNF148_MECOM_PPARGC1A_NFKB1_LEF1_MAML3_SMAD1_GDNF_FGF10_MAP3K1_CENPK_MEF2C_RNF14_PPARGC1B_EBF1_BMP6_E2F3_NFYA_TRERF1_HSP90AB1_MYO6_PLAGL1_ARID1B_SOD2_CREB5_GLI3_EGFR_ZSCAN21_POT1_HIPK2_SMARCD3…
GO:0031344_regulation_of_cell_projection_organization	32	32	32	1.59616e-39	0.0068	CDC42_EPHB2_PTPRF_NGF_WNT7A_ROBO2_ROBO1_KALRN_SLIT2_KIT_SMAD1_ITGA2_MAP1B_SEMA3A_NRCAM_NCS1_PRKCQ_NRP1_LRRC4C_ULK1_CHRNA3_NTRK3_NTN1_CDH2_MBP_CACNA1A_ARHGEF1_KLK8_CDH4_TIAM1_CDC42EP1_IL1RAPL1
GO:0007270_nerve-nerve_synaptic_transmission	12	12	12	6.32554e-19	0.0068	CACNB4_ALS2_DRD3_GRID2_CAMK4_GABRA6_PARK2_GRM8_DLGAP2_SHC3_GABRB3_CACNA1A
GO:0048471_perinuclear_region_of_cytoplasm	86	86	82	3.27101e-87	0.0069	ECE1_PCSK9_DAB1_MAEL_ADCY10_DNM3_STX6_LAMC2_PLA2G4A_GALNT2_SPAST_RASGRP3_LRPPRC_GALNT3_GLB1_KALRN_PLD1_ABCC5_SEC31A_SEC24B_MAD2L1_SORBS2_ITGA2_MAP1B_COL4A3BP_CLINT1_NFKBIE_MYO6_CYB5R4_SLC2A12_SYNJ2_PARK2_SUN1_CALN1_DYNC1I1_LAMB1_DNAJB6_PTK2B_LYN_TPD52_TG_CYLC2_NCS1_ABL1_GAD2_MRVI1_KAT5_TYR_PLCZ1_SLC11A2_PTPRR_GALNT4_NOS1_CABP1_MYO16_NDRG2_MYH6_JAG2_CYFIP1_NEDD4_MAP2K1_TSC2_CDH13_RAP1GAP2_CALCOCO2…
PANTHER_MOLECULAR_FUNCTION_Other_ligand-gated_ion_channel	11	11	11	7.0923e-18	0.0069	RYR2_ITPR1_GLRA3_ITPR3_ITPR2_P2RX7_RYR3_RYR1_SHROOM2_GLRA2_SHROOM4
PANTHER_MOLECULAR_FUNCTION_Cytoskeletal_protein	16	16	16	2.1137e-23	0.007	INADL_IFT57_LNX1_SEPT11_ANK2_SORBS2_SGCD_SGCZ_SDC2_ARHGAP39_DFNB31_FNBP1_ANK3_SGCG_SEPT9_SDC4
GO:0030169_low-density_lipoprotein_binding	10	10	10	9.04878e-17	0.007	LRP1B_CD36_MSR1_VLDLR_SORL1_LRP6_STAB2_LIPC_CDH13_COLEC12
GO:0006470_protein_amino_acid_dephosphorylation	39	39	38	1.44703e-45	0.0071	PTPRF_CDC14A_DUSP27_PTPN14_PTPN4_PTPRG_PPP2R3A_PPM1L_PTPN13_DAPP1_PTPRK_PTPRN2_MTMR7_EYA1_PTPRD_PTPLA_DUPD1_PTPRE_PTPN5_PTPRJ_MTMR2_PTPN6_DUSP16_PTPRO_PTPRR_PTPRQ_SSH1_PTPN11_PPM1A_PTPN21_PTPRM_BCL2_PTPRS_PPP2R1A_CDC25B_PTPRT_EYA2_PPEF1
PANTHER_MOLECULAR_FUNCTION_Guanyl-nucleotide_exchange_factor	63	63	62	2.10358e-68	0.0073	VAV3_GPSM2_RALGPS2_RGL1_OBSCN_RASGRP3_PSD4_ARHGEF4_RAPGEF4_ALS2_DOCK10_FARP2_IQSEC1_FGD5_DOCK3_ARHGEF3_CD47_KALRN_MCF2L2_PLEKHG4B_TRIO_RASGRF2_RAPGEF6_DOCK2_RASGEF1C_KIAA1244_PLEKHG1_TIAM2_RAPGEF5_DOCK4_PSD3_DOCK5_PREX2_DOCK8_RAPGEF1_VAV2_RASGEF1A_PLCE1_PSD_DOCK1_IQSEC3_MON2_PLEKHG7_FARP1_ARHGEF7_MCF2L_RIN3_RASGRP1_RASGRF1_AKAP13_PLCG2_ABR_VAV1_DOCK6_RASGRP4_PLEKHG2_ARHGEF1_RIN2_TIAM1_BCR_CYTH4_D…
GO:0045980_negative_regulation_of_nucleotide_metabolic_process	3	3	3	1.32366e-08	0.0074	CDA_GRM7_GRM8
GO:0021761_limbic_system_development	7	7	7	2.32132e-13	0.0075	TP73_LRP8_LMX1A_WNT3A_ZEB2_LEF1_CNTNAP2
PANTHER_MOLECULAR_FUNCTION_Non-motor_actin_binding_protein	50	50	50	9.57877e-57	0.0076	CAPZB_IPP_CNN3_TAGLN2_TNNI1_FMN2_SNTG2_DTNB_SPTBN1_ADD2_CTNNA2_FMNL2_MYRIP_PLS1_ADD1_KLHL5_SHROOM3_FHDC1_KLHL2_MLLT4_SCIN_HIP1_FLNC_CALD1_SNTG1_SNTB1_CORO2A_NEBL_SVIL_CTNNA3_PDLIM1_NRAP_CTTN_LCP1_DIAPH3_KLHL1_DAAM1_ACTN1_INF2_CORO2B_CORO7_FHOD1_LASP1_DTNA_FHOD3_SPTBN4_SYN3_DMD_SYN1_DIAPH2
GO:0030955_potassium_ion_binding	47	47	44	6.37877e-51	0.0077	KCNAB2_KCNQ4_KCNA2_KCND3_KCNJ10_KCNT2_KCNH1_KCNK1_KCNG3_KCNIP3_KCNH7_HDAC4_SLC12A8_KCNAB1_KCNIP4_SLC12A2_KCNIP1_KCNK16_KCNQ5_KCND2_KCNU1_KCNB2_KCNQ3_KCNK9_KCNV2_SLC24A2_KCNMA1_KCNQ1_KCNC1_KCNC2_KCNH5_KCNK10_KCNK13_SLC24A4_SLC12A6_KCNG4_KCNJ16_TMEM38A_SLC24A3_KCNS1_SLC12A5_KCNB1_KCNE1_KCNJ15
REACTOME_GABA_RECEPTOR_ACTIVATION	22	22	18	3.76724e-25	0.0077	KCNJ10_ADCY3_ADCY5_GABRA2_GABRB1_ADCY2_GABRG2_GABRR1_GNAI1_ADCY8_GABBR2_GNG2_GABRG3_ADCY9_KCNJ16_GNAL_GNG7_KCNJ15
GO:0030516_regulation_of_axon_extension	8	8	8	2.2863e-14	0.0077	NGF_MAP1B_SEMA3A_NRCAM_NRP1_NTRK3_NTN1_CDH4
GO:0022834_ligand-gated_channel_activity	52	52	46	1.0051e-52	0.0078	GRIK3_CLCA2_KCNJ10_KCNK1_RYR2_KCNH7_ITPR1_GABRR3_TRPC1_GABRA2_GABRB1_GRID2_GRIA2_GLRA3_GRIA1_GABRG2_ITPR3_KCNQ5_GABRR1_GRIK2_CFTR_CNGB3_GRIN3A_GRID1_TRPC6_GRIA4_GRIK4_SCNN1A_GRIN2B_ITPR2_P2RX7_TRPC4_RASA3_GABRG3_RYR3_CHRNA3_GRIN2A_SCNN1B_CNGB1_KCNJ16_RYR1_GRIK1_KCNJ15_SHROOM2_GLRA2_GRIA3
GO:0030551_cyclic_nucleotide_binding	7	7	7	1.94071e-13	0.0078	RAPGEF4_PRKG2_PDE10A_PRKAR1B_CNGB3_PRKG1_CNGB1
PANTHER_MOLECULAR_FUNCTION_Protein_phosphatase	35	35	35	1.47397e-42	0.008	PTPRF_CDC14A_PTPN14_TNS1_PTPRG_PPP2R3A_PPM1L_PPP2R2C_PTPN13_PPP2R2B_PTPRK_TNS3_PTPRN2_PTPRD_DUPD1_PTPRE_PTPN5_PTPRJ_PTPN6_DUSP16_PTPRO_PPM1H_PTPRR_PTPRQ_SSH1_PTPN11_PPM1A_PTPN21_PTPRM_PPP4R1_PTPRS_PPP2R1A_CDC25B_PTPRT_PPEF1
GO:0005891_voltage-gated_calcium_channel_complex	13	13	13	8.18213e-20	0.008	CACNA1E_CACNB4_CACNA1D_CACNA2D1_CACNA1B_CACNB2_CACNA1C_PPM1A_CACNG3_CACNA1G_CACNA1A_CACNG2_CACNA1I
REACTOME_INTEGRATION_OF_ENERGY_METABOLISM	32	32	31	2.5941e-38	0.0081	RAP1A_CHRM3_ADCY3_RAPGEF4_ADCY5_SPCS3_ADCY2_ITPR3_PRKAR1B_GNAI1_PRKAG2_GATA4_ADCY8_GNAQ_CACNB2_PAX6_ITPR2_KCNC2_ACACB_GNG2_PLCB2_ADCY9_GNAO1_ACACA_PRKCA_STK11_GNG7_CACNA1A_PPP2R1A_PLCB1_KCNB1
GO:0006936_muscle_contraction	45	45	44	5.46672e-51	0.0082	CNN3_RYR2_SLC8A1_DYSF_TACR1_SCN7A_TTN_SCN5A_SLMAP_MYLK_ITGB5_CAMK2D_GDNF_ITGA1_PDE4D_COL4A3BP_TRDN_UTRN_CALD1_CLCN1_MYOM2_ADRA1A_ASPH_SNTB1_KCNMA1_MYOF_SORBS1_KCNQ1_CACNA1C_EDNRB_MYH6_BDKRB2_MYH11_GNAO1_MYH2_CACNA1G_RPS6KB1_MAP2K6_MYOM1_DTNA_TPM4_RYR1_MYBPC2_KCNE1
PANTHER_MOLECULAR_FUNCTION_Cadherin	44	31	30	9.01806e-38	0.0084	PCDH7_FAT4_DCHS2_FAT1_CDH18_CDH12_CDH10_CDH6_PCDHA1_CDHR2_CDHR3_PCDH15_CDHR5_DCHS1_FAT3_PCDH17_PCDH9_CDH8_CDH11_CDH5_CDH3_CDH13_CDH2_DSG3_CDH20_CDH7_CDH26_CDH4_CELSR1_PCDH11X
GO:0050772_positive_regulation_of_axonogenesis	10	10	10	2.08913e-16	0.0084	NGF_ROBO2_ROBO1_SLIT2_MAP1B_NTRK3_NTN1_ARHGEF1_CDH4_TIAM1
PANTHER_BIOLOGICAL_PROCESS_Muscle_development	30	30	27	5.61587e-34	0.0089	SKI_MYOM3_TNNI1_OBSCN_EFHD1_MYH15_LPP_EVC_DCHS2_MEF2C_CDHR3_MYOM2_NKX3-1_PKIA_MUSK_VAMP1_MBNL2_MYH6_MYH11_MYH2_MYOM1_TPM4_MYH14_MYH7B_MYO18B_MYH9_DMD
PC_GABA_receptor_activation	5	5	5	6.49529e-11	0.0089	GNAI1_GABBR2_GNG2_GABRG3_GNAL
PANTHER_MOLECULAR_FUNCTION_HMG_box_transcription_factor	3	3	3	2.27282e-08	0.0089	SOX13_SOX6_SOX5
GO:0001933_negative_regulation_of_protein_amino_acid_phosphorylation	6	6	6	4.96601e-12	0.009	PARK2_BDKRB2_PRKCA_INSR_PPP2R1A_NLRP12
GO:0045941_positive_regulation_of_transcription	141	141	136	2.15778e-136	0.0091	TP73_GRHL3_HIVEP3_ZBTB7B_PBX1_RXRG_POU2F1_TBX19_NR5A2_IRF6_ESRRG_NCOA1_MAPRE3_EPAS1_TCF7L1_KDM3A_NPAS2_PAX8_GLI2_NR4A2_ACVR1_CSRNP3_SATB2_CREB1_SP100_HDAC4_VHL_PPARG_RARB_MITF_DRD3_NR1I2_CD86_ZNF148_MECOM_PPARGC1A_NFKB1_LEF1_MAML3_SMAD1_GDNF_MAP3K1_CENPK_MEF2C_RNF14_PPARGC1B_EBF1_BMP6_E2F3_NFYA_TRERF1_MYO6_PLAGL1_ARID1B_CREB5_GLI3_ZSCAN21_HIPK2_SMARCD3_GATA4_EBF2_NCOA2_ZFPM2_ABRA_SMARCA2_GLIS3_RO…
PANTHER_BIOLOGICAL_PROCESS_Other_intracellular_signaling_cascade	67	67	65	1.62192e-70	0.0094	SNTG2_ROCK2_CCDC88A_ARHGAP15_GULP1_SGPP2_DOCK10_SPHKAP_DGKD_STAC_DOCK3_PPM1L_DGKG_STAP1_SHROOM3_PRKG2_SMAD1_SNX25_ARL15_DEPDC1B_FCHO2_DOCK2_SH3PXD2B_PACSIN1_TNFRSF21_SNX14_PKIB_SGK1_DGKB_SNX13_CHN2_DOCK4_DGKI_PRKAG2_DOCK5_SNTG1_PKIA_SNTB1_PPAPDC3_PRKG1_SH3PXD2A_DOCK1_DIXDC1_AKAP3_STK38L_PPM1H_SSH1_SPPL3_LATS2_SMAD9_AKAP11_PPM1A_CDC42BPB_SMAD3_ABR_DVL2_TLK2_SMAD2_SGK2_BCR_LIMK2_CDC42EP1_ARHGAP6_PP…
GO:0015276_ligand-gated_ion_channel_activity	52	52	46	1.0051e-52	0.0097	GRIK3_CLCA2_KCNJ10_KCNK1_RYR2_KCNH7_ITPR1_GABRR3_TRPC1_GABRA2_GABRB1_GRID2_GRIA2_GLRA3_GRIA1_GABRG2_ITPR3_KCNQ5_GABRR1_GRIK2_CFTR_CNGB3_GRIN3A_GRID1_TRPC6_GRIA4_GRIK4_SCNN1A_GRIN2B_ITPR2_P2RX7_TRPC4_RASA3_GABRG3_RYR3_CHRNA3_GRIN2A_SCNN1B_CNGB1_KCNJ16_RYR1_GRIK1_KCNJ15_SHROOM2_GLRA2_GRIA3
PANTHER_BIOLOGICAL_PROCESS_Cell_surface_receptor_mediated_signal_transduction	36	36	36	8.65975e-43	0.0098	ECE1_ZMPSTE24_C1orf168_OLFM3_OLFML3_PIK3C2B_PTPRG_SEMA5B_UNC5C_SEMA5A_FYB_RAPGEF6_FGF1_WISP3_PTPRK_MMD2_DPP6_UNC5D_WISP1_INVS_RAPGEF1_UNC5B_MTG1_SHANK2_PTPRO_PTPRQ_OLFM4_FLRT2_PAQR5_IFT140_PIK3R5_PTPRM_BSG_SHANK1_ISM1_PTPRT
GO:0006937_regulation_of_muscle_contraction	19	19	19	5.77095e-26	0.0098	TNNI1_RYR2_CHRM3_TACR1_NMS_TACR3_ITGA2_CHRM2_KCNB2_KCNMA1_PLCE1_NOS1_FLT1_MAP2K1_CHRNA3_MYOCD_CACNA1G_PRKCA_SDC4
GO:0060627_regulation_of_vesicle-mediated_transport	25	25	25	5.68113e-32	0.01	PPT1_PCSK9_PLA2G4A_CNST_STON1_BIN1_RAPGEF4_ITGA2_RAB3C_RUFY1_PACSIN1_HIP1_SYK_NCS1_SYT1_STON2_MFGE8_TSC2_CDH13_RPH3AL_PRKCA_NEDD4L_C3_CACNA1A_IL1RAPL1
PC_ErbB4_signaling_events	15	15	15	1.41381e-21	0.01	ERBB4_LRIG1_BTC_PRLR_NRG2_FYN_NRG1_JAK2_NRG3_GRIN2B_NEDD4_WWOX_DLG4_ITCH_MAPK1
GO:0022843_voltage-gated_cation_channel_activity	54	54	48	1.44395e-54	0.0101	KCNAB2_KCNQ4_KCNA2_KCND3_KCNJ10_CACNA1E_KCNH1_KCNK1_KCNG3_CACNB4_KCNH7_SCN2A_SCN7A_SCN5A_CACNA2D3_KCNAB1_KCTD8_KCTD16_KCNQ5_CACNA2D1_KCND2_KCTD9_KCNB2_KCNQ3_KCNV2_CACNA1B_CACNB2_KCNMA1_KCNQ1_KCNC1_KCTD21_CACNA1C_KCNC2_KCNH5_GRIN2A_CACNG3_KCNG4_CACNA1G_KCNJ16_KCTD1_CACNA1A_RYR1_KCNS1_KCNB1_KCNE1_KCNJ15_CACNG2_CACNA1I
GO:0042326_negative_regulation_of_phosphorylation	6	6	6	4.96601e-12	0.0101	PARK2_BDKRB2_PRKCA_INSR_PPP2R1A_NLRP12
PC_Neuroransmitter_Receptor_Binding_And_Downstream_Transmission_In_The_Postsynaptic_Cell	23	23	23	5.61506e-30	0.0104	GRIK3_CREB1_CAMK2D_RASGRF2_CAMK4_CAMK2A_MYO6_GRIK2_GNAI1_SH3GL2_CLTA_GABBR2_GRIN2B_GRIP1_GNG2_GABRG3_RASGRF1_CAMKK1_DLG4_GNAL_PLCB1_GRIK1_MAPK1
REACTOME_ACTIVATION_OF_KAINATE_RECEPTORS_exprON_GLUTAMATE_BINDING	9	9	9	3.1005e-15	0.0105	GRIK3_GRIK2_NCALD_GRIK4_GNG2_PLCB2_GNG7_PLCB1_GRIK1
GO:0006812_cation_transport	174	174	150	7.05161e-149	0.0106	KCNAB2_ATP13A2_KCNQ4_CPT2_CACHD1_CLCA3P_KCNA2_KCND3_KCNN3_KCNJ10_CACNA1E_KCNT2_ATP2B4_KCNH1_KCNK1_RYR2_ATP6V1C2_SLC5A6_SLC30A6_SLC8A1_KCNG3_SFXN5_KCNIP3_SLC9A2_CACNB4_KCNH7_SCN2A_SCN7A_TRPM8_ITPR1_ATP2B2_SCN5A_CACNA2D2_CACNA2D3_SLC12A8_ATP2C1_SLC9A9_CP_KCNAB1_KCNMB2_ATP13A5_KCNIP4_KCTD8_ATP10D_SLC4A4_SLC39A8_CAMK2D_SLC10A7_SLC38A9_SLC12A2_KCTD16_KCNIP1_ATP6V0E1_ITPR3_KCNK16_KCNQ5_SLC22A16_FYN_SGK…
GO:0031400_negative_regulation_of_protein_modification_process	9	9	9	3.32567e-15	0.0107	ATG5_PARK2_PAX5_BDKRB2_PRKCA_INSR_PPP2R1A_NLRP12_YWHAB
GO:0008324_cation_transmembrane_transporter_activity	175	175	153	5.03939e-151	0.0108	KCNAB2_KCNQ4_SLC6A9_SLC1A7_CLCA3P_KCNA2_KCND3_KCNN3_KCNJ10_CACNA1E_KCNT2_ATP2B4_KCNH1_KCNK1_RYR2_SLC5A6_SLC30A6_SLC8A1_KCNG3_SFXN5_KCNIP3_SLC9A2_CACNB4_KCNH7_SCN2A_SCN7A_ABCB11_TRPM8_ITPR1_SLC6A1_SLC6A6_SCN5A_CACNA2D2_CACNA2D3_ATP2C1_SLC9A9_KCNAB1_KCNMB2_SLC2A9_KCNIP4_ATP8A1_KCTD8_SLC4A4_SLC39A8_SLC10A7_GPM6A_SLC6A3_SLC1A3_SLC12A2_KCTD16_KCNIP1_ATP6V0E1_ITPR3_KCNK16_KCNQ5_SLC22A16_SLC22A3_CACNA2D…
GO:0030534_adult_behavior	26	26	26	1.13598e-32	0.0108	OPRD1_NGF_CACNB4_NR4A2_SCN1A_EPHA4_DRD3_GDNF_PARK2_NPY_HIPK2_CHD7_CHAT_KCNMA1_OTOG_SLC1A2_CACNA1C_EPS8_KLHL1_TSHR_CHRNA3_ABAT_NTAN1_CACNA1A_SPTBN4_APP
PC_Synaptic_Transmission	32	32	32	1.11481e-38	0.0109	GRIK3_CREB1_CPLX1_CAMK2D_SLC6A3_RASGRF2_CAMK4_CAMK2A_ALDH5A1_RIMS1_MYO6_GRIK2_GNAI1_SH3GL2_CLTA_GABBR2_CHAT_SLC6A13_GRIN2B_SLC38A1_GRIP1_SYT1_GNG2_GABRG3_RASGRF1_ABAT_CAMKK1_DLG4_GNAL_PLCB1_GRIK1_MAPK1
GO:0005230_extracellular_ligand-gated_ion_channel_activity	27	27	23	7.68358e-30	0.0109	GRIK3_GABRR3_GABRA2_GABRB1_GRID2_GRIA2_GLRA3_GRIA1_GABRG2_GABRR1_GRIK2_GRIN3A_GRID1_GRIA4_GRIK4_GRIN2B_P2RX7_GABRG3_CHRNA3_GRIN2A_GRIK1_GLRA2_GRIA3
PANTHER_BIOLOGICAL_PROCESS_Cell_structure_and_motility	60	60	57	1.92756e-62	0.011	CDC42_PTPRF_KIRREL_DUSP27_SRGAP2_ASAP2_DTNB_VPS54_ADD2_AGFG1_AGAP1_FARP2_SRGAP3_FGD5_ARHGEF3_KALRN_ADD1_ARAP2_TRIO_MYO10_MAP1B_ARAP3_NEDD9_DST_SMAP1_TIAM2_AGAP3_ASAP1_ARHGAP39_PTPRD_RHOBTB1_ARFGAP2_SHANK2_KIRREL3_SRGAP1_PLEKHG7_SSH1_GIT2_PTPN11_RHOF_FARP1_NIN_RHOJ_AKAP13_OTOA_GABARAPL2_ACAP1_SPAG9_DTNA_PTPRS_CAPS_ARHGEF1_SHANK1_NINL_TIAM1_CDC42EP1_DMD
GO:0045935_positive_regulation_of_nucleobase__nucleoside__nucleotide_and_nucleic_acid_metabolic_process	153	153	148	2.04344e-146	0.0113	TP73_GRHL3_HIVEP3_ZBTB7B_PBX1_RXRG_POU2F1_TBX19_NR5A2_IRF6_ESRRG_NCOA1_MAPRE3_BRE_EPAS1_TCF7L1_KDM3A_NPAS2_PAX8_GLI2_NR4A2_ACVR1_CSRNP3_SATB2_CREB1_SP100_HDAC4_VHL_PPARG_RARB_MITF_DRD3_NR1I2_CD86_ZNF148_MECOM_PPARGC1A_NFKB1_LEF1_MAML3_SMAD1_GDNF_FGF10_MAP3K1_CENPK_MEF2C_RNF14_PPARGC1B_EBF1_BMP6_E2F3_NFYA_TRERF1_MYO6_PLAGL1_ARID1B_CREB5_GLI3_ZSCAN21_POT1_HIPK2_SMARCD3_TNKS_GATA4_EBF2_NCOA2_EYA1_ZF…
PANTHER_BIOLOGICAL_PROCESS_Neurotransmitter_release	42	42	42	1.45764e-48	0.0113	LPHN2_SYT6_CACNA1E_CHRM3_ITSN2_EHD3_BIN1_CACNB4_ICA1L_ITPR1_CACNA1D_SYNPR_STXBP5L_LPHN3_SV2C_SNCB_ITPR3_RIMS1_ICA1_AMPH_PCLO_CHRM2_DNAJC5B_RIMS2_CACNA1B_CACNB2_KCNMA1_SYT9_SYT12_CACNA1C_ITPR2_SYT1_TRIM9_RYR3_SV2B_STX8_CACNA1G_CACNA1A_SYT3_ITSN1_CACNA1I_REPS2
PANTHER_MOLECULAR_FUNCTION_Nuclear_hormone_receptor	21	21	21	1.00719e-27	0.0113	RORC_RXRG_NR5A2_ESRRG_NR4A2_PPARG_THRB_RARB_NR1I2_NR3C2_NR3C1_PPARD_ESR1_RORB_RXRA_PGR_VDR_RARG_ESRRB_RORA_PPARA
GO:0010769_regulation_of_cell_morphogenesis_involved_in_differentiation	28	28	28	1.35713e-34	0.0114	EPHB2_PTPRF_NGF_TGFB2_WNT7A_ROBO2_ROBO1_SLIT2_SMAD1_MAP1B_SEMA3A_NRCAM_NRP1_LRRC4C_ULK1_SMAD3_CHRNA3_NTRK3_NTN1_CDH2_SMAD2_MBP_CACNA1A_ARHGEF1_KLK8_CDH4_TIAM1_TTC3
PANTHER_BIOLOGICAL_PROCESS_Other_receptor_mediated_signaling_pathway	40	40	38	1.57839e-44	0.0115	SEMA4A_LRRN2_HHAT_TGFB2_SNTG2_CCDC88A_LRRTM4_NRP2_LRIG1_FOXP1_STAP1_DAPP1_HAVCR2_LRFN2_TNFRSF21_FOXK1_PKD1L1_SEMA3C_FOXP2_SNTG1_SNTB1_LINGO2_GRIN3A_NRP1_LRRTM3_DIXDC1_GRIN2B_LRRIQ1_LRFN5_FOXN3_SEMA6D_GRIN2A_VAC14_PKD1L2_RTN4RL1_DVL2_FOXK2_LRG1
PC_Interactions_of_the_immunoglobulin_superfamily_(IgSF)_member_proteins	13	13	13	1.50766e-19	0.0115	KIRREL_CD47_FYB_PIK3R1_FYN_PTK2B_KIRREL3_PTPN6_NTN1_DCC_SIRPA_DSCAM_CASK
GO:0005834_heterotrimeric_G-protein_complex	9	9	8	4.01053e-14	0.0115	RGS7_GNAI1_GNA14_ARRB1_GNG2_RGS6_RGS9_GNG7
PANTHER_BIOLOGICAL_PROCESS_Purine_metabolism	12	12	12	1.82972e-18	0.0116	AK2_AMPD1_NMNAT2_ALLC_ENTPD3_NMNAT3_AHCYL2_ADARB2_NUDT5_PRTFDC1_AK7_ADAD2
REACTOME_AXON_GUIDANCE	100	100	96	3.0415e-99	0.0118	CDC42_RPS6KA1_SEMA4A_CNTN2_SRGAP2_PLXNA2_ROCK2_DPYSL5_SPTBN1_NCK2_CACNB4_SCN2A_SCN7A_NRP2_CREB1_COL4A3_COL6A3_FARP2_CNTN6_SRGAP3_ITGA9_SCN5A_ROBO2_ROBO1_ALCAM_SIAH2_SLIT2_UNC5C_SEMA5A_TRIO_MYO10_GDNF_ITGA2_ST8SIA4_SEMA6A_SLIT3_RANBP9_HSP90AB1_COL9A1_FYN_RPS6KA2_EGFR_SEMA3A_COL1A2_NRCAM_DPYSL2_UNC5D_SDCBP_KCNQ3_SH3GL2_CLTA_ABL1_COL5A1_PRKCQ_CACNB2_NRP1_ANK3_UNC5B_SLIT1_ABLIM1_DOCK1_DPYSL4_TRPC6_NC…
GO:0032940_secretion_by_cell	62	62	62	1.53885e-67	0.0118	SYT6_NLRP3_NLRC4_PLEK_EXOC6B_LRP2_RAPGEF4_WNT7A_CADPS_STXBP5L_NLGN1_PEX5L_CPLX1_HTT_SCFD2_EXOC3_CPLX2_EXOC2_RIMS1_MYO6_CYB5R4_TRAF3IP2_SCIN_EEPD1_YKT6_LAT2_PCLO_STEAP2_CADPS2_EXOC4_LYN_YWHAZ_SLC30A8_APBA1_PCSK5_SYK_ABCA1_EXOC6_LIN7C_SYTL2_CACNA1C_AKAP3_SYT1_LIN7A_P2RX7_TNFSF13B_LTBP2_NRXN3_UNC13C_NOX5_PCSK6_SMPD3_RPH3AL_HNF1B_LLGL2_SMAD2_CPLX4_CACNA1A_UNC13A_SNPH_SYN3_SYN1
GO:0045885_positive_regulation_of_survival_gene_product_expression	4	4	4	1.89098e-09	0.0118	MEF2C_ESR1_TNFSF13B_CDH13
GO:0016311_dephosphorylation	42	42	41	2.18977e-47	0.0119	PTPRF_CDC14A_DUSP27_PTPN14_PTPN4_PTPRG_PPP2R3A_PPM1L_PTPN13_DAPP1_PTPRK_SYNJ2_PTPRN2_MTMR7_EYA1_PTPRD_PTPLA_DUPD1_PTPRE_SBF2_PTPN5_PTPRJ_MTMR2_PTPN6_DUSP16_PTPRO_PTPRR_PTPRQ_SSH1_PTPN11_PPM1A_PTPN21_PTPRM_BCL2_PTPRS_PPP2R1A_CDC25B_PTPRT_EYA2_SYNJ1_PPEF1
GO:0045936_negative_regulation_of_phosphate_metabolic_process	7	7	7	5.20644e-13	0.0119	PARK2_BDKRB2_PRKCA_INSR_PPP2R1A_NLRP12_YWHAB
GO:0016234_inclusion_body	4	4	4	2.12774e-09	0.012	HTT_ATXN1_PARK2_NBN
PC_Transmission_across_Chemical_Synapses	32	32	32	1.11481e-38	0.0121	GRIK3_CREB1_CPLX1_CAMK2D_SLC6A3_RASGRF2_CAMK4_CAMK2A_ALDH5A1_RIMS1_MYO6_GRIK2_GNAI1_SH3GL2_CLTA_GABBR2_CHAT_SLC6A13_GRIN2B_SLC38A1_GRIP1_SYT1_GNG2_GABRG3_RASGRF1_ABAT_CAMKK1_DLG4_GNAL_PLCB1_GRIK1_MAPK1
GO:0051899_membrane_depolarization	14	14	14	1.86713e-20	0.0121	ADORA1_CCK_GRID2_GRIK2_KCNQ1_GRIN2B_P2RX7_CHRNA3_GRIN2A_CACNA1G_BCL2_CACNA1A_KCNE1_CACNG2
GO:0007628_adult_walking_behavior	11	11	11	1.71909e-17	0.0121	CACNB4_SCN1A_EPHA4_HIPK2_CHD7_CHAT_KCNMA1_CACNA1C_KLHL1_CACNA1A_SPTBN4
PANTHER_BIOLOGICAL_PROCESS_Signal_transduction	77	77	72	9.90575e-77	0.0122	PLA2G2C_AGBL4_PDE4B_BCAR3_PALMD_RORC_RXRG_F5_NR5A2_CAPN8_PLB1_CAPN13_RALB_NR4A2_PDE11A_PDE1A_CREB1_TNS1_ARHGEF3_PPP2R3A_PLD1_WDFY3_PDE4D_PDE8B_PDE6A_NDST1_CYFIP2_E2F3_GJB7_PDE7B_PDE10A_PRKAR1B_ETV1_PDE1C_TNS3_YWHAZ_FAM84B_OC90_TG_RORB_PALM2-AKAP2_RXRA_APBB1IP_E2F8_AGBL2_FXYD6_FLI1_RASSF3_TPH2_E2F7_PLEKHG7_P2RX7_STARD13_NBEA_CYFIP1_RORA_AGBL1_HS3ST2_ARHGAP17_HS3ST4_PLD2_HS3ST3A1_ABI3_RIT2_STK11_CA…
GO:0033267_axon_part	29	29	28	1.17467e-34	0.0124	KCNAB2_GRIK3_KCNA2_ADORA1_CNTN2_CHRM3_SCN2A_SCN1A_CCK_ROBO2_ROBO1_ITGA2_SNCB_GRIK2_ESR1_SYNJ2_CHRM2_CNTNAP2_KCNMA1_SLC1A2_GRIA4_GRIK4_P2RX7_GABRB3_MAP2K1_MBP_MAPK1_GRIA3
PANTHER_MOLECULAR_FUNCTION_G-protein	5	5	5	1.4315e-10	0.0125	AGBL4_OLA1_ARL15_AGBL2_AGBL1
GO:0010563_negative_regulation_of_phosphorus_metabolic_process	7	7	7	5.20644e-13	0.0126	PARK2_BDKRB2_PRKCA_INSR_PPP2R1A_NLRP12_YWHAB
GO:0003012_muscle_system_process	48	48	47	8.54285e-53	0.0127	CNN3_RYR2_SLC8A1_DYSF_TACR1_SCN7A_TTN_HDAC4_SCN5A_SLMAP_MYLK_ITGB5_CAMK2D_GDNF_ITGA1_PDE4D_COL4A3BP_TRDN_UTRN_CALD1_CLCN1_NOS3_MYOM2_ADRA1A_ASPH_SNTB1_KCNMA1_MYOF_SORBS1_KCNQ1_CACNA1C_IGF1_EDNRB_MYH6_BDKRB2_MYH11_GNAO1_MYH2_CACNA1G_RPS6KB1_MAP2K6_MYOM1_DTNA_TPM4_RYR1_MYBPC2_KCNE1
GO:0071495_cellular_response_to_endogenous_stimulus	39	39	39	4.08504e-45	0.0129	PIK3R3_PCSK9_ADCY10_PARP1_ADCY3_LHCGR_KDM3A_PPARG_KAT2B_ROBO2_ADCY5_PRKCI_SLIT2_GAB1_ADCY2_ITGA2_PIK3R1_SLIT3_PRKAR1B_HDAC9_NAMPT_ADCY8_VLDLR_JAK2_RXRA_SORBS1_CCND2_APOBEC1_PTPN11_LATS2_GNG2_IGF1R_ADCY9_CDH13_STAT3_RPS6KB1_GNG7_INSR_NUP62
GO:0051668_localization_within_membrane	4	4	4	1.96722e-09	0.0129	MAL_DOCK2_EGFR_CDH13
BIOCARTA_AGR_PATHWAY	16	16	16	2.43968e-22	0.013	CDC42_ITGA1_NRG2_LAMA2_UTRN_EGFR_NRG1_MUSK_NRG3_CTTN_GIT2_PAK6_LAMA3_PAK7_MAPK1_DMD
GO:0007215_glutamate_signaling_pathway	14	14	14	2.45967e-20	0.0135	GRIK3_GRID2_GRM6_GRIK2_GNAQ_GRIN3A_GRM5_GRIA4_GRIK4_GRIN2B_GRIN2A_APP_GRIK1_GRIA3
GO:0015075_ion_transmembrane_transporter_activity	246	246	207	1.69575e-199	0.0136	KCNAB2_ATP13A2_GRIK3_KCNQ4_SLC6A9_SLC1A7_CLCA3P_KCNA2_KCND3_KCNN3_KCNJ10_CACNA1E_KCNT2_ATP2B4_SLC26A9_KCNH1_KCNK1_RYR2_SLC5A6_SLC30A6_SLC8A1_KCNG3_SFXN5_KCNIP3_SLC9A2_CACNB4_KCNH7_SCN2A_SCN7A_ABCB11_TRPM8_ANO7_ITPR1_SLC6A1_SLC6A6_SCN5A_ANO10_SLC26A6_CACNA2D2_CACNA2D3_GABRR3_ATP2C1_SLC9A9_KCNAB1_KCNMB2_ATP11B_ABCC5_ATP13A5_SLC2A9_KCNIP4_ATP8A1_KCTD8_GABRA2_ATP10D_SLC4A4_GRID2_SLC39A8_SLC10A7_GRIA2…
REACTOME_DEVELOPMENTAL_BIOLOGY	137	137	131	1.90161e-130	0.0136	CDC42_RPS6KA1_SEMA4A_NR5A2_CNTN2_SRGAP2_PLXNA2_ROCK2_NCOA1_DPYSL5_SPTBN1_NCK2_CACNB4_ACVR1C_SCN2A_SCN7A_NRP2_CREB1_COL4A3_COL6A3_FARP2_CNTN6_SRGAP3_PPARG_ITGA9_SCN5A_ROBO2_ROBO1_ALCAM_SIAH2_SLIT2_PPARGC1A_RBPJ_UNC5C_SEMA5A_TRIO_MYO10_GDNF_FGF10_ITGA2_MEF2C_ST8SIA4_SEMA6A_EBF1_SLIT3_RANBP9_CCND3_HSP90AB1_COL9A1_CDK19_FYN_RPS6KA2_GCK_EGFR_CD36_SEMA3A_COL1A2_NRCAM_SMARCD3_DPYSL2_UNC5D_TGS1_SDCBP_NCO…
PID_RHOA_REG_PATHWAY	22	22	22	2.36538e-28	0.014	VAV3_OBSCN_NGEF_ARHGEF3_TRIO_ARAP3_ARHGEF10_VAV2_ARHGEF17_ARHGDIB_SRGAP1_FARP1_MCF2L_AKAP13_ABR_VAV1_MYO9B_ARHGEF1_BCR_ARHGAP8_ARHGAP6_OPHN1
GO:0007517_muscle_development	60	60	59	5.61752e-64	0.0145	SKI_PAX7_HSPG2_TGFBR3_TAGLN2_RXRG_KCNH1_TGFB2_CACNB4_TTN_ALS2_DNER_COL6A3_RARB_TIPARP_EVC_MEF2C_CAST_SGCD_FAM65B_COL19A1_ATG5_LAMA2_UTRN_PLG_FOXK1_IFRD1_NRG1_JPH1_ZFPM2_TMOD1_MUSK_RXRA_CACNB2_SVIL_CHAT_ARID5B_RBP4_TCF7L2_ADAM12_SOX6_TEAD4_IGF1_TBX5_NOS1_SGCG_MYH6_TCF12_ITGA11_NEO1_MYH11_ZFHX3_UNC45B_CHODL_APP_RCAN1_CACNG2_MOV10L1_DMD
REACTOME_GPCR_DOWNSTREAM_SIGNALING	146	145	132	8.07257e-131	0.0147	CDC42_CNR2_OPRD1_PIK3R3_PDE4B_PTGER3_LPAR3_VAV3_PROK1_ADORA3_OR10R2_XCL1_RGS18_ADORA1_KISS1_OBSCN_CHRM3_OPN3_ROCK2_ADCY3_PRKCE_LHCGR_TACR1_NMS_SCTR_ARHGEF4_PDE11A_PDE1A_CXCR2_DGKD_RAMP1_HRH1_CCK_ARHGEF3_DRD3_CASR_ADCY5_KALRN_MGLL_PIK3CA_DGKG_RGS12_CXCL13_TACR3_ADCY2_TRIO_PDE4D_PIK3R1_F2RL2_PDE8B_RASGRF2_MLN_HCRTR2_HTR1E_CNR1_MCHR2_TAAR2_PDE7B_OPRM1_TIAM2_PDE10A_GNA12_DGKB_NPY_NPSR1_RAMP3_GNAI1_DG…
GO:0006811_ion_transport	247	247	207	8.74775e-199	0.0149	KCNAB2_ATP13A2_GRIK3_KCNQ4_CPT2_CACHD1_CLCA3P_KCNA2_KCND3_SLC22A15_KCNN3_KCNJ10_CACNA1E_KCNT2_ATP2B4_SLC26A9_KCNH1_KCNK1_RYR2_ATP6V1C2_SLC5A6_SLC30A6_SLC8A1_KCNG3_ADD2_SFXN5_KCNIP3_SLC9A2_CACNB4_KCNH7_SCN2A_SCN7A_SLC25A12_TRPM8_ANO7_ITPR1_ATP2B2_SCN5A_ANO10_SLC26A6_CACNA2D2_CACNA2D3_GABRR3_SLC12A8_ATP2C1_SLC9A9_CP_KCNAB1_KCNMB2_ATP11B_ATP13A5_HTT_KCNIP4_KCTD8_GABRA2_ATP10D_SLC4A4_GRID2_SLC39A8_CA…
GO:0005516_calmodulin_binding	57	57	56	2.90251e-61	0.0149	CAMTA1_UBR4_CNN3_KCNN3_ATP2B4_KCNH1_SPATA17_ITPKB_RYR2_ADCY3_SLC8A1_SPTBN1_ADD2_TTN_PDE1A_ATP2B2_MYH15_GAP43_MYLK_ADD1_CAMK2D_IQGAP2_CAMK4_CAMK2A_MYO6_PDE1C_CAMK2B_CALD1_NOS3_SNTB1_DAPK1_INVS_CAMK1D_MYO3A_MYO7A_CACNA1C_SYT1_ATP2B1_NOS1_MYH6_KCNH5_SLC8A3_MYO1E_MYH11_CAMKK1_MYH2_MYO1D_RIT2_MYO5B_CACNA1A_MYO9B_RYR1_MYH14_MYH9_CASK_ATP2B3
GO:0050801_ion_homeostasis	97	97	91	4.6047e-94	0.0151	GRIK3_PPT1_LPAR3_XCL1_ADORA1_NFASC_SLC26A9_RYR2_SLC8A1_TACR1_MAL_SLC9A2_CACNB4_SLC4A10_SCN2A_SCN1A_NAB1_TRPM8_ITPR1_CCK_DRD3_CASR_ATP2C1_SLC9A9_CP_KCNMB2_HTT_WFS1_KDR_CXCL13_GRID2_CAMK2D_ATP6V0E1_ITPR3_PPARD_GRIK2_SOD2_KCND2_ATP6V0A4_GIMAP5_SCARA5_ATP6V1H_JPH1_SLC30A8_JAK2_SLC24A2_ACO1_GNAQ_LPAR1_KCNMA1_PLCE1_KCNQ1_SBF2_P2RY2_TRPC6_CACNA1C_GRIN2B_VDR_SLC11A2_P2RX7_EDNRB_SLC7A8_BDKRB2_SLC12A6_CHRN…
REACTOME_SIGNALLING_BY_NGF	63	63	63	1.2604e-67	0.0152	CASP9_RPS6KA1_VAV3_RAP1A_NGF_NTRK1_NCSTN_OBSCN_ADCY3_PRKCE_RALB_ARHGEF4_PDE1A_CREB1_NGEF_ARHGEF3_ADCY5_KALRN_PRKCI_PIK3CA_ADCY2_TRIO_PIK3R1_RASGRF2_MEF2C_CAMK4_ITPR3_TIAM2_RPS6KA2_PRKAR1B_ADCY8_SH3GL2_CLTA_PCSK5_NTRK2_SHC3_RAPGEF1_SORCS3_ARHGEF17_ITPR2_FGD4_FRS2_RPS6KA5_MAP2K1_RASGRF1_AKAP13_PCSK6_TSC2_ADCY9_ABR_STAT3_PRKCA_RIT2_MAP2K2_VAV1_PLEKHG2_ARHGEF1_PPP2R1A_YWHAB_PREX1_TIAM1_ITSN1_MAPK1
GO:0046165_alcohol_biosynthetic_process	6	6	6	1.84046e-11	0.0152	ATF3_GMDS_IP6K3_RBP4_PC_PLCG2
GO:0015629_actin_cytoskeleton	83	83	78	1.65197e-81	0.0153	CAPZB_MACF1_IPP_TNNI1_SPTBN1_ACTR2_ADD2_CTNNA2_MYO7B_MYO3B_ARPC2_MYRIP_MYH15_KALRN_ADD1_ABLIM2_SEPT11_KLHL2_PALLD_SORBS2_MYO10_IQGAP2_SYNPO_MYO6_EPB41L2_UTRN_AMPH_LANCL2_ARPC1B_CALD1_MYOM2_ABRA_MTSS1_PGM5_DAPK1_DFNB31_MYO3A_SVIL_CTNNA3_SORBS1_SH3PXD2A_ABLIM1_GAS2_MYO7A_PKNOX2_ARHGAP32_SCNN1A_STK38L_MYBPC1_LCP1_MYO16_MYH6_FERMT2_BMF_CGNL1_MYO1E_TLN2_CORO2B_MYH11_MYH2_MYO1D_LASP1_SEPT9_MYOM1_MYO5B_…
GO:0007626_locomotory_behavior	78	78	75	9.31029e-79	0.0154	OPRD1_NGF_IL6R_XCL1_ASTN1_TGFB2_NPAS2_CACNB4_NR4A2_SCN1A_ALS2_NRP2_CXCR2_EPHA4_CMTM6_ROBO2_ROBO1_DRD3_PLD1_HTT_SLIT2_CXCL13_SLC6A3_ANKH_GDNF_FGF10_ITGA1_FER_DOCK2_MYO6_SOBP_GRM1_OPRM1_SOD2_PARK2_SEMA3A_RELN_HIPK2_CHD7_ENPP2_SCRIB_APBA1_SYK_C5_CHAT_KCNMA1_PITX3_OTOG_CACNA1C_EPS8_KLHL1_EDNRB_NPAS3_TSHR_APBA2_MAP2K1_CHRNA3_IL16_TSC2_ABAT_NTAN1_ITGAM_CCL16_PRKCA_RALBP1_GNG7_CACNA1A_SPTBN4_FPR2_APP_DS…
Panther_Cadherin_signaling_pathway	10	10	10	6.17328e-16	0.0154	WNT4_WNT3A_CTNNA2_TCF7L1_WNT7A_LEF1_WNT16_CTNNA3_TCF7L2_WNT3
REACTOME_NETRIN1_SIGNALING	22	22	22	3.72021e-28	0.0159	CDC42_ROBO1_SIAH2_SLIT2_UNC5C_TRIO_MYO10_SLIT3_FYN_UNC5D_PRKCQ_UNC5B_SLIT1_ABLIM1_DOCK1_TRPC6_NTN4_TRPC4_NEO1_RGMA_NTN1_DCC
GO:0016791_phosphatase_activity	57	57	55	3.90945e-60	0.016	NT5C1A_PTPRF_PPAP2B_DNAJC6_CDC14A_DUSP27_PTPN14_PTPN4_INPP5D_PTPRG_PPM1L_PTPN13_DAPP1_INPP4B_PTPRK_EYA4_SYNJ2_PSPH_PON2_PTPRN2_MTMR7_EYA1_PTPRD_HDHD3_PFKFB3_PTPLA_DUPD1_PTPRE_INPP5A_SBF2_PTPN5_PTPRJ_MTMR2_C12orf5_PTPN6_DUSP16_PTPRO_PPM1H_PTPRR_PTPRQ_SSH1_PTPN11_DLGAP5_PPM1A_PTPN21_MAP2K1_PTPRM_PTPRS_PAPL_ACPT_CDC25B_PTPRT_EYA2_SYNJ1_PPEF1
GO:0048878_chemical_homeostasis	127	127	117	2.9302e-117	0.0161	GRIK3_PPT1_PCSK9_LPAR3_XCL1_CACNA1E_PLA2G4A_NR5A2_ADORA1_NFASC_SLC26A9_RYR2_APOB_GCKR_SLC8A1_EPAS1_TACR1_MAL_SLC9A2_CACNB4_SLC4A10_SCN2A_SCN1A_NAB1_ERBB4_TRPM8_ITPR1_PPARG_CCK_DRD3_CASR_ATP2C1_SLC9A9_CP_KCNMB2_HTT_WFS1_PPARGC1A_KDR_CXCL13_GRID2_CAMK2D_COL4A3BP_ATP6V0E1_ITPR3_PPARD_CYB5R4_GRIK2_SOD2_GCK_SERPINE1_KCND2_ATP6V0A4_GIMAP5_SCARA5_ATP6V1H_JPH1_SLC30A8_JAK2_SLC24A2_ACO1_GNAQ_ABCA1_LPAR1_K…
GO:0012502_induction_of_programmed_cell_death	79	79	77	2.33234e-80	0.0161	TP73_PCSK9_TM2D1_VAV3_HIPK1_NGF_IFI16_NCSTN_ADORA1_IL19_OBSCN_RYR2_NLRP3_PRKCE_TIA1_MAL_ARHGEF4_CASP8_COL4A3_NGEF_ARHGEF3_KALRN_TNFSF10_HTT_DAP_TRIO_C9_RASGRF2_MAPK9_RIPK1_GRIK2_MAP3K5_PLAGL1_TIAM2_PLG_HIP1_HIPK2_JAK2_PRUNE2_DAPK1_ABL1_VAV2_NELL1_ARHGEF17_ATM_CRTAM_FGD4_VDR_CRADD_TBX5_HRK_ARHGEF7_MCF2L_TRAF3_PPP1R13B_SIVA1_SMAD3_NOX5_RASGRF1_AKAP13_WWOX_ABR_NLRP1_EIF5A_PRKCA_DCC_TICAM1_VAV1_PLEKH…
GO:0048167_regulation_of_synaptic_plasticity	14	14	14	3.14904e-20	0.0161	EPHB2_NCDN_ADORA1_CNTN4_HTT_KIT_CTNND2_MAP1B_MYO6_GRIK2_SLC24A2_GRIN2B_RASGRF1_GRIN2A
REACTOME_EFFECTS_OF_PIP2_HYDROLYSIS	13	13	13	4.74567e-19	0.0161	PRKCE_DGKD_MGLL_DGKG_ITPR3_DGKB_DGKI_PRKCQ_TRPC6_ITPR2_DGKH_PRKCH_RASGRP1
GO:0010604_positive_regulation_of_macromolecule_metabolic_process	204	204	195	1.21259e-187	0.0164	TP73_ECE1_GRHL3_HIVEP3_PCSK9_IL6R_ZBTB7B_PBX1_RXRG_POU2F1_TBX19_NR5A2_ADORA1_IRF6_ESRRG_TGFB2_NCOA1_MAPRE3_BRE_EPAS1_PLEK_TCF7L1_KDM3A_NPAS2_PAX8_GLI2_NR4A2_ACVR1_CSRNP3_SATB2_CREB1_SP100_HDAC4_VHL_ATG7_PPARG_RARB_CCK_MITF_CBLB_DRD3_NR1I2_CD86_ZNF148_MECOM_TNK2_WFS1_PPARGC1A_KIT_RCHY1_NFKB1_LEF1_MAML3_SMAD1_SH3D19_VEGFC_GDNF_FGF10_ITGA2_MAP3K1_RNF180_CENPK_ATG10_MEF2C_RNF14_PPARGC1B_IL12B_MAPK9_B…
GO:0004970_ionotropic_glutamate_receptor_activity	13	13	13	4.43838e-19	0.0164	GRIK3_GRID2_GRIA2_GRIA1_GRIK2_GRIN3A_GRID1_GRIA4_GRIK4_GRIN2B_GRIN2A_GRIK1_GRIA3
GO:0042551_neuron_maturation	9	9	9	8.59396e-15	0.0164	CNTN2_NR4A2_FARP2_NRCAM_CNTNAP2_GNAQ_RET_NTN4_APP
GO:0009893_positive_regulation_of_metabolic_process	216	216	206	2.58287e-197	0.0165	TP73_ECE1_GRHL3_HIVEP3_PCSK9_DDAH1_IL6R_ZBTB7B_PBX1_RXRG_POU2F1_TBX19_PLA2G4A_NR5A2_ADORA1_IRF6_ESRRG_TGFB2_NCOA1_MAPRE3_BRE_EPAS1_LHCGR_PLEK_TCF7L1_KDM3A_NPAS2_PAX8_GLI2_NR4A2_ACVR1_CSRNP3_SATB2_CREB1_SP100_HDAC4_VHL_ATG7_PPARG_RARB_CCK_MITF_CBLB_DRD3_NR1I2_CD86_ZNF148_MECOM_TNK2_WFS1_PPARGC1A_KIT_RCHY1_NFKB1_LEF1_EGF_MAML3_SMAD1_SH3D19_VEGFC_GDNF_FGF10_ITGA2_MAP3K1_RNF180_CENPK_ATG10_MEF2C_RNF1…
GO:0004879_ligand-dependent_nuclear_receptor_activity	24	24	24	3.66024e-30	0.0167	PTGER3_RORC_RXRG_NR5A2_ESRRG_NR4A2_PPARG_THRB_RARB_NR1I2_NR3C2_NR3C1_PPARD_ESR1_HNF4G_RORB_RXRA_PGR_VDR_RARG_ESRRB_RORA_HNF4A_PPARA
PC_Lissencephaly_gene_(LIS1)_in_neuronal_migration_and_development	10	10	10	8.08217e-16	0.0167	CDC42_LRP8_DAB1_MAP1B_RELN_VLDLR_ABL1_PAFAH1B2_CLIP1_DYNC1H1
GO:0003707_steroid_hormone_receptor_activity	23	23	23	2.99104e-29	0.0168	RORC_RXRG_NR5A2_ESRRG_NR4A2_PPARG_THRB_RARB_NR1I2_NR3C2_NR3C1_PPARD_ESR1_HNF4G_RORB_RXRA_PGR_VDR_RARG_ESRRB_RORA_HNF4A_PPARA
GO:0045765_regulation_of_angiogenesis	20	20	20	2.89366e-26	0.0168	TIE1_DDAH1_F3_PROK1_COL4A3_PLG_HDAC9_SERPINE1_NOS3_ANGPT2_GATA4_TEK_RNH1_TNFRSF1A_COL4A2_HIF1A_VASH1_PTPRM_KLK3_RUNX1
GO:0021510_spinal_cord_development	8	8	8	1.39836e-13	0.0169	PAX7_LHX4_GLI2_MDGA1_GLI3_RELN_MDGA2_CACNA1A
GO:0019900_kinase_binding	42	42	42	1.30646e-47	0.017	SKI_RYR2_RASGRP3_CCDC88A_PLEK_STK11IP_SP100_KAT2B_MAP3K13_SMAD1_MAP3K1_FER_CCND3_PTPRK_PARK2_PRKAG2_PTK2B_KIF13B_ADAM9_JAK2_CDK5RAP2_SORBS1_TCF7L2_GRK5_NELL1_CD6_MAP3K11_CCND2_PTPRR_FLT3_NBEA_MAP2K1_SMAD3_IGF1R_NOD2_STAT3_SKAP1_AXIN2_CDH2_INSR_ITGB2_MAPK1
GO:0045761_regulation_of_adenylate_cyclase_activity	27	27	27	5.14367e-33	0.017	OPRD1_ADORA3_NTRK1_ADCY10_ADORA1_ADCY3_LHCGR_GRM7_DRD3_ADCY5_ADCY2_OPRM1_GNAI1_GRM3_GRM8_OPRK1_ADCY8_GNAQ_NTRK2_GABBR2_HTR7_EDNRB_TSHR_ADCY9_CRHR1_GNAL_GALR1
GO:0007219_Notch_signaling_pathway	13	13	13	5.97835e-19	0.0172	HEYL_NCSTN_DNER_CNTN6_RBPJ_MAML3_NRG1_MAML2_CNTN1_SEL1L_JAG2_NOTCH3_APP
PANTHER_MOLECULAR_FUNCTION_Glutamate_receptor	13	13	13	4.43838e-19	0.0179	GRIK3_GRID2_GRIA2_GRIA1_GRIK2_GRIN3A_GRID1_GRIA4_GRIK4_GRIN2B_GRIN2A_GRIK1_GRIA3
PID_NETRIN_PATHWAY	18	18	18	3.90658e-24	0.018	CDC42_PIK3CA_UNC5C_TRIO_MYO10_PIK3R1_MAP1B_CAMK2A_FYN_ELMO1_DAPK1_UNC5B_DOCK1_MAP2K1_NTN1_DCC_MAP2K2_MAPK1
PID_LIS1PATHWAY	10	10	10	8.08217e-16	0.0181	CDC42_LRP8_DAB1_MAP1B_RELN_VLDLR_ABL1_PAFAH1B2_CLIP1_DYNC1H1
GO:0034705_potassium_channel_complex	29	29	28	5.92056e-34	0.0182	KCNQ4_KCNA2_KCND3_KCNH1_KCNK1_KCNG3_KCNMB2_KCTD8_KCTD16_KCNQ5_KCND2_CNTNAP2_KCTD9_KCNB2_KCNQ3_KCNV2_KCNMA1_KCNQ1_KCNC1_KCTD21_KCNC2_KCNG4_KCNJ16_KCTD1_KCNS1_KCNB1_KCNE1_KCNJ6
GO:0031328_positive_regulation_of_cellular_biosynthetic_process	171	171	165	3.99198e-160	0.0183	TP73_GRHL3_HIVEP3_DDAH1_ZBTB7B_PBX1_RXRG_POU2F1_TBX19_PLA2G4A_NR5A2_IRF6_ESRRG_NCOA1_MAPRE3_EPAS1_LHCGR_TCF7L1_KDM3A_NPAS2_PAX8_GLI2_NR4A2_ACVR1_CSRNP3_SATB2_CREB1_SP100_HDAC4_VHL_HRH1_PPARG_RARB_MITF_DRD3_NR1I2_CD86_ZNF148_MECOM_PPARGC1A_NFKB1_LEF1_MAML3_SMAD1_GDNF_FGF10_ITGA2_MAP3K1_CENPK_MEF2C_RNF14_PPARGC1B_IL12B_BMP6_E2F3_NFYA_TRERF1_HSP90AB1_MYO6_PLAGL1_ARID1B_SOD2_CARD11_CREB5_GLI3_GCK_EGF…
PANTHER_MOLECULAR_FUNCTION_Extracellular_matrix_linker_protein	15	15	15	4.49803e-21	0.0184	MEGF6_NTNG1_LAMC2_LAMB3_FN1_MEGF10_LAMA2_LAMB1_LAMC3_NTNG2_NTN4_MEGF11_NTN1_LAMA1_LAMA3
GO:0070491_transcription_repressor_binding	7	7	7	1.80702e-12	0.0187	SKI_HDAC4_PRDM5_HDAC9_GLI3_KAT5_NCOR2
GO:0051147_regulation_of_muscle_cell_differentiation	5	5	5	3.39519e-10	0.0187	HDAC4_HDAC9_NRG1_MYOCD_MORF4L2
REACTOME_O_LINKED_GLYCOSYLATION_OF_MUCINS	17	17	17	6.62266e-23	0.0188	ST3GAL3_ST6GALNAC3_GALNT2_GALNT14_GALNT13_GALNT5_GALNT3_ST6GAL1_MUC4_GALNTL6_GALNT10_C1GALT1_WBSCR17_MUC12_MUC19_B3GNTL1_MUC16
GO:0030004_cellular_monovalent_inorganic_cation_homeostasis	8	8	8	1.61842e-13	0.019	PPT1_CAMK2D_ATP6V0E1_ATP6V1H_KCNMA1_NEDD4L_SLC12A5_TMPRSS3
GO:0046058_cAMP_metabolic_process	9	9	9	1.07006e-14	0.0197	ADCY10_ADCY3_CACNB4_ADCY5_ADCY2_PDE4D_PDE8B_ADCY8_ADCY9
GO:0060589_nucleoside-triphosphatase_regulator_activity	164	164	154	5.2264e-150	0.02	RAP1GAP_EVI5_BCAR3_VAV3_GPSM2_RGS5_RALGPS2_RGL1_RGS18_SRGAP2_OBSCN_ASAP2_ITSN2_MAPRE3_RASGRP3_ARHGAP25_TBC1D8_PSD4_ARHGEF4_RAB3GAP1_ARHGAP15_RAPGEF4_TTN_ALS2_DOCK10_AGFG1_NGEF_AGAP1_FARP2_SRGAP3_IQSEC1_FGD5_MYRIP_DOCK3_ARHGEF3_ARHGAP31_KALRN_TNIK_PEX5L_MCF2L2_TNK2_RGS12_ARAP2_TBC1D1_RHOH_TBCK_TBC1D9_PLEKHG4B_TRIO_DEPDC1B_IQGAP2_RASGRF2_FER_RAPGEF6_ARAP3_ARHGAP26_ARHGEF37_DOCK2_RASGEF1C_SMAP1_RIMS…
GO:0030695_GTPase_regulator_activity	163	163	153	2.12765e-149	0.02	RAP1GAP_EVI5_BCAR3_VAV3_GPSM2_RGS5_RALGPS2_RGL1_RGS18_SRGAP2_OBSCN_ASAP2_ITSN2_MAPRE3_RASGRP3_ARHGAP25_TBC1D8_PSD4_ARHGEF4_RAB3GAP1_ARHGAP15_RAPGEF4_TTN_ALS2_DOCK10_AGFG1_NGEF_AGAP1_FARP2_SRGAP3_IQSEC1_FGD5_MYRIP_DOCK3_ARHGEF3_ARHGAP31_KALRN_TNIK_PEX5L_MCF2L2_TNK2_RGS12_ARAP2_TBC1D1_RHOH_TBCK_TBC1D9_PLEKHG4B_TRIO_DEPDC1B_IQGAP2_RASGRF2_FER_RAPGEF6_ARAP3_ARHGAP26_ARHGEF37_DOCK2_RASGEF1C_SMAP1_RIMS…
GO:0006813_potassium_ion_transport	54	54	51	2.43246e-56	0.02	KCNAB2_KCNQ4_KCNA2_KCND3_KCNN3_KCNJ10_KCNT2_KCNH1_KCNK1_KCNG3_KCNIP3_KCNH7_SLC12A8_KCNAB1_KCNMB2_KCNIP4_KCTD8_SLC12A2_KCTD16_KCNIP1_KCNK16_KCNQ5_KCND2_KCTD9_KCNU1_KCNB2_KCNQ3_KCNK9_KCNV2_SLC24A2_KCNMA1_KCNQ1_KCNC1_KCTD21_ABCC9_KCNC2_KCNH5_KCNK10_KCNK13_SLC24A4_SLC12A6_KCNG4_KCNJ16_KCTD1_TMEM38A_SLC24A3_KCNS1_SLC12A5_KCNB1_KCNE1_KCNJ15
GO:0060537_muscle_tissue_development	41	41	40	9.44421e-46	0.02	SKI_PAX7_HSPG2_TGFBR3_RXRG_KCNH1_TGFB2_CACNB4_TTN_ALS2_DNER_RARB_TIPARP_CAST_COL19A1_ATG5_UTRN_PLG_IFRD1_NRG1_ZFPM2_TMOD1_MUSK_RXRA_CACNB2_SVIL_CHAT_RBP4_TCF7L2_ADAM12_IGF1_TBX5_NOS1_MYH6_NEO1_MYH11_APP_RCAN1_CACNG2_DMD
GO:0003001_generation_of_a_signal_involved_in_cell-cell_signaling	28	28	28	1.89679e-34	0.02	CACNB4_LRP2_RAPGEF4_WNT7A_NLGN1_HTT_RIMS1_MYO6_CYB5R4_PCLO_LYN_YWHAZ_SLC30A8_APBA1_SYK_LIN7C_CACNA1C_SYT1_LIN7A_P2RX7_NRXN3_SMPD3_HNF1B_SMAD2_CACNA1A_SNPH_SYN3_SYN1
GO:0050803_regulation_of_synapse_structure_and_activity	10	10	10	7.67029e-16	0.02	PPT1_PTPRF_CTNNA2_WNT7A_ROBO2_SLIT1_PVRL1_PRKCA_KLK8_APP
GO:0060401_cytosolic_calcium_ion_transport	8	8	8	1.96349e-13	0.02	RYR2_SLC8A1_JPH1_CACNA1C_P2RX7_JPH3_RYR1_JPH2
BIOCARTA_CELL2CELL_PATHWAY	4	4	4	5.46156e-09	0.02	CTNNA2_CTNNA3_ACTN1_CSK
GO:0043204_perikaryon	16	16	16	6.42981e-22	0.0203	CNR2_GRIK3_CACNA1E_CCK_ITGA1_MAP1B_SYNPO_GRIK2_ESR1_ITGA8_GRIK4_MAP2K1_CACNA1A_SLC12A5_MAPK1_GRIA3
GO:0005234_extracellular-glutamate-gated_ion_channel_activity	13	13	13	4.43838e-19	0.0204	GRIK3_GRID2_GRIA2_GRIA1_GRIK2_GRIN3A_GRID1_GRIA4_GRIK4_GRIN2B_GRIN2A_GRIK1_GRIA3
PID_DELTANP63PATHWAY	12	12	12	1.11772e-17	0.0207	TCF7L1_NRG1_COL5A1_HELLS_RAB38_ATM_VDR_BDKRB2_ITGA3_AXL_ITCH_RUNX1
GO:0008076_voltage-gated_potassium_channel_complex	29	29	28	5.92056e-34	0.0208	KCNQ4_KCNA2_KCND3_KCNH1_KCNK1_KCNG3_KCNMB2_KCTD8_KCTD16_KCNQ5_KCND2_CNTNAP2_KCTD9_KCNB2_KCNQ3_KCNV2_KCNMA1_KCNQ1_KCNC1_KCTD21_KCNC2_KCNG4_KCNJ16_KCTD1_KCNS1_KCNB1_KCNE1_KCNJ6
GO:0009891_positive_regulation_of_biosynthetic_process	173	173	167	1.85937e-161	0.021	TP73_GRHL3_HIVEP3_DDAH1_ZBTB7B_PBX1_RXRG_POU2F1_TBX19_PLA2G4A_NR5A2_IRF6_ESRRG_TGFB2_NCOA1_MAPRE3_EPAS1_LHCGR_TCF7L1_KDM3A_NPAS2_PAX8_GLI2_NR4A2_ACVR1_CSRNP3_SATB2_CREB1_SP100_HDAC4_VHL_HRH1_PPARG_RARB_MITF_DRD3_NR1I2_CD86_ZNF148_MECOM_PPARGC1A_NFKB1_LEF1_MAML3_SMAD1_GDNF_FGF10_ITGA2_MAP3K1_CENPK_MEF2C_RNF14_PPARGC1B_IL12B_BMP6_E2F3_NFYA_TRERF1_HSP90AB1_MYO6_PLAGL1_ARID1B_SOD2_CARD11_CREB5_GLI3_G…
GO:0005267_potassium_channel_activity	46	46	43	9.13686e-49	0.021	KCNAB2_KCNQ4_KCNA2_KCND3_KCNN3_KCNJ10_KCNT2_KCNH1_KCNK1_KCNG3_KCNIP3_KCNH7_KCNAB1_KCNMB2_KCNIP4_KCTD8_KCTD16_KCNIP1_KCNK16_KCNQ5_KCND2_KCTD9_KCNU1_KCNB2_KCNQ3_KCNK9_KCNV2_KCNMA1_KCNQ1_KCNC1_KCTD21_KCNC2_KCNH5_KCNK10_KCNK13_KCNG4_KCNJ16_KCTD1_TMEM38A_KCNS1_KCNB1_KCNE1_KCNJ15
GO:0014706_striated_muscle_development	40	40	39	1.20399e-44	0.021	SKI_PAX7_HSPG2_TGFBR3_RXRG_KCNH1_TGFB2_CACNB4_TTN_ALS2_DNER_RARB_CAST_COL19A1_ATG5_UTRN_PLG_IFRD1_NRG1_ZFPM2_TMOD1_MUSK_RXRA_CACNB2_SVIL_CHAT_RBP4_TCF7L2_ADAM12_IGF1_TBX5_NOS1_MYH6_NEO1_MYH11_APP_RCAN1_CACNG2_DMD
GO:0030183_B_cell_differentiation	11	11	11	1.48757e-16	0.021	NTRK1_BCL11A_HDAC4_HDAC9_TPD52_BLNK_AICDA_TSHR_PLCG2_MALT1_BCL2
GO:0003727_single-stranded_RNA_binding	10	10	10	1.42029e-15	0.021	PABPC4_TIA1_HNRNPH1_ATXN1_KHDRBS2_ADARB2_A1CF_PIWIL1_MSI2_TLR8
GO:0016486_peptide_hormone_processing	9	9	9	4.09433e-14	0.021	ECE1_NGF_CPE_PCSK5_PCSK7_SCG5_PCSK6_PCSK2_BACE2
GO:0001952_regulation_of_cell-matrix_adhesion	8	8	8	1.61745e-13	0.021	CD36_CDK6_SMAD3_TSC2_CDH13_ONECUT2_BCL2_ARHGAP6
GO:0021695_cerebellar_cortex_development	6	6	6	2.8325e-11	0.021	GLI2_WNT7A_ULK1_KLHL1_RORA_CACNA1A
GO:0005080_protein_kinase_C_binding	4	4	4	3.94384e-09	0.021	PLEK_ADAM9_GRK5_NELL1
GO:0001938_positive_regulation_of_endothelial_cell_proliferation	3	3	3	1.57194e-07	0.021	F3_HIF1A_CDH13
GO:0051049_regulation_of_transport	120	120	116	1.20334e-115	0.0212	PPT1_PCSK9_LPAR3_NGF_PLA2G4A_ADORA1_TGFB2_RYR2_CNST_NLRP3_SLC8A1_LHCGR_TACR1_BIN1_CACNB4_ACVR1C_RAPGEF4_CREB1_ERBB4_GRM7_PPARG_FAM3D_TRAT1_DRD3_TRPC1_PRKCI_TACC3_WFS1_BTC_NFKB1_EGF_VEGFC_GDNF_FGF10_ITGA2_RAB3C_PIK3R1_PDE8B_RUFY1_PACSIN1_NFKBIE_MYO6_PARK2_SCIN_GLI3_GCK_HIP1_CACNA2D1_PON1_GRM8_EXOC4_NOS3_PRKAG2_NRG1_ADAM9_LYN_CHD7_JPH1_PKIA_ZC3H3_JAK2_SYK_TNFSF15_NCS1_PRKCQ_SRGN_RBP4_SORBS1_TCF7L2_…
REACTOME_CELL_JUNCTION_ORGANIZATION	32	32	32	1.45979e-37	0.0214	INADL_LAMC2_LAMB3_CADM2_PVRL3_PRKCI_CDH18_CDH12_CDH10_CDH6_CLDN20_FLNC_RSU1_PARD3_COL17A1_PARVA_PVRL1_CLDN10_FERMT2_ACTN1_CDH8_CDH11_CDH5_CDH3_CDH13_LAMA3_CDH2_CDH7_PARD6G_PVRL2_CDH4_PARVB
REACTOME_SIGNALING_BY_RHO_GTPASES	50	49	49	5.21872e-55	0.022	CDC42_VAV3_SRGAP2_OBSCN_ARHGAP25_ARHGEF4_ARHGAP15_NGEF_SRGAP3_ARHGEF3_ARHGAP31_KALRN_ARAP2_RHOH_FAM13A_TRIO_DEPDC1B_RASGRF2_ARAP3_ARHGAP26_TIAM2_CHN2_ARHGAP22_RHOBTB1_ARHGEF17_ARHGDIB_FGD4_SRGAP1_RHOF_STARD13_RHOJ_RASGRF1_AKAP13_ARHGAP17_ABR_ARHGAP28_RALBP1_VAV1_MYO9B_PLEKHG2_ARHGAP40_PREX1_TIAM1_ITSN1_BCR_RAC2_PRR5-ARHGAP8_ARHGAP6_OPHN1
PANTHER_MOLECULAR_FUNCTION_Extracellular_matrix	33	33	33	1.25544e-38	0.022	LRRC38_HSPG2_DPT_HMCN1_PRELP_LRRN2_USH2A_VIT_LHCGR_LRRTM4_LRRC3B_CRTAP_LRIG1_SLIT2_TLR10_SLIT3_LRFN2_OC90_LINGO2_LRRTM3_LGI1_SLIT1_LRRC4C_LRRC32_LRTM2_LGR5_LRRIQ1_LRFN5_TSHR_FLRT2_RTN4RL1_LRG1_TLR8
GO:0007519_skeletal_muscle_development	26	26	25	1.31202e-30	0.022	SKI_PAX7_RXRG_KCNH1_CACNB4_ALS2_DNER_CAST_COL19A1_UTRN_PLG_IFRD1_MUSK_CACNB2_SVIL_CHAT_TCF7L2_ADAM12_IGF1_NOS1_NEO1_APP_RCAN1_CACNG2_DMD
PID_NOTCH_PATHWAY	14	14	14	2.058e-19	0.022	NCSTN_DNER_CNTN6_RBPJ_LNX1_SKP2_SSPO_ADAM12_MAML2_CNTN1_NCOR2_JAG2_NOTCH3_ITCH
GO:0016339_calcium-dependent_cell-cell_adhesion	6	6	6	1.26806e-11	0.022	ATP2C1_NLGN1_CDHR5_DCHS1_CDH13_CDH2
GO:0046928_regulation_of_neurotransmitter_secretion	6	6	6	4.75709e-11	0.022	NGF_PARK2_GRM8_CHRNA3_CPLX4_CACNA1A
GO:0030288_outer_membrane-bounded_periplasmic_space	5	5	5	6.00499e-10	0.022	GRID2_GRIN3A_GRID1_GRIN2B_GRIN2A
GO:0009187_cyclic_nucleotide_metabolic_process	12	12	12	9.33997e-18	0.0226	ADCY10_ADCY3_CACNB4_ADCY5_ADCY2_PDE4D_PDE8B_ADCY8_GUCY1A2_RORA_PDE8A_ADCY9
REACTOME_HS_GAG_DEGRADATION	8	8	7	3.35131e-12	0.023	HSPG2_GLB1_SDC2_HPSE2_GPC6_SDC4_GPC4
GO:0006917_induction_of_apoptosis	78	78	76	8.26718e-79	0.0235	TP73_PCSK9_TM2D1_VAV3_HIPK1_NGF_IFI16_NCSTN_ADORA1_IL19_OBSCN_RYR2_NLRP3_PRKCE_TIA1_MAL_ARHGEF4_CASP8_COL4A3_NGEF_ARHGEF3_KALRN_TNFSF10_HTT_DAP_TRIO_C9_RASGRF2_MAPK9_RIPK1_MAP3K5_PLAGL1_TIAM2_PLG_HIP1_HIPK2_JAK2_PRUNE2_DAPK1_ABL1_VAV2_NELL1_ARHGEF17_ATM_CRTAM_FGD4_VDR_CRADD_TBX5_HRK_ARHGEF7_MCF2L_TRAF3_PPP1R13B_SIVA1_SMAD3_NOX5_RASGRF1_AKAP13_WWOX_ABR_NLRP1_EIF5A_PRKCA_DCC_TICAM1_VAV1_PLEKHG2_BAX…
GO:0016208_AMP_binding	5	5	5	6.10984e-10	0.0238	RAPGEF4_PDE10A_PRKAR1B_PRKAG2_CNGB1
PANTHER_MOLECULAR_FUNCTION_Nucleic_acid_binding	165	162	148	1.05938e-145	0.024	TCEA3_HEYL_HIVEP3_NFIA_DR1_RORC_RXRG_TBX19_LHX4_SOX13_IRF6_ATF3_GPATCH2_ASAP2_GPN1_SRBD1_EPAS1_STON1-GTF2A1L_BCL11A_VPS54_MEIS1_FIGLA_ATOH8_ATF2_STAT4_SATB2_CREB1_AGFG1_SP100_AGAP1_HDAC4_PPARG_HDAC11_SATB1_RARB_MITF_FOXP1_NR1I2_PARP14_MED12L_TIPARP_ARAP2_LEF1_NR3C2_IRF2_NSUN2_DEPDC1B_MEF2C_ARAP3_NR3C1_HIVEP1_E2F3_ZSCAN16_PPARD_NFYA_TFEB_SMAP1_BACH2_HIVEP2_ESR1_FOXK1_PHF14_HDAC9_CREB5_GTF2I_ZSCAN2…
GO:0022604_regulation_of_cell_morphogenesis	52	52	52	3.84954e-56	0.024	PDPN_EPHB2_PTPRF_PALMD_NGF_TGFB2_ARHGAP15_FN1_WNT7A_FGD5_ROBO2_ROBO1_SLIT2_KDR_SHROOM3_SMAD1_MAP1B_ARAP3_FYN_GNA12_SEMA3A_NRCAM_PALM2_NRP1_GAS2_LRRC4C_FGD4_ULK1_FERMT2_RHOJ_CYFIP1_ATP10A_SMAD3_CHRNA3_NTRK3_CFDP1_NTN1_GAS7_GNA13_CDH2_SMAD2_MBP_CACNA1A_ARHGEF1_MYH14_KLK8_CDH4_TIAM1_TTC3_ITGB2_MYH9_CDC42EP1
GO:0030817_regulation_of_cAMP_biosynthetic_process	29	29	29	3.95839e-34	0.024	OPRD1_ADORA3_NTRK1_ADCY10_ADORA1_ADCY3_LHCGR_GRM7_DRD3_ADCY5_ADCY2_OPRM1_GNAI1_GRM3_GRM8_OPRK1_ADCY8_GNAQ_NTRK2_GABBR2_ABCA1_HTR7_EDNRB_TSHR_GPR65_ADCY9_CRHR1_GNAL_GALR1
REACTOME_NOTCH1_INTRACELLULAR_DOMAIN_REGULATES_TRANSCRIPTION	15	15	15	2.05407e-20	0.024	HEYL_HDAC4_HDAC11_KAT2B_RBPJ_MAML3_HDAC9_TLE4_TLE1_MAML2_NCOR2_HIF1A_TLE3_TBL1X_MAMLD1
GO:0051705_behavioral_interaction_between_organisms	10	10	10	2.85431e-15	0.024	TACR1_UBR3_DRD3_HTT_GRIN2B_NPAS3_APP_GNB1L_NLGN4X_NLGN3
GO:0045766_positive_regulation_of_angiogenesis	8	8	8	5.18736e-13	0.024	DDAH1_F3_HDAC9_NOS3_GATA4_TNFRSF1A_HIF1A_RUNX1
GO:0004143_diacylglycerol_kinase_activity	6	6	6	4.88146e-11	0.024	DGKD_DGKG_DGKB_DGKI_DGKH_CERK
GO:0014048_regulation_of_glutamate_secretion	4	4	4	6.43826e-09	0.024	ADORA1_GRM7_GRIN2B_P2RX7
GO:0030552_cAMP_binding	4	4	4	1.91919e-08	0.024	RAPGEF4_PDE10A_PRKAR1B_CNGB1
PANTHER_BIOLOGICAL_PROCESS_Embryogenesis	27	27	27	1.55927e-32	0.0247	RORC_LHX4_HHAT_ROCK2_RALB_GLI2_ERBB4_FOXP1_MAP3K13_CPEB2_KIT_FAT1_CSF1R_FYN_FOXK1_FOXP2_LYN_RORB_SYK_FAT3_FOXN3_RORA_CPEB1_IGF1R_FOXK2_INSR_CELSR1
GO:0021700_developmental_maturation	26	26	26	8.8098e-32	0.025	CNTN2_EPAS1_NR4A2_ERBB4_FARP2_PPARG_KDR_TRIP13_MAP1B_PPARD_NRCAM_CNTNAP2_PTK2B_GNAQ_RET_KCNMA1_CD44_PGR_PDE3A_NTN4_AXIN1_MMP2_CDH5_CACNA1A_APP_KCNE1
GO:0051350_negative_regulation_of_lyase_activity	19	19	19	2.78721e-24	0.025	OPRD1_ADCY10_ADORA1_ADCY3_GRM7_DRD3_ADCY5_ADCY2_OPRM1_GNAI1_GRM3_GRM8_OPRK1_ADCY8_GABBR2_EDNRB_ADCY9_GNAL_GALR1
BIOCARTA_NO1_PATHWAY	12	12	12	2.67766e-17	0.025	TNNI1_RYR2_KDR_PRKG2_FLT4_PRKAR1B_NOS3_PRKG1_PDE3A_FLT1_SLC7A1_BDKRB2
REACTOME_REGULATION_OF_INSULIN_SECRETION_BY_GLUCAGON_LIKE_PEPTIDE1	11	11	11	7.08029e-17	0.025	RAP1A_RAPGEF4_ADCY5_ITPR3_PRKAR1B_ADCY8_ITPR2_KCNC2_GNG2_GNG7_KCNB1
GO:0034655_nucleobase__nucleoside__nucleotide_and_nucleic_acid_catabolic_process	6	6	6	6.27876e-11	0.025	CDA_DPYD_XDH_FHIT_DPYS_DERA
GO:0044447_axoneme_part	6	6	6	8.27129e-11	0.025	DNALI1_DNAH5_DNAH8_DNAH11_DNAH9_DNAH17
GO:0007622_rhythmic_behavior	5	5	4	1.18445e-08	0.025	NPAS2_DRD3_CHAT_KCNMA1
GO:0048742_regulation_of_skeletal_muscle_fiber_development	3	3	3	9.21097e-08	0.025	HDAC4_HDAC9_BCL2
GO:0006349_genetic_imprinting	3	3	3	1.93277e-07	0.025	DNMT3A_KCNQ1_CTCF
GO:0043025_cell_soma	63	63	63	8.11121e-67	0.026	EPHB2_CNR2_GRIK3_PTPRF_NEGR1_CNN3_KCND3_CACNA1E_ADORA1_TGFB2_DPYSL5_SCN1A_ALS2_DNER_ATP2B2_CCK_ALCAM_KALRN_GRK4_SLC1A3_ITGA1_MAP1B_SYNPO_GABRA6_ITPR3_CPNE5_EFHC1_MYO6_EPHA7_GRIK2_ESR1_KCND2_GRM8_EXOC4_CALD1_CHRM2_DPYSL2_KCNB2_NOV_GRIN3A_DFNB31_DENND1A_ITGA8_CHAT_GRIA4_GRIK4_CACNA1C_LRP1_P2RX7_ULK1_KLHL1_HDC_MAP2K1_CHRNA3_TSC2_CACNA1G_MBP_CACNA1A_SPTBN4_SLC12A5_MAPK1_SHROOM2_GRIA3
REACTOME_GASTRIN_CREB_SIGNALLING_PATHWAY_VIA_PKC_AND_MAPK	63	63	61	4.9951e-64	0.026	RPS6KA1_PIK3R3_LPAR3_PROK1_XCL1_RGS18_KISS1_CHRM3_PRKCE_TACR1_NMS_CREB1_DGKD_HRH1_CCK_CASR_KALRN_MGLL_PIK3CA_DGKG_TACR3_TRIO_PIK3R1_F2RL2_MLN_HCRTR2_MCHR2_RPS6KA2_DGKB_NPSR1_EGFR_DGKI_ADRA1A_GNAQ_LPAR1_PRKCQ_GRK5_P2RY2_TRPC6_ITPR2_DGKH_HTR2A_EDNRB_GNG2_PRKCH_GPR65_BDKRB2_RASGRP1_PLCB2_MAP2K1_PRKCA_GNG7_MAP2K2_FPR2_ADRA1D_PLCB1_YWHAB_APP_MAPK1_P2RY10_HTR2C
GO:0030031_cell_projection_assembly	20	20	20	1.39202e-25	0.026	LPAR3_VAV3_DNM3_CCDC88A_NCK2_ITGA6_FGD5_ARHGAP26_PKHD1_SDCBP_MTSS1_VAV2_FGD4_P2RX7_CYFIP1_CDH13_ONECUT2_RAC2_OFD1_OPHN1
BIOCARTA_CARM_ER_PATHWAY	9	9	9	3.13528e-14	0.026	HDAC4_HDAC11_PPARGC1A_MEF2C_ESR1_HDAC9_GRIP1_NCOR2_PELP1
GO:0017157_regulation_of_exocytosis	9	9	9	3.76526e-14	0.026	RAPGEF4_RAB3C_SYK_NCS1_SYT1_RPH3AL_PRKCA_CACNA1A_IL1RAPL1
GO:0021587_cerebellum_morphogenesis	7	7	7	3.97881e-12	0.026	DAB1_GLI2_WNT7A_LMX1B_ULK1_RORA_CACNA1A
GO:0060538_skeletal_muscle_organ_development	26	26	25	1.31202e-30	0.0268	SKI_PAX7_RXRG_KCNH1_CACNB4_ALS2_DNER_CAST_COL19A1_UTRN_PLG_IFRD1_MUSK_CACNB2_SVIL_CHAT_TCF7L2_ADAM12_IGF1_NOS1_NEO1_APP_RCAN1_CACNG2_DMD
GO:0032879_regulation_of_localization	181	181	172	1.53129e-163	0.027	PDPN_PPT1_TIE1_PCSK9_LPAR3_TGFBR3_F3_NGF_IL6R_PLA2G4A_ADORA1_TGFB2_RYR2_CNST_NLRP3_APOB_SLC8A1_LHCGR_TACR1_BIN1_CACNB4_ACVR1C_RAPGEF4_CREB1_ERBB4_SP100_GRM7_PPARG_FAM3D_TRAT1_DRD3_TRPC1_PRKCI_PLD1_TACC3_WFS1_KDR_BTC_UNC5C_NFKB1_EGF_VEGFC_GDNF_FGF10_ITGA2_MAP3K1_RAB3C_PIK3R1_PDE8B_ARAP3_RUFY1_PACSIN1_NFKBIE_PKHD1_MYO6_LAMA2_PLG_PARK2_SCIN_HDAC9_GLI3_GCK_EGFR_HIP1_CD36_CACNA2D1_SEMA3A_PON1_LAMB1_GR…
GO:0010557_positive_regulation_of_macromolecule_biosynthetic_process	162	162	156	1.07589e-150	0.027	TP73_GRHL3_HIVEP3_ZBTB7B_PBX1_RXRG_POU2F1_TBX19_NR5A2_IRF6_ESRRG_TGFB2_NCOA1_MAPRE3_EPAS1_TCF7L1_KDM3A_NPAS2_PAX8_GLI2_NR4A2_ACVR1_CSRNP3_SATB2_CREB1_SP100_HDAC4_VHL_PPARG_RARB_MITF_DRD3_NR1I2_CD86_ZNF148_MECOM_PPARGC1A_NFKB1_LEF1_MAML3_SMAD1_GDNF_FGF10_ITGA2_MAP3K1_CENPK_MEF2C_RNF14_PPARGC1B_IL12B_BMP6_E2F3_NFYA_TRERF1_MYO6_PLAGL1_ARID1B_CARD11_CREB5_GLI3_GCK_ZSCAN21_NAMPT_POT1_HIPK2_SMARCD3_TNK…
GO:0008624_induction_of_apoptosis_by_extracellular_signals	38	38	37	4.82036e-42	0.027	TM2D1_VAV3_NGF_NCSTN_ADORA1_OBSCN_RYR2_ARHGEF4_CASP8_NGEF_ARHGEF3_KALRN_DAP_TRIO_RASGRF2_MAPK9_MAP3K5_TIAM2_DAPK1_VAV2_ARHGEF17_FGD4_VDR_CRADD_ARHGEF7_MCF2L_RASGRF1_AKAP13_ABR_PRKCA_TICAM1_VAV1_PLEKHG2_BAX_PREX1_TIAM1_ITSN1
Panther_Alzheimer_disease-presenilin_pathway	27	27	27	5.79999e-33	0.027	LRP8_ACTR2_LRP1B_LRP2_ERBB4_TRPC1_RBPJ_APBB2_MLLT4_MMP16_FZD6_VLDLR_PCSK5_LDLRAD3_LRP5_TRPC6_PCSK7_PVRL1_LRP6_LRP1_TRPC4_PCSK6_MMP2_CDH3_NOTCH3_PCSK2_RBPJL
PANTHER_MOLECULAR_FUNCTION_Select_regulatory_molecule	16	16	16	1.23163e-21	0.027	DPP10_KCTD8_WDFY3_FSTL5_FSTL4_KCTD16_DPP6_FAM84B_ARRB1_KCTD21_PSMD9_NBEA_PPP1R13B_KCTD1_FXYD3_PCBP3
GO:0030100_regulation_of_endocytosis	15	15	15	4.37543e-20	0.027	PPT1_PCSK9_STON1_BIN1_ITGA2_RUFY1_PACSIN1_HIP1_STON2_MFGE8_TSC2_CDH13_PRKCA_NEDD4L_C3
GO:0048863_stem_cell_differentiation	6	6	6	6.03083e-11	0.027	TCF7L1_KIT_POU6F2_TCF7L2_IGF1_MSI2
GO:0031279_regulation_of_cyclase_activity	29	29	29	4.74291e-34	0.028	OPRD1_ADORA3_NTRK1_ADCY10_ADORA1_ADCY3_LHCGR_GRM7_DRD3_ADCY5_ADCY2_GUCA1B_OPRM1_GNAI1_GRM3_GRM8_NOS3_OPRK1_ADCY8_GNAQ_NTRK2_GABBR2_HTR7_EDNRB_TSHR_ADCY9_CRHR1_GNAL_GALR1
PID_RAC1_REG_PATHWAY	23	23	23	1.54183e-28	0.028	VAV3_NGEF_KALRN_TRIO_RASGRF2_DOCK2_TIAM2_CHN2_ELMO1_PREX2_VAV2_DOCK1_EPS8_ARHGEF7_RASGRF1_ARHGAP17_ABR_RALBP1_VAV1_DOCK6_PREX1_TIAM1_BCR
GO:0030312_external_encapsulating_structure	6	6	6	7.75616e-11	0.028	GRID2_ITGA2_GRIN3A_GRID1_GRIN2B_GRIN2A
GO:0048588_developmental_cell_growth	4	4	4	1.4533e-08	0.028	ULK1_DCLK1_CYFIP1_APP
PANTHER_BIOLOGICAL_PROCESS_Developmental_processes	141	141	138	2.10017e-134	0.029	WNT4_HIVEP3_TIE1_SYCP1_FAM46C_LMX1A_POU2F1_PAPPA2_HMCN1_NR5A2_LRRN2_TGFB2_CNIH3_WNT3A_FMN2_LPIN1_BCL11A_MEIS1_LRRTM4_TCF7L1_NAB1_PPARG_WNT7A_THRB_RARB_KIF15_SFMBT1_LRIG1_HTRA3_TLR10_CORIN_SHROOM3_NFKB1_LEF1_CAMK2D_SMAD1_FER_NDST1_CYFIP2_HIVEP1_E2F3_PPARD_LRFN2_SCML4_LAMA2_EYA4_HIVEP2_ETV1_BMPER_POU6F2_CAMK2B_CUX1_WNT16_KCP_PLXNA4_DPP6_DLGAP2_GATA4_PTK2B_EYA1_STAU2_DMRT1_TEK_LINGO2_KIF24_TLE4_TLE1…
GO:0019897_extrinsic_to_plasma_membrane	15	15	14	1.52459e-19	0.029	PCSK9_RGS7_GNAI1_GNA14_CUBN_ARRB1_SYTL2_PVRL1_GNG2_RGS6_MFGE8_RGS9_GNG7_SCUBE1
PANTHER_MOLECULAR_FUNCTION_GABA_receptor	10	10	6	7.1243e-11	0.029	GABRR3_GABRA2_GABRB1_GABRG2_GABRR1_GABRG3
GO:0050850_positive_regulation_of_calcium-mediated_signaling	5	5	5	7.27649e-10	0.029	LHCGR_TRAT1_SYK_NCAM1_CDH13
PC_GABA_B_receptor_activation	4	4	4	1.105e-08	0.029	GNAI1_GABBR2_GNG2_GNAL
REACTOME_GABA_A_RECEPTOR_ACTIVATION	7	7	4	1.18309e-08	0.029	GABRA2_GABRB1_GABRG2_GABRG3
GO:0048512_circadian_behavior	4	4	3	1.36901e-07	0.029	NPAS2_DRD3_KCNMA1
GO:0060402_calcium_ion_transport_into_cytosol	7	7	7	4.86157e-12	0.0297	RYR2_JPH1_CACNA1C_P2RX7_JPH3_RYR1_JPH2
PANTHER_MOLECULAR_FUNCTION_Receptor	62	62	60	4.33123e-63	0.03	MEGF6_LRRC38_OLFM3_OLFML3_TSPAN2_GPR161_CRB1_PRELP_LRRN2_THADA_LHCGR_LRRTM4_ITGB6_DNER_TRPM8_LRRC3B_LRIG1_CADM2_CD200R1_ITGB5_SLIT2_TLR10_UNC5C_SLIT3_LRFN2_MMD2_TSPAN13_ITGB8_UNC5D_LINGO2_TRPM3_TRPM6_LRRTM3_UNC5B_LGI1_SLIT1_LRRC4C_MS4A6E_LRRC32_LRTM2_LETMD1_ITGB7_LGR5_LRRIQ1_TCP11L2_OLFM4_LRFN5_TSHR_FLRT2_JAG2_TRPM1_PAQR5_ZP2_VAC14_RTN4RL1_ITGB3_LRG1_TMPRSS15_TLR8_MED14
GO:0043062_extracellular_structure_organization	55	55	54	9.38111e-58	0.03	HSPG2_COL11A1_DPT_DNM3_TNR_NFASC_TGFB2_NID1_PXDN_CACNB4_ALS2_ERBB4_COL4A3_DNER_VHL_WNT7A_NLGN1_APBB2_EGFLAM_MAP1B_ADAMTS2_COL19A1_MYO6_UTRN_COL1A2_NRCAM_CSGALNACT1_COL14A1_MUSK_LMX1B_COL5A1_ITGA8_CACNB2_CHAT_SPOCK2_NFKB2_HSD17B12_SERPINH1_ADAMTS20_COL2A1_COL4A2_LGALS3_NRXN3_MYH11_CRISPLD2_CDH2_COL5A3_CACNA1A_APP_COL18A1_TMPRSS6_NLGN4X_GLRA2_NLGN3
GO:0008081_phosphoric_diester_hydrolase_activity	37	37	37	7.46507e-42	0.03	PLCH2_PDE4B_CHRM3_PDE11A_PDE1A_PLCXD2_CASR_PLCH1_PLD1_ENPP6_PLCXD3_PDE4D_F2RL2_PDE8B_PDE6A_GPLD1_SMPDL3A_PDE7B_PDE10A_PDE1C_ENPP2_GNAQ_PLCE1_GDPD4_PLCZ1_PDE3A_BDKRB2_PLCB2_PDIA3_PDE8A_SMPD3_PLCG2_PLD2_ACAP1_PDE4A_PLCB1_PDE9A
BIOCARTA_SPPA_PATHWAY	10	10	10	5.99788e-15	0.03	PLA2G4A_ITGA1_GNAI1_TBXAS1_SYK_MAP2K1_PRKCB_PRKCA_PLCB1_MAPK1
GO:0006584_catecholamine_metabolic_process	10	10	10	8.53471e-15	0.03	TGFB2_EPAS1_NR4A2_DRD3_SLC6A3_SNCB_MOXD1_PARK2_HDC_GRIN2A
GO:0030313_cell_envelope	6	6	6	7.75616e-11	0.03	GRID2_ITGA2_GRIN3A_GRID1_GRIN2B_GRIN2A
GO:0071514_genetic_imprinting	3	3	3	1.93277e-07	0.03	DNMT3A_KCNQ1_CTCF
GO:0005085_guanyl-nucleotide_exchange_factor_activity	72	72	70	8.69096e-73	0.0302	BCAR3_VAV3_RALGPS2_RGL1_OBSCN_ITSN2_RASGRP3_PSD4_ARHGEF4_RAPGEF4_TTN_ALS2_DOCK10_NGEF_FARP2_IQSEC1_FGD5_DOCK3_ARHGEF3_KALRN_MCF2L2_ARHGEF38_PLEKHG4B_TRIO_RASGRF2_RAPGEF6_ARHGEF37_DOCK2_RASGEF1C_ECT2L_PLEKHG1_TIAM2_RAPGEF5_DOCK4_ARHGEF10_PSD3_DOCK5_PREX2_DOCK8_RAPGEF1_VAV2_RASGEF1A_PLCE1_PSD_DOCK1_ARHGEF17_IQSEC3_FGD4_PLEKHG7_FARP1_ARHGEF7_MCF2L_PLEKHG3_HERC2_RASGRP1_RASGRF1_AKAP13_ABR_VAV1_DOCK6_…
GO:0051339_regulation_of_lyase_activity	29	29	29	4.74291e-34	0.031	OPRD1_ADORA3_NTRK1_ADCY10_ADORA1_ADCY3_LHCGR_GRM7_DRD3_ADCY5_ADCY2_GUCA1B_OPRM1_GNAI1_GRM3_GRM8_NOS3_OPRK1_ADCY8_GNAQ_NTRK2_GABBR2_HTR7_EDNRB_TSHR_ADCY9_CRHR1_GNAL_GALR1
GO:0004890_GABA-A_receptor_activity	10	10	6	7.1243e-11	0.031	GABRR3_GABRA2_GABRB1_GABRG2_GABRR1_GABRG3
GO:0042597_periplasmic_space	5	5	5	6.00499e-10	0.031	GRID2_GRIN3A_GRID1_GRIN2B_GRIN2A
PC_Prostanoid_metabolism	4	4	4	1.78249e-08	0.031	TBXAS1_ALOX5_ABCC1_PTGIS
GO:0005578_proteinaceous_extracellular_matrix	121	121	109	1.23022e-107	0.032	WNT4_MATN1_COL16A1_COL24A1_COL11A1_NTNG1_DPT_TNR_LAMC2_HMCN1_LAD1_PRELP_LAMB3_USH2A_WNT3A_NID1_MATN3_LTBP1_VIT_FN1_COL4A3_COL6A3_WNT7A_COLQ_CRTAP_ADAMTS9_COL6A6_MUC4_FREM3_SPOCK3_ADAMTS16_ADAMTS12_SLC1A3_EGFLAM_ERBB2IP_VCAN_FBN2_SPOCK1_FGF1_SPARC_ADAMTS2_GPLD1_TINAG_DST_COL9A1_LAMA2_SMOC2_VWC2_COL1A2_RELN_LAMB1_WNT16_MMP16_MATN2_CTHRC1_COL14A1_OC90_FREM1_ADAMTSL1_COL15A1_COL27A1_LAMC3_NTNG2_ADAMT…
PANTHER_BIOLOGICAL_PROCESS_Extracellular_matrix_protein-mediated_signaling	28	28	27	4.8526e-32	0.032	MEGF6_HSPG2_NTNG1_DPT_TNR_LAMC2_LAMB3_USH2A_ITGB6_FN1_MYLK_MUC4_VCAN_MEGF10_LAMA2_ITGB8_LAMB1_LAMC3_NTNG2_ITGB7_NTN4_STAB2_MEGF11_NTN1_LAMA1_LAMA3_ITGB2
PANTHER_MOLECULAR_FUNCTION_Actin_binding_motor_protein	23	23	22	2.05526e-26	0.032	MYO7B_MYO3B_MYRIP_MYH15_MYO10_MYO6_MYO3A_MYO7A_MYO16_MYH6_CGNL1_MYO1E_MYH11_MYH2_MYO1D_MYO5B_TPM4_MYO9B_MYH14_MYH7B_MYO18B_MYH9
GO:0048469_cell_maturation	19	19	19	4.48723e-24	0.032	CNTN2_EPAS1_NR4A2_FARP2_PPARG_KDR_TRIP13_NRCAM_CNTNAP2_PTK2B_GNAQ_RET_KCNMA1_PGR_PDE3A_NTN4_AXIN1_APP_KCNE1
REACTOME_NUCLEAR_SIGNALING_BY_ERBB4	11	11	11	2.15275e-16	0.032	NCSTN_ERBB4_BTC_PRLR_NRG2_ESR1_NRG1_JAK2_BTRC_PGR_WWOX
GO:0044441_cilium_part	11	11	11	4.1317e-16	0.032	DNAH14_TTC21B_DNAH12_IFT80_BBS7_BBS9_DYNC2H1_DNAH10_DNAH9_DNAH17_APP
REACTOME_G_BETA_GAMMA_SIGNALLING_THROUGH_PLC_BETA	4	4	4	1.1365e-08	0.032	GNG2_PLCB2_GNG7_PLCB1
GO:0005902_microvillus	3	3	3	6.59636e-07	0.032	DOCK4_DFNB31_PCDH15
GO:0030234_enzyme_regulator_activity	251	251	229	6.90926e-215	0.033	CASP9_RAP1GAP_PIK3R3_EVI5_BCAR3_VAV3_GPSM2_RGS5_RALGPS2_RGL1_RGS18_SRGAP2_OBSCN_ASAP2_ITSN2_GCKR_RASGRP3_EIF2AK2_ARHGAP25_MAL_TBC1D8_PSD4_ARHGEF4_RAB3GAP1_ARHGAP15_ZEB2_RAPGEF4_TTN_ALS2_DOCK10_AGFG1_NGEF_SPP2_AGAP1_COL6A3_FARP2_GRM7_SRGAP3_IQSEC1_SH3BP5_KAT2B_MYRIP_DOCK3_ARHGEF3_GUCA1C_ARHGAP31_KALRN_PPP2R3A_SERPINI1_TNIK_PEX5L_MCF2L2_HRG_TNK2_RGS12_PPP2R2C_ARAP2_TBC1D1_RFC1_RHOH_TBCK_EGF_MGST2_T…
GO:0042058_regulation_of_epidermal_growth_factor_receptor_signaling_pathway	8	8	8	3.31483e-13	0.033	PTPRF_TGFA_NCK2_ZFYVE28_EGF_CDH13_NUP62_APP
GO:0005858_axonemal_dynein_complex	6	6	6	8.27129e-11	0.033	DNALI1_DNAH5_DNAH8_DNAH11_DNAH9_DNAH17
GO:0007167_enzyme_linked_receptor_protein_signaling_pathway	117	117	114	2.14727e-112	0.034	SKI_EPHB2_PTPRF_PIK3R3_ROR1_JAK1_TGFBR3_NGF_NTRK1_MPZL1_ANGPTL1_TGFB2_GREM2_ALK_SPTBN1_NCK2_ACVR1_CREB1_ERBB4_EPHA4_DGKD_TGFBR2_PTPRG_EPHA3_EPHB1_TIPARP_PPM1L_FGF12_CLNK_KDR_EPHA5_STAP1_BMPR1B_EGF_GAB1_SMAD1_VEGFC_TRIO_PRLR_FGF10_MAP3K1_ERBB2IP_PIK3R1_FGF1_NDST1_FGF18_FLT4_BMP6_GUCA1B_MAP3K7_EPHA7_GRIK2_PTPRK_EGFR_COL1A2_SMURF1_NAMPT_PTN_HIPK2_PTK2B_ADAM9_ANGPT1_MTSS1_JAK2_PTPRD_TEK_NTRK2_SHC3_SY…
GO:0045944_positive_regulation_of_transcription_from_RNA_polymerase_II_promoter	96	96	95	2.15322e-96	0.034	ZBTB7B_PBX1_RXRG_POU2F1_TBX19_NR5A2_NCOA1_EPAS1_TCF7L1_NPAS2_PAX8_GLI2_NR4A2_CSRNP3_SATB2_CREB1_HDAC4_PPARG_RARB_MITF_DRD3_ZNF148_PPARGC1A_LEF1_MAML3_SMAD1_GDNF_MAP3K1_CENPK_MEF2C_PPARGC1B_BMP6_NFYA_TFEB_MYO6_PLAGL1_GLI3_HIPK2_GATA4_NCOA2_ZFPM2_ABRA_SMARCA2_GLIS3_ZNF462_LMX1B_TTF1_RXRA_ZMIZ1_TCF7L2_TEAD1_SOX6_MAML2_ETS1_TEAD4_TNFRSF1A_SOX5_CSRNP2_RARG_ALX1_IGF1_TBX5_HNF1A_KLF12_CHD8_MNAT1_HIF1A_V…
GO:0050954_sensory_perception_of_mechanical_stimulus	39	39	39	2.01582e-43	0.034	KCNQ4_COL11A1_USH2A_OTOF_PAX3_COL4A3_GRM7_ATP2B2_WFS1_SLC1A3_ITGA2_GPR98_ALDH7A1_SLC12A2_MYO6_SOBP_FYN_DFNA5_ATP6V0A4_CHD7_EYA1_DFNB31_MYO3A_PCDH15_KCNMA1_KCNQ1_OTOG_MYO7A_CNTN5_TECTA_GRIN2B_COL2A1_SLC17A8_AXIN1_OTOA_MYCBPAP_SPTBN4_KCNE1_TBL1X
GO:0048489_synaptic_vesicle_transport	12	12	12	3.66808e-17	0.034	BIN1_NLGN1_RIMS1_AMPH_PCLO_SH3GL2_DENND1A_LIN7A_P2RX7_SNPH_SYNJ1_ITSN1
PID_HDAC_CLASSII_PATHWAY	11	11	11	1.70559e-15	0.034	HDAC4_HDAC11_MEF2C_CAMK4_NR3C1_ESR1_HDAC9_NCOR2_GNG2_YWHAB_BCOR
PANTHER_MOLECULAR_FUNCTION_G-protein_modulator	10	10	10	8.16724e-15	0.034	RGS7_ERC2_ARHGAP26_PKD1L1_ARHGAP42_ERC1_RGS6_PKD1L2_RGS9_OPHN1
GO:0022839_ion_gated_channel_activity	7	7	7	8.92323e-12	0.034	KCNN3_KCNT2_KCNMB2_KCNU1_KCNMA1_ANO1_ANO2
REACTOME_LIGAND_GATED_ION_CHANNEL_TRANSPORT	10	10	7	1.56987e-11	0.034	GABRA2_GABRB1_GLRA3_GABRG2_GABRR1_GABRG3_GLRA2
PANTHER_MOLECULAR_FUNCTION_Nucleotide_phosphatase	3	3	3	2.02293e-07	0.034	ENTPD3_FHIT_ATP6V0E1
GO:0044420_extracellular_matrix_part	55	55	52	3.20284e-55	0.035	HSPG2_COL16A1_COL24A1_COL11A1_LAMC2_HMCN1_LAD1_LAMB3_USH2A_NID1_COL4A3_COL6A3_COLQ_SLC1A3_EGFLAM_ERBB2IP_SPARC_GABRA6_TINAG_DST_COL9A1_LAMA2_SMOC2_VWC2_COL1A2_LAMB1_COL14A1_FREM1_COL15A1_COL27A1_LAMC3_COL5A1_COL13A1_COL17A1_SMC3_GRIN2B_COL2A1_NTN4_FGF9_FREM2_COL4A2_NID2_SMOC1_FBN1_NTN1_TIMP2_LAMA1_LAMA3_COL5A3_COL6A1_TIMP3_GRIA3
GO:0045165_cell_fate_commitment	33	33	33	1.28704e-37	0.035	PAX7_POU2F1_TBX19_WNT3A_CYP26B1_GLI2_ERBB4_PPARG_MITF_KDR_SMAD1_GDNF_FGF10_FGF1_POU6F2_GLI3_IFRD1_EYA1_TCF7L2_SOX6_PAX6_DSCAML1_TEAD4_SOX5_FRS2_VSX2_JAG2_WNT3_SMAD2_ONECUT2_BCL2_NOTCH3_EYA2
GO:0030814_regulation_of_cAMP_metabolic_process	30	30	30	1.8069e-34	0.035	OPRD1_ADORA3_NTRK1_ADCY10_ADORA1_ADCY3_LHCGR_GRM7_DRD3_ADCY5_ADCY2_OPRM1_GNAI1_GRM3_GRM8_OPRK1_ADCY8_GNAQ_NTRK2_GABBR2_ABCA1_HTR7_EDNRB_TSHR_GPR65_ADCY9_CRHR1_TIMP2_GNAL_GALR1
GO:0030879_mammary_gland_development	18	18	18	9.98968e-23	0.035	IRF6_WNT3A_XDH_GLI2_CREB1_ERBB4_LEF1_SLC6A3_PRLR_ITGA2_GLI3_NRG1_SCRIB_NRG3_PGR_IGF1_IGF1R_NTN1
REACTOME_ADHERENS_JUNCTIONS_INTERACTIONS	16	16	16	3.35777e-21	0.035	CADM2_PVRL3_CDH18_CDH12_CDH10_CDH6_PVRL1_CDH8_CDH11_CDH5_CDH3_CDH13_CDH2_CDH7_PVRL2_CDH4
GO:0006940_regulation_of_smooth_muscle_contraction	13	13	13	3.15203e-18	0.035	CHRM3_TACR1_NMS_TACR3_ITGA2_CHRM2_KCNB2_KCNMA1_PLCE1_FLT1_MAP2K1_CHRNA3_MYOCD
PID_HES_HEYPATHWAY	13	13	13	1.03028e-17	0.035	PARP1_NCOA1_RBPJ_KDR_CAMK2D_GATA4_JAK2_TLE1_MAML2_NCOR2_HIF1A_STAT3_RCAN1
PANTHER_MOLECULAR_FUNCTION_Kinase	10	10	10	5.79314e-15	0.035	ITPKB_CIB4_DGKD_DGKG_IP6K3_DGKB_DGKI_TPK1_IPMK_DGKH
PID_GLYPICAN_1PATHWAY	10	10	10	1.07294e-14	0.035	TGFB2_TGFBR2_SLIT2_FYN_NRG1_LYN_FLT1_LAMA1_SMAD2_APP
GO:0050806_positive_regulation_of_synaptic_transmission	8	8	8	1.56233e-12	0.035	TACR1_ERBB4_SLC1A3_GRIK2_EGFR_SLC24A2_LGI1_GRIA4
GO:0021575_hindbrain_morphogenesis	7	7	7	3.97881e-12	0.035	DAB1_GLI2_WNT7A_LMX1B_ULK1_RORA_CACNA1A
GO:0044462_external_encapsulating_structure_part	6	6	6	7.75616e-11	0.035	GRID2_ITGA2_GRIN3A_GRID1_GRIN2B_GRIN2A
PC_Activation_of_GABAB_receptors	4	4	4	1.105e-08	0.035	GNAI1_GABBR2_GNG2_GNAL
REACTOME_NRAGE_SIGNALS_DEATH_THROUGH_JNK	20	20	20	4.09799e-25	0.036	VAV3_NGF_OBSCN_ARHGEF4_NGEF_ARHGEF3_KALRN_TRIO_RASGRF2_TIAM2_ARHGEF17_FGD4_RASGRF1_AKAP13_ABR_VAV1_PLEKHG2_PREX1_TIAM1_ITSN1
REACTOME_VOLTAGE_GATED_POTASSIUM_CHANNELS	21	21	20	4.62236e-25	0.036	KCNAB2_KCNQ4_KCNA2_KCND3_KCNH1_KCNG3_KCNH7_KCNAB1_KCNQ5_KCND2_KCNB2_KCNQ3_KCNV2_KCNQ1_KCNC1_KCNC2_KCNH5_KCNG4_KCNS1_KCNB1
GO:0018958_phenol_metabolic_process	10	10	10	8.53471e-15	0.036	TGFB2_EPAS1_NR4A2_DRD3_SLC6A3_SNCB_MOXD1_PARK2_HDC_GRIN2A
GO:0021515_cell_differentiation_in_spinal_cord	7	7	7	9.97074e-12	0.036	PAX7_LHX4_GLI2_MDGA1_GLI3_MDGA2_CACNA1A
GO:0005796_Golgi_lumen	3	3	3	3.02634e-07	0.036	NGF_PCSK5_PCSK6
GO:0042403_thyroid_hormone_metabolic_process	2	2	2	5.84049e-06	0.036	RELN_CACNA1A
GO:0007194_negative_regulation_of_adenylate_cyclase_activity	19	19	19	2.78721e-24	0.037	OPRD1_ADCY10_ADORA1_ADCY3_GRM7_DRD3_ADCY5_ADCY2_OPRM1_GNAI1_GRM3_GRM8_OPRK1_ADCY8_GABBR2_EDNRB_ADCY9_GNAL_GALR1
GO:0019229_regulation_of_vasoconstriction	10	10	10	1.00346e-14	0.037	ECE1_CHRM3_TACR1_KCNMB2_PRKCQ_ALOX5_CACNA1C_HTR2A_BDKRB2_MAP2K1
GO:0008287_protein_serine/threonine_phosphatase_complex	8	8	8	9.51653e-13	0.037	ITPR1_PPP2R3A_PPM1L_PPP2R2C_PPP2R2B_PPM1A_BCL2_PPP2R1A
GO:0050807_regulation_of_synapse_organization	7	7	7	8.42095e-12	0.037	CTNNA2_WNT7A_ROBO2_SLIT1_PVRL1_PRKCA_KLK8
GO:0031325_positive_regulation_of_cellular_metabolic_process	204	204	194	8.11531e-185	0.038	TP73_ECE1_GRHL3_HIVEP3_PCSK9_DDAH1_IL6R_ZBTB7B_PBX1_RXRG_POU2F1_TBX19_PLA2G4A_NR5A2_ADORA1_IRF6_ESRRG_NCOA1_MAPRE3_BRE_EPAS1_LHCGR_PLEK_TCF7L1_KDM3A_NPAS2_PAX8_GLI2_NR4A2_ACVR1_CSRNP3_SATB2_CREB1_SP100_HDAC4_VHL_ATG7_PPARG_RARB_CCK_MITF_DRD3_NR1I2_CD86_ZNF148_MECOM_TNK2_PPARGC1A_RCHY1_NFKB1_LEF1_EGF_MAML3_SMAD1_SH3D19_VEGFC_GDNF_FGF10_ITGA2_MAP3K1_RNF180_CENPK_ATG10_MEF2C_RNF14_PPARGC1B_IL12B_BMP…
GO:0030808_regulation_of_nucleotide_biosynthetic_process	31	31	31	3.61515e-35	0.038	OPRD1_ADORA3_NTRK1_ADCY10_ADORA1_ADCY3_LHCGR_GRM7_DRD3_ADCY5_ADCY2_GUCA1B_OPRM1_GNAI1_GRM3_GRM8_NOS3_OPRK1_ADCY8_GNAQ_NTRK2_GABBR2_ABCA1_HTR7_EDNRB_TSHR_GPR65_ADCY9_CRHR1_GNAL_GALR1
PID_REELINPATHWAY	15	15	15	6.28969e-20	0.038	LRP8_DAB1_RAP1A_NCK2_PIK3CA_PIK3R1_MAP1B_FYN_RELN_VLDLR_RAPGEF1_MAP3K11_GRIN2B_GRIN2A_ITGA3
GO:0043394_proteoglycan_binding	5	5	4	2.92595e-08	0.038	COL5A1_GPC6_ITGAM_GPC4
GO:0048870_cell_motility	90	90	87	7.36073e-87	0.039	LRP8_DAB1_TGFBR3_VAV3_IL6R_TNN_ASTN1_CNTN2_PLXNA2_TGFB2_APOB_CCDC88A_CTNNA2_NCK2_ZEB2_NR4A2_ACVR1_ITGA6_SATB2_NRP2_FN1_CXCR2_DNER_VHL_CCK_ROBO1_SLIT2_APBB2_KIT_VEGFC_DNAH5_GDNF_ITGA1_IL12B_PPARD_MDGA1_DNAH8_SLC22A16_FYN_TNS3_SEMA3C_RELN_NRCAM_PODXL_NOS3_PTK2B_SDCBP_CTHRC1_SCRIB_PRSS3_SYK_LMX1B_VAV2_COL5A1_NRP1_RET_PRKG1_ARID5B_SGPL1_CD44_LRP5_ETS1_LRP6_ULK1_DCLK1_EDNRB_ARHGEF7_FUT8_ITGA11_IL16_ND…
GO:0030155_regulation_of_cell_adhesion	38	38	37	1.14441e-41	0.039	DAB1_VAV3_TNR_TGFB2_NID1_ITGA6_CD47_SERPINI1_PRLR_EGFLAM_ITGA2_EDIL3_FGF1_IL12B_LAMA2_VWC2_CD36_CDK6_PODXL_ADAM9_JAK2_HSD17B12_SIPA1_ARHGDIB_JAG2_MAP2K1_SMAD3_TSC2_CDH13_B4GALNT2_LAMA1_LAMA3_ONECUT2_BCL2_VAV1_PPP2R1A_ARHGAP6
PANTHER_MOLECULAR_FUNCTION_Voltage-gated_potassium_channel	36	36	33	9.58079e-38	0.039	KCNAB2_KCNQ4_KCNA2_KCND3_KCNN3_KCNJ10_KCNT2_KCNH1_KCNK1_KCNG3_KCNH7_KCNAB1_KCNMB2_KCNK16_KCNQ5_KCND2_KCTD9_KCNB2_KCNQ3_KCNK9_KCNV2_KCNMA1_KCNQ1_KCNC1_KCNC2_KCNH5_KCNK10_KCNK13_KCNG4_KCNJ16_KCNB1_KCNE1_KCNJ15
GO:0042562_hormone_binding	12	12	12	7.2913e-17	0.039	ECE1_LEPR_LHCGR_PRLR_PIK3R1_HCRTR2_ESR1_ALDH1A1_IGF1R_CDH13_MC2R_INSR
Panther_Axon_guidance_mediated_by_netrin	11	11	11	4.83045e-16	0.039	NTNG1_ABLIM2_UNC5C_UNC5D_NTNG2_UNC5B_ABLIM1_NTN4_NEO1_NTN1_DCC
GO:0034656_nucleobase__nucleoside_and_nucleotide_catabolic_process	6	6	6	6.27876e-11	0.039	CDA_DPYD_XDH_FHIT_DPYS_DERA
GO:0045930_negative_regulation_of_mitotic_cell_cycle	6	6	6	1.4282e-10	0.039	APBB2_EGFR_SCRIB_MYO16_SMAD3_BCL2
PANTHER_BIOLOGICAL_PROCESS_Lipid_metabolism	40	40	40	5.10786e-44	0.04	PLCH2_PIK3CD_ST3GAL3_ST6GALNAC3_RNPEP_PIK3C2B_ARV1_PLD5_LPIN1_DGKD_NEU4_OSBPL10_ST3GAL6_PLCH1_PIK3CA_DGKG_ST8SIA4_MMD2_DGKB_DGKI_PRKAG2_SPTLC1_SGMS1_LIPA_PLCE1_PNLIPRP1_MOGAT2_ST3GAL4_PLCZ1_ST8SIA1_DGKH_SPTLC2_PLCB2_LIPC_PAQR5_ST8SIA2_PLCG2_ST8SIA5_LIPG_PLCB1
REACTOME_SIGNALING_BY_NOTCH1	20	20	20	5.49874e-25	0.04	HEYL_NCSTN_DNER_HDAC4_HDAC11_KAT2B_RBPJ_MAML3_HDAC9_TLE4_TLE1_ARRB1_MAML2_CNTN1_NCOR2_HIF1A_JAG2_TLE3_TBL1X_MAMLD1
PANTHER_BIOLOGICAL_PROCESS_Segment_specification	15	13	13	1.89768e-17	0.04	PAX7_HHAT_PAX3_FOXP1_FOXK1_FOXP2_PAX4_PAX6_HOXC4_FOXN3_FOXK2_TSHZ3_TSHZ2
GO:0006518_peptide_metabolic_process	8	8	8	1.3298e-12	0.04	ECE1_SPCS3_PAM_ALDH5A1_SOD2_PCSK5_THOP1_DMD
GO:0050848_regulation_of_calcium-mediated_signaling	6	6	6	1.67101e-10	0.04	LHCGR_PLEK_TRAT1_SYK_NCAM1_CDH13
REACTOME_NUCLEAR_RECEPTOR_TRANSCRIPTION_PATHWAY	22	22	22	1.04935e-26	0.041	RORC_RXRG_NR5A2_ESRRG_NR4A2_PPARG_THRB_NR1I2_NR3C2_NR3C1_PPARD_ESR1_HNF4G_RORB_RXRA_PGR_VDR_RARG_ESRRB_RORA_HNF4A_PPARA
GO:0005200_structural_constituent_of_cytoskeleton	20	20	20	9.49483e-25	0.041	SPTBN1_CTNNA2_ARPC2_BFSP2_PLS1_SORBS2_ERBB2IP_DSP_HIP1_ARPC1B_CYLC2_CCDC6_INA_BICD1_TUBGCP3_TLN2_SYNM_SPTBN4_BFSP1_DMD
GO:0031280_negative_regulation_of_cyclase_activity	19	19	19	2.78721e-24	0.041	OPRD1_ADCY10_ADORA1_ADCY3_GRM7_DRD3_ADCY5_ADCY2_OPRM1_GNAI1_GRM3_GRM8_OPRK1_ADCY8_GABBR2_EDNRB_ADCY9_GNAL_GALR1
BIOCARTA_CCR3_PATHWAY	7	7	7	1.95376e-11	0.041	ROCK2_GNAQ_MAP2K1_PRKCB_PRKCA_PLCB1_MAPK1
GO:0022891_substrate-specific_transmembrane_transporter_activity	273	273	229	3.39383e-213	0.042	KCNAB2_SLC2A7_PDPN_ATP13A2_GRIK3_KCNQ4_SLC6A9_SLC1A7_CLCA3P_KCNA2_KCND3_KCNN3_KCNJ10_CACNA1E_KCNT2_ATP2B4_SLC26A9_KCNH1_KCNK1_TOMM20_RYR2_SLC5A6_SLC30A6_SLC8A1_KCNG3_SFXN5_KCNIP3_SLC9A2_CACNB4_KCNH7_SCN2A_SCN7A_ABCB11_SLC25A12_TRPM8_ANO7_ITPR1_SLC6A1_SLC6A6_SCN5A_ANO10_SLC26A6_CACNA2D2_CACNA2D3_SLC25A26_GABRR3_TOMM70A_ATP2C1_SLCO2A1_SLC9A9_KCNAB1_SLC7A14_KCNMB2_ATP11B_ABCC5_ATP13A5_SLC2A9_KCNIP4_…
PC_Axon_guidance	70	70	67	4.94676e-69	0.042	CDC42_EPHB2_SEMA4A_KIRREL_CNTN2_SRGAP2_PLXNA2_ROCK2_SPTBN1_ATF2_NRP2_CREB1_FARP2_CNTN6_ROBO2_ROBO1_ALCAM_TRPC1_SIAH2_SLIT2_MAPK10_UNC5C_ANK2_SEMA5A_MYO10_ITGA1_SEMA6A_RANBP9_FYN_EGFR_SEMA3A_NRCAM_DPYSL2_UNC5D_SDCBP_KCNQ3_ARHGAP39_SH3GL2_CLTA_ABL1_VAV2_PRKCQ_APBB1IP_NRP1_UNC5B_NCAM1_VWF_CNTN1_PLXNC1_NTN4_PTPN11_TRPC4_RPS6KA5_SEMA6D_MAP2K1_NEO1_CSK_ST8SIA2_RGMA_NTN1_ITGB3_LAMA1_DCC_MAP2K2_YWHAB_MAP…
GO:0051020_GTPase_binding	50	50	50	3.20421e-53	0.042	RAP1GAP_RAP1A_RASGRP3_BIN1_RAB3GAP1_FMNL2_RAPGEF4_ALS2_DOCK10_FGD5_MYRIP_DOCK3_PEX5L_RHOH_FER_RAPGEF6_DOCK2_EXOC2_RANBP9_RIMS1_DOCK4_DOCK5_RIMS2_DOCK8_ABCA1_NOXA1_PLCE1_DOCK1_DENND5A_MAP3K11_SYTL2_ERC1_IPO8_FGD4_DIAPH3_DAAM1_RIN3_CDC42BPB_INF2_CYFIP1_MAP2K1_RPH3AL_RALBP1_RANBP3_DOCK6_MYO9B_TRIOBP_SYTL5_DIAPH2_DOCK11
GO:0071310_cellular_response_to_organic_substance	47	47	47	2.96875e-50	0.042	PIK3R3_PCSK9_ADCY10_PARP1_ADCY3_EIF2AK2_LHCGR_KDM3A_PPARG_KAT2B_ROBO2_ADCY5_PRKCI_SLIT2_GAB1_SMAD1_ADCY2_ITGA2_PIK3R1_SLIT3_PRKAR1B_HDAC9_NAMPT_ADCY8_VLDLR_JAK2_RXRA_SORBS1_CCND2_APOBEC1_PTPN11_LATS2_GNG2_EIF2AK4_SMAD3_IGF1R_ADCY9_AMFR_CDH13_STAT3_RPS6KB1_COLEC12_SMAD2_GNG7_INSR_NUP62_DGCR8
GO:0009712_catechol_metabolic_process	10	10	10	8.53471e-15	0.042	TGFB2_EPAS1_NR4A2_DRD3_SLC6A3_SNCB_MOXD1_PARK2_HDC_GRIN2A
GO:0001936_regulation_of_endothelial_cell_proliferation	6	6	6	2.30122e-10	0.042	F3_TNFSF15_HIF1A_VASH1_CDH13_PTPRM
REACTOME_INHIBITION_OF_INSULIN_SECRETION_BY_ADRENALINE_NORADRENALINE	6	6	6	3.93995e-10	0.042	ADCY5_GNAI1_CACNB2_GNG2_GNAO1_GNG7
PANTHER_BIOLOGICAL_PROCESS_Cell_structure	161	161	152	4.20657e-145	0.043	ACTRT2_CAPZB_MYOM3_COL16A1_IPP_WDR63_FLG_LMNA_NES_MPZL1_DNM3_KIF26B_MAPRE3_SPTBN1_ACTR2_CTNNA2_THSD7B_XIRP2_ZAK_PARD3B_FN1_COL6A3_MYRIP_KIF15_FRMD4B_FOXP1_BFSP2_PLS1_LPP_OPA1_KLHL5_COL25A1_ANK2_SYNPO2_DCLK2_KLHL2_PALLD_GPM6A_FAT1_LMNB1_SLC4A9_SYNPO_MFAP3_PHACTR1_COL9A1_MYO6_PHACTR2_CLDN20_MLLT4_FOXK1_THSD7A_SCIN_CLIP2_PCLO_COL1A2_DYNC1I1_ARPC1B_FOXP2_FLNC_CALD1_MYOM2_PDLIM2_MATN2_COL14A1_WISP1_CO…
GO:0031420_alkali_metal_ion_binding	79	79	66	8.15222e-68	0.043	KCNAB2_KCNQ4_KCNA2_KCND3_KCNJ10_KCNT2_KCNH1_KCNK1_SLC5A6_SLC8A1_KCNG3_KCNIP3_SLC9A2_KCNH7_SCN2A_SCN7A_HDAC4_SCN5A_SLC12A8_SLC9A9_KCNAB1_KCNIP4_SLC4A4_SLC10A7_SLC38A9_SLC12A2_KCNIP1_KCNK16_KCNQ5_KCND2_SLC13A1_KCNU1_KCNB2_KCNQ3_KCNK9_KCNV2_SLC24A2_KCNMA1_KCNQ1_KCNC1_SCNN1A_SLC38A4_SLC4A8_KCNC2_SLC17A8_NALCN_KCNH5_SLC8A3_KCNK10_KCNK13_SLC24A4_SLC12A6_SCNN1B_SLC5A11_SLC38A7_KCNG4_SLC5A10_KCNJ16_TMEM3…
GO:0017171_serine_hydrolase_activity	39	39	35	1.49196e-38	0.043	RHBDL2_PCSK9_DPP10_MASP1_HTRA3_CORIN_TMPRSS11B_F11_CFB_PLG_CPVL_SERPINE1_RELN_IMMP2L_DPP6_PRSS3_PCSK5_HABP2_HTRA1_PAMR1_NAALAD2_PCSK7_C1RL_OVCH1_TMPRSS12_F7_PCSK6_WDR7_CLPP_KLK8_PCSK2_TMPRSS15_TMPRSS2_TMPRSS3_TMPRSS6
GO:0030027_lamellipodium	26	26	26	1.48029e-30	0.043	PDPN_CCDC88A_ANTXR1_CTNNA2_ALS2_FGD5_ARHGAP31_PLD1_PIK3CA_APBB2_ARAP3_NEDD9_TIAM2_SLC39A14_APBB1IP_CTNNA3_PARVA_CTTN_FGD4_SSH1_CYFIP1_ABI3_PTPRM_CDH2_MYO9B_ITSN1
REACTOME_CELL_CELL_JUNCTION_ORGANIZATION	22	22	22	8.62793e-27	0.043	INADL_CADM2_PVRL3_PRKCI_CDH18_CDH12_CDH10_CDH6_CLDN20_PARD3_PVRL1_CLDN10_CDH8_CDH11_CDH5_CDH3_CDH13_CDH2_CDH7_PARD6G_PVRL2_CDH4
GO:0010810_regulation_of_cell-substrate_adhesion	13	13	13	6.47385e-18	0.043	NID1_EGFLAM_EDIL3_VWC2_CD36_CDK6_HSD17B12_SMAD3_TSC2_CDH13_ONECUT2_BCL2_ARHGAP6
GO:0016049_cell_growth	13	13	13	1.00841e-17	0.043	TGFBR3_TNN_DGKD_ERBB2IP_ATP6V0E1_SGMS1_FGFR2_ULK1_DCLK1_CYFIP1_CACNA1A_RASGRP4_APP
REACTOME_DCC_MEDIATED_ATTRACTIVE_SIGNALING	7	7	7	2.04746e-11	0.043	CDC42_TRIO_FYN_ABLIM1_DOCK1_NTN1_DCC
GO:0030228_lipoprotein_receptor_activity	6	6	6	3.67077e-10	0.043	LRP8_LRP1B_CD36_VLDLR_LRP6_STAB2
GO:0010594_regulation_of_endothelial_cell_migration	5	5	5	3.06695e-09	0.043	VEGFC_PLG_HDAC9_VASH1_PTPRM
GO:0021522_spinal_cord_motor_neuron_differentiation	5	5	5	3.39305e-09	0.043	LHX4_GLI2_GLI3_MDGA2_CACNA1A
BIOCARTA_TEL_PATHWAY	5	5	5	4.13122e-09	0.043	EGFR_TNKS_IGF1R_PRKCA_BCL2
GO:0060048_cardiac_muscle_contraction	3	3	3	7.23903e-07	0.043	RYR2_CAMK2D_MAP2K6
PANTHER_BIOLOGICAL_PROCESS_Oncogene	20	20	20	1.0213e-24	0.044	SKI_VAV3_PBX1_MDM4_MCF2L2_LPP_FER_FYN_ETV1_LYN_ABL1_VAV2_USP6NL_RET_NFKB2_LMO2_ETV6_MCF2L_BRIP1_VAV1
GO:0042113_B_cell_activation	17	17	17	9.92882e-22	0.044	NTRK1_BCL11A_HDAC4_BANK1_GAPT_XRCC4_HDAC9_LAT2_TPD52_NBN_SHB_BLNK_AICDA_TSHR_PLCG2_MALT1_BCL2
GO:0051048_negative_regulation_of_secretion	14	14	14	9.64321e-19	0.044	ADORA1_ACVR1C_GRM7_FAM3D_DRD3_EGF_PDE8B_NRG1_SRGN_KCNQ1_PTPN11_PSMD9_NLRP12_IL1RAPL1
PC_Signaling_events_mediated_by_HDAC_Class_II	13	13	12	2.06631e-16	0.044	HDAC4_HDAC11_MEF2C_CAMK4_NR3C1_ESR1_HDAC9_NCOR2_GNG2_NUP62_YWHAB_BCOR
GO:0034311_diol_metabolic_process	10	10	10	8.53471e-15	0.044	TGFB2_EPAS1_NR4A2_DRD3_SLC6A3_SNCB_MOXD1_PARK2_HDC_GRIN2A
GO:0030295_protein_kinase_activator_activity	5	5	5	2.31918e-09	0.044	ALS2_EGF_PRKAG2_NRG1_NRG3
GO:0046627_negative_regulation_of_insulin_receptor_signaling_pathway	3	3	3	3.75037e-07	0.044	PTPRF_PTPRE_PRKCA
BIOCARTA_IL2_PATHWAY	3	3	3	6.69765e-07	0.044	JAK1_SYK_MAP2K1
PID_ERBB4_PATHWAY	19	19	19	6.56642e-24	0.045	PIK3CD_PIK3R3_ERBB4_LRIG1_PIK3CA_BTC_PRLR_PIK3R1_NRG2_FYN_NRG1_JAK2_NRG3_GRIN2B_NEDD4_WWOX_DLG4_ITCH_MAPK1
GO:0033017_sarcoplasmic_reticulum_membrane	7	7	7	1.61024e-11	0.045	RYR2_JPH1_ITPR2_JPH3_TMEM38A_RYR1_JPH2
GO:0033261_regulation_of_S_phase	3	3	3	5.80499e-07	0.045	APBB2_MYO16_CDT1
REACTOME_PROSTACYCLIN_SIGNALLING_THROUGH_PROSTACYCLIN_RECEPTOR	2	2	2	8.7072e-06	0.045	GNG2_GNG7
PANTHER_BIOLOGICAL_PROCESS_Receptor_protein_tyrosine_kinase_signaling_pathway	85	85	81	1.20722e-81	0.046	PIK3CD_EPHB2_TIE1_ROR1_JAK1_NGF_SEMA4A_NTRK1_RGL1_PLXNA2_ALK_RASGRP3_NCK2_MERTK_GULP1_ERBB4_EPHA4_INPP5D_EPHA3_CBLB_RYK_EPHB1_PIK3CA_FGF12_KDR_EPHA5_STAP1_EGF_GAB1_GDNF_FGF10_RASGRF2_EFNA5_SEMA6A_NRG2_CSF1R_FLT4_ANKS1A_EPHA7_EGFR_SEMA3C_PLXNA4_ANGPT2_PDGFRL_NRG1_ASPH_ANGPT1_SLA_JAK2_TEK_NTRK2_SHC3_ROR2_MUSK_RASGEF1A_SORCS3_SORCS1_FGFR2_PTPRE_PTPRJ_PTPN6_FRS2_KITLG_PLXNC1_ANKS1B_PTPN11_FGF9_FLT1_F…
GO:0008016_regulation_of_heart_contraction	20	20	20	1.58188e-24	0.046	ADORA3_ADORA1_TGFB2_RYR2_SLC8A1_EPAS1_SCN5A_TACR3_SP4_SEMA3A_CHRM2_JAK2_CELF2_KCNQ1_NOS1_MYH6_CACNA1G_PRKCA_ADRA1D_KCNE1
GO:0046658_anchored_to_plasma_membrane	6	6	6	2.55237e-10	0.046	NTNG1_EFNA5_MDGA1_PKHD1_NTNG2_RTN4RL1
GO:0019319_hexose_biosynthetic_process	4	4	4	4.24796e-08	0.046	ATF3_GMDS_RBP4_PC
GO:0046364_monosaccharide_biosynthetic_process	4	4	4	4.24796e-08	0.046	ATF3_GMDS_RBP4_PC
GO:0003081_regulation_of_systemic_arterial_blood_pressure_by_renin-angiotensin	3	3	3	2.52515e-07	0.046	ECE1_DRD3_PCSK5
GO:0043624_cellular_protein_complex_disassembly	2	2	2	1.66692e-05	0.046	NRG1_TTF1
PANTHER_MOLECULAR_FUNCTION_Glycosyltransferase	55	54	52	8.66698e-55	0.047	ST3GAL3_ALG6_ST6GALNAC5_EXTL2_PARP1_GALNT2_TTC13_GALNT14_TTC7A_MGAT4A_ST6GAL2_MGAT5_GALNT13_GALNT5_GALNT3_UGT1A10_ST3GAL6_B4GALT4_ST6GAL1_UGT2B7_UGT8_GALNTL6_ST8SIA4_GALNT10_B3GAT2_FUT9_C1GALT1_WBSCR17_TUSC3_CSGALNACT1_EXT1_HAS2_PRTFDC1_EXT2_ST3GAL4_ST8SIA1_TMTC1_TMTC2_MGAT4C_GALNT4_TMTC4_POMT2_TTC7B_ST8SIA2_CHSY1_XYLT1_MGAT5B_B3GNTL1_ST8SIA5_LARGE_A4GALT_GYG2
GO:0031252_cell_leading_edge	47	47	47	4.36402e-50	0.047	PDPN_ADORA1_CCDC88A_PLEK_ANTXR1_CTNNA2_ALS2_ARPC2_FGD5_ROBO2_ROBO1_ARHGAP31_PLD1_PIK3CA_APBB2_ARAP3_NEDD9_MYO6_PTPRK_TIAM2_SYNJ2_CDK6_CNTNAP2_SLC39A14_MTSS1_SCRIB_ITGA8_APBB1IP_CTNNA3_PARVA_SLC1A2_CTTN_FGD4_SSH1_LCP1_CDC42BPB_CYFIP1_TLN2_GAS7_ABI3_PTPRM_CDH2_PDE4A_MYO9B_SLC12A5_ITSN1_MYH9
PC_Cell_junction_organization	21	21	21	1.45997e-25	0.047	INADL_LAMC2_LAMB3_ITGA6_CD47_PRKCI_FYB_MLLT4_PTK2B_RSU1_PARD3_COL17A1_PARVA_PTPN6_FERMT2_ACTN1_LAMA3_PVRL2_SIRPA_CDH4_PARVB
GO:0048568_embryonic_organ_development	19	19	19	1.39846e-23	0.047	PBX1_GLI2_RARB_TGFBR2_FGF10_GLI3_GATA4_ZFPM2_PCSK5_ROR2_RBP4_TCF7L2_LMO2_RARG_HOXC4_FRS2_FGF9_OVOL2_BMP7
GO:0008542_visual_learning	7	7	7	2.32542e-11	0.047	DRD3_HTT_KIT_CACNA1C_GRIN2A_APP_NLGN3
GO:0032350_regulation_of_hormone_metabolic_process	7	7	7	2.53331e-11	0.047	LHCGR_BMP6_TRERF1_KCNMA1_TCF7L2_HIF1A_CACNA1A
GO:0010595_positive_regulation_of_endothelial_cell_migration	2	2	2	1.01034e-05	0.047	VEGFC_HDAC9
GO:0046903_secretion	87	87	86	2.27869e-86	0.048	TP73_SYT6_ADORA1_NLRP3_NLRC4_LHCGR_PLEK_EXOC6B_TACR1_SCTR_CACNB4_LRP2_RAPGEF4_WNT7A_CADPS_DRD3_STXBP5L_TRPC1_PRKCI_NLGN1_PEX5L_CPLX1_HTT_SCFD2_EXOC3_FGF10_CPLX2_EXOC2_KCNK5_GUCA1B_RIMS1_MYO6_CYB5R4_SLC22A16_TRAF3IP2_SCIN_EEPD1_YKT6_LAT2_PCLO_STEAP2_CADPS2_EXOC4_ATP6V0A4_LYN_TPD52_YWHAZ_SLC30A8_CA9_APBA1_PCSK5_SYK_ABCA1_KCNMA1_EXOC6_SLC22A18_LIN7C_SYTL2_CACNA1C_AKAP3_SCNN1A_AQP6_SYT1_LIN7A_P2RX7_T…
GO:0007605_sensory_perception_of_sound	36	36	36	1.12063e-39	0.048	KCNQ4_COL11A1_USH2A_OTOF_PAX3_COL4A3_GRM7_ATP2B2_WFS1_SLC1A3_GPR98_ALDH7A1_SLC12A2_MYO6_SOBP_DFNA5_ATP6V0A4_CHD7_EYA1_DFNB31_MYO3A_PCDH15_KCNMA1_KCNQ1_OTOG_MYO7A_CNTN5_TECTA_COL2A1_SLC17A8_AXIN1_OTOA_MYCBPAP_SPTBN4_KCNE1_TBL1X
GO:0030802_regulation_of_cyclic_nucleotide_biosynthetic_process	31	31	31	3.61515e-35	0.048	OPRD1_ADORA3_NTRK1_ADCY10_ADORA1_ADCY3_LHCGR_GRM7_DRD3_ADCY5_ADCY2_GUCA1B_OPRM1_GNAI1_GRM3_GRM8_NOS3_OPRK1_ADCY8_GNAQ_NTRK2_GABBR2_ABCA1_HTR7_EDNRB_TSHR_GPR65_ADCY9_CRHR1_GNAL_GALR1
REACTOME_SIGNALING_BY_ERBB2	29	29	29	4.03997e-33	0.048	CASP9_ADCY3_PRKCE_PDE1A_CREB1_ERBB4_ADCY5_PIK3CA_BTC_EGF_GAB1_ADCY2_PIK3R1_CAMK4_NRG2_ITPR3_FYN_PRKAR1B_EGFR_NRG1_ADCY8_ITPR2_MAP2K1_TSC2_ADCY9_PRKCA_MAP2K2_YWHAB_MAPK1
REACTOME_CELL_DEATH_SIGNALLING_VIA_NRAGE_NRIF_AND_NADE	21	21	21	2.24509e-25	0.048	VAV3_NGF_NCSTN_OBSCN_ARHGEF4_NGEF_ARHGEF3_KALRN_TRIO_RASGRF2_TIAM2_ARHGEF17_FGD4_RASGRF1_AKAP13_ABR_VAV1_PLEKHG2_PREX1_TIAM1_ITSN1
GO:0031646_positive_regulation_of_neurological_system_process	9	9	9	1.97721e-13	0.048	TACR1_ERBB4_SLC1A3_ITGA2_GRIK2_EGFR_SLC24A2_LGI1_GRIA4
PANTHER_BIOLOGICAL_PROCESS_Determination_of_dorsal/ventral_axis	9	9	9	2.85772e-13	0.048	ERBB4_PRICKLE2_VENTX_PRICKLE1_TRIM69_AXIN1_AXIN2_TSHZ3_TSHZ2
REACTOME_REGULATION_OF_INSULIN_SECRETION_BY_ACETYLCHOLINE	6	6	5	3.19801e-09	0.048	CHRM3_GNAQ_PLCB2_PRKCA_PLCB1
BIOCARTA_PARKIN_PATHWAY	3	3	3	4.06461e-07	0.048	UBE2F_UBE2E2_PARK2
GO:0006357_regulation_of_transcription_from_RNA_polymerase_II_promoter	169	168	159	1.74787e-150	0.049	SKI_PRDM16_TCEA3_DR1_ZBTB7B_PBX1_RXRG_POU2F1_TBX19_NR5A2_MDM4_DNMT3A_EPAS1_TCF7L1_KCNIP3_NPAS2_PAX8_GLI2_NR4A2_CSRNP3_SATB2_TRAK2_CREB1_SP100_LRRFIP1_HDAC4_VHL_PPARG_SATB1_RARB_TRAK1_MITF_RYBP_DRD3_ZNF148_MED12L_PPARGC1A_NFKB1_LEF1_ELF2_MAML3_SMAD1_IRF2_GDNF_MAP3K1_CENPK_MEF2C_RNF14_PPARGC1B_BMP6_HIVEP1_JARID2_PPARD_NFYA_TFEB_MYO6_PLAGL1_SOD2_HDAC9_SP4_JAZF1_GLI3_CUX1_PAX4_HIPK2_SMARCD3_GATA4_ST1…
GO:0031012_extracellular_matrix	135	135	123	2.02969e-119	0.049	WNT4_MATN1_COL16A1_COL24A1_F3_COL11A1_NTNG1_DPT_TNR_LAMC2_HMCN1_LAD1_PRELP_LAMB3_USH2A_TGFB2_WNT3A_NID1_PXDN_MATN3_LTBP1_VIT_FN1_COL4A3_COL6A3_WNT7A_COLQ_CRTAP_ADAMTS9_COL6A6_MUC4_FREM3_SPOCK3_ADAMTS16_ADAMTS12_SLC1A3_EGFLAM_FGF10_ERBB2IP_VCAN_FBN2_SPOCK1_FGF1_SPARC_GABRA6_ADAMTS2_GPLD1_TINAG_DST_COL9A1_LAMA2_SMOC2_VWC2_COL1A2_RELN_LAMB1_WNT16_MMP16_MATN2_CTHRC1_NOV_COL14A1_OC90_FREM1_ADAMTSL1_CO…
GO:0016477_cell_migration	83	83	80	4.4397e-80	0.049	LRP8_DAB1_TGFBR3_VAV3_IL6R_TNN_ASTN1_CNTN2_PLXNA2_TGFB2_CCDC88A_CTNNA2_NCK2_ZEB2_NR4A2_ACVR1_ITGA6_SATB2_NRP2_FN1_CXCR2_DNER_VHL_CCK_ROBO1_SLIT2_APBB2_KIT_VEGFC_GDNF_ITGA1_IL12B_PPARD_MDGA1_FYN_TNS3_SEMA3C_RELN_NRCAM_PODXL_NOS3_PTK2B_SDCBP_CTHRC1_SCRIB_PRSS3_SYK_LMX1B_VAV2_COL5A1_NRP1_RET_PRKG1_ARID5B_SGPL1_CD44_LRP5_LRP6_ULK1_DCLK1_EDNRB_ARHGEF7_FUT8_ITGA11_IL16_NDE1_SCNN1B_ITGAM_CDH13_NTN1_RPS6…
REACTOME_INHIBITION_OF_VOLTAGE_GATED_CA2_CHANNELS_VIA_GBETA_GAMMA_SUBUNITS	7	7	6	2.0539e-10	0.049	KCNJ10_GABBR2_GNG2_KCNJ16_GNG7_KCNJ15
REACTOME_AMYLOIDS	4	4	4	2.98214e-08	0.049	HSPG2_H3F3A_MFGE8_APP
PC_Striated_Muscle_Contraction	4	4	4	3.78201e-08	0.049	TMOD1_MYBPC1_TPM4_DMD
GO:0006942_regulation_of_striated_muscle_contraction	4	4	4	4.37294e-08	0.049	TNNI1_RYR2_NOS1_CACNA1G
GO:0009123_nucleoside_monophosphate_metabolic_process	18	18	18	1.29931e-22	0.05	DPYD_AMPD1_ADCY10_ADCY3_CACNB4_ADCY5_UMPS_ADCY2_PDE4D_PDE8B_ADCY8_ADK_GUCY1A2_ADSSL1_RORA_PDE8A_ADCY9_CECR1
PC_Signal_transduction_by_L1	12	12	12	3.34158e-16	0.05	CREB1_ANK2_EGFR_SH3GL2_CLTA_VAV2_NRP1_NCAM1_RPS6KA5_MAP2K1_MAP2K2_MAPK1
GO:0042787_protein_ubiquitination_during_ubiquitin-dependent_protein_catabolic_process	8	8	8	1.03314e-12	0.05	LNX1_RCHY1_MAP3K1_RNF217_PARK2_SMURF1_NEDD4_ITCH
GO:0043616_keratinocyte_proliferation	4	4	4	3.62857e-08	0.05	IRF6_PPARD_CDH13_KLK8
GO:0032420_stereocilium	3	3	3	6.59636e-07	0.05	DOCK4_DFNB31_PCDH15
GO:0032421_stereocilium_bundle	3	3	3	6.59636e-07	0.05	DOCK4_DFNB31_PCDH15
GO:0051674_localization_of_cell	90	90	87	7.36073e-87	0.051	LRP8_DAB1_TGFBR3_VAV3_IL6R_TNN_ASTN1_CNTN2_PLXNA2_TGFB2_APOB_CCDC88A_CTNNA2_NCK2_ZEB2_NR4A2_ACVR1_ITGA6_SATB2_NRP2_FN1_CXCR2_DNER_VHL_CCK_ROBO1_SLIT2_APBB2_KIT_VEGFC_DNAH5_GDNF_ITGA1_IL12B_PPARD_MDGA1_DNAH8_SLC22A16_FYN_TNS3_SEMA3C_RELN_NRCAM_PODXL_NOS3_PTK2B_SDCBP_CTHRC1_SCRIB_PRSS3_SYK_LMX1B_VAV2_COL5A1_NRP1_RET_PRKG1_ARID5B_SGPL1_CD44_LRP5_ETS1_LRP6_ULK1_DCLK1_EDNRB_ARHGEF7_FUT8_ITGA11_IL16_ND…
GO:0007601_visual_perception	60	60	58	7.03436e-60	0.051	DHRS3_PPT1_CRYZ_ABCA4_COL11A1_PRPF3_SEMA4A_HMCN1_CRB1_USH2A_OPN3_CYP1B1_EPAS1_MERTK_MYO3B_GUCA1C_BFSP2_OPA1_WFS1_PROM1_BBS7_GPR98_PDE6A_GRM6_GUCA1B_EYS_RIMS1_EYA4_BBS9_POU6F2_GRM8_CNGB3_KCNV2_SLC24A2_RORB_DFNB31_CACNB2_MYO3A_PCDH15_RGR_RBP4_ABLIM1_PAX6_MYO7A_TYR_CACNA2D4_COL2A1_VSX2_SLC24A1_ABCC6_CNGB1_CDH3_PRPF8_PITPNM3_RGS9_TULP2_COL18A1_TIMP3
GO:0050953_sensory_perception_of_light_stimulus	60	60	58	7.03436e-60	0.051	DHRS3_PPT1_CRYZ_ABCA4_COL11A1_PRPF3_SEMA4A_HMCN1_CRB1_USH2A_OPN3_CYP1B1_EPAS1_MERTK_MYO3B_GUCA1C_BFSP2_OPA1_WFS1_PROM1_BBS7_GPR98_PDE6A_GRM6_GUCA1B_EYS_RIMS1_EYA4_BBS9_POU6F2_GRM8_CNGB3_KCNV2_SLC24A2_RORB_DFNB31_CACNB2_MYO3A_PCDH15_RGR_RBP4_ABLIM1_PAX6_MYO7A_TYR_CACNA2D4_COL2A1_VSX2_SLC24A1_ABCC6_CNGB1_CDH3_PRPF8_PITPNM3_RGS9_TULP2_COL18A1_TIMP3
PC_Reelin_signaling_pathway	15	15	15	6.28969e-20	0.051	LRP8_DAB1_RAP1A_NCK2_PIK3CA_PIK3R1_MAP1B_FYN_RELN_VLDLR_RAPGEF1_MAP3K11_GRIN2B_GRIN2A_ITGA3
GO:0030286_dynein_complex	12	12	12	2.6038e-16	0.051	DNALI1_DNAH14_DNAH12_DNAH5_DNAH8_DNAH11_DYNC1I1_DYNC2H1_DNAH10_DYNC1H1_DNAH9_DNAH17
GO:0051971_positive_regulation_of_transmission_of_nerve_impulse	9	9	9	1.97721e-13	0.051	TACR1_ERBB4_SLC1A3_ITGA2_GRIK2_EGFR_SLC24A2_LGI1_GRIA4
GO:0048265_response_to_pain	6	6	6	2.53528e-10	0.051	TACR1_KCNIP3_RELN_GRIN2B_EDNRB_CACNA1A
PC_Adherens_junctions_interactions	3	3	3	4.77826e-07	0.051	MLLT4_PVRL2_CDH4
PANTHER_MOLECULAR_FUNCTION_Other_signaling_molecule	65	65	64	6.68151e-66	0.052	WNT4_DAB1_SEMA4A_ANGPTL1_TRAF5_WNT3A_NCK2_CNTNAP5_GULP1_NRP2_WNT7A_SEMA5B_NLGN1_CLNK_APBB2_DAPP1_SEMA5A_SEMA6A_BMP6_RCAN2_BMP5_THBS2_ELMO1_SEMA3C_WNT16_CNTNAP2_ANGPT2_ANGPT1_NOV_SLA_SHC3_FNBP1_NRP1_PLCE1_BLNK_ATRNL1_MTG1_EHF_CHORDC1_FLI1_ARHGDIB_ELK3_LGALS3_TRAF3_SEMA6D_GLG1_CNTNAP4_PLCG2_NECAB2_WNT3_BCL2_CAPS_RASGRP4_BAX_ATRN_ISM1_BMP7_APP_RCAN1_ERG_GRAP2_EFCAB6_NLGN4X_NLGN3
REACTOME_GABA_B_RECEPTOR_ACTIVATION	14	14	13	2.55239e-17	0.052	KCNJ10_ADCY3_ADCY5_ADCY2_GNAI1_ADCY8_GABBR2_GNG2_ADCY9_KCNJ16_GNAL_GNG7_KCNJ15
PANTHER_BIOLOGICAL_PROCESS_Amino_acid_biosynthesis	7	7	7	2.9159e-11	0.052	MTHFD1L_PSPH_ASNS_PSAT1_SEPHS1_PAPSS2_CTBP2
GO:0043484_regulation_of_RNA_splicing	5	5	5	6.21054e-09	0.052	CELF3_ESRP1_SRRM4_CELF6_CELF4
GO:0007090_regulation_of_S_phase_of_mitotic_cell_cycle	3	3	3	5.80499e-07	0.052	APBB2_MYO16_CDT1
GO:0046483_heterocycle_metabolic_process	79	79	76	1.00469e-76	0.053	ATP13A2_CDA_AK5_DPYD_AMPD1_ATP8B2_ADCY10_ATP2B4_KMO_ATP6V1C2_ADCY3_RBKS_XDH_KYNU_CACNB4_OLA1_ATP2B2_FHIT_ADCY5_UMPS_ALDH1L1_ATP2C1_BCHE_MCCC1_ATP13A5_ATP8A1_ATP10D_ETFDH_ADCY2_PDE4D_PDE8B_ATP10B_ATP6V0E1_MOXD1_MTHFD1L_SLC25A13_ATP6V0A4_TPK1_PRKAG2_IDO2_ATP6V1H_DPYS_ADCY8_PSAT1_ALAD_NUDT5_PRTFDC1_ADK_CYP2C19_GUCY1A2_ATP5L_DERA_TPH2_ATP2B1_HNF1A_ATP8A2_ATP11A_MYH6_ADSSL1_ATP10A_HDC_RORA_ADCY9_GRIN2…
PANTHER_MOLECULAR_FUNCTION_Cell_adhesion_molecule	40	40	38	1.1296e-41	0.053	CLSTN1_TNR_HMCN1_IGFN1_LTBP1_ITGB6_FN1_FBLN2_CD47_ITGB5_CLSTN2_CTNND2_MEGF10_FBN2_COL19A1_TSPAN13_ITGB8_LIN7C_CD6_LTBP3_ROBO4_TSPAN11_ITGB7_LIN7A_KITLG_GPC6_LTBP2_FBLN5_FBN1_TLN2_MEGF11_ITGB3_FBN3_SYMPK_ITGB2_ARVCF_KAL1_GPC4
PANTHER_MOLECULAR_FUNCTION_Kinase_activator	11	11	11	2.5322e-15	0.053	STAM2_CCNG2_CCNJL_CCND3_CDC37L1_IKBKAP_NRG3_CCNJ_CCND2_AKAP6_MNAT1
GO:0007507_heart_development	59	59	56	7.09998e-58	0.054	HSPG2_TGFBR3_TGFB2_WNT3A_SMYD1_GLI2_ACVR1_TTN_CASP8_NRP2_ERBB4_RARB_TGFBR2_FGF12_RBPJ_BBS7_COL4A3BP_ATG5_SOD2_HDAC9_GLI3_SEMA3C_SMARCD3_GATA4_NKX3-1_NRG1_CHD7_ZFPM2_PCSK5_GNAQ_COL5A1_NRP1_ZMIZ1_PLCE1_CASP7_TEAD1_SOX6_PTPRJ_ATM_COL2A1_TBX5_MYH6_MNAT1_FBN1_CHRNA3_TSC2_MYH11_ZFPM1_DVL2_MYOCD_SMAD2_INSR_OVOL2_SALL4_SCUBE1_BCOR
GO:0060042_retina_morphogenesis_in_camera-type_eye	5	5	5	4.05724e-09	0.054	PVRL3_RBP4_VSX2_PTPRM_DSCAM
REACTOME_SHC1_EVENTS_IN_ERBB4_SIGNALING	8	8	8	4.71465e-12	0.055	ERBB4_BTC_NRG2_NRG1_MAP2K1_MAP2K2_YWHAB_MAPK1
Panther_Endothelin_signaling_pathway	8	8	7	5.69332e-11	0.055	ECE1_ADCY3_ECEL1_PRKG2_GNAQ_PRKG1_EDNRB
PID_EPHA2_FWDPATHWAY	5	5	5	5.63833e-09	0.055	VAV3_PIK3CA_PIK3R1_VAV2_TIAM1
GO:0007600_sensory_perception	125	124	117	1.11336e-113	0.056	DHRS3_PPT1_KCNQ4_CRYZ_ABCA4_COL11A1_NGF_PRPF3_SEMA4A_OR10R2_HMCN1_CRB1_USH2A_OPN3_ADCY3_OTOF_CYP1B1_EPAS1_TACR1_KCNIP3_MERTK_MYO3B_PAX3_COL4A3_TRPM8_GRM7_ATP2B2_GUCA1C_BFSP2_OPA1_WFS1_PROM1_SLIT2_BBS7_SLC6A3_FAM134B_SLC1A3_ITGA2_GPR98_ALDH7A1_SLC12A2_PDE6A_IL12B_GRM6_ITPR3_GUCA1B_EYS_RIMS1_MYO6_SOBP_FYN_EYA4_OPRM1_DFNA5_BBS9_POU6F2_GRM8_ATP6V0A4_PNOC_OPRK1_CHD7_EYA1_CNGB3_KCNV2_SLC24A2_RORB_OR13C…
GO:0015672_monovalent_inorganic_cation_transport	92	92	80	8.91768e-80	0.056	KCNAB2_KCNQ4_KCNA2_KCND3_KCNN3_KCNJ10_KCNT2_KCNH1_KCNK1_ATP6V1C2_SLC5A6_KCNG3_KCNIP3_SLC9A2_KCNH7_SCN2A_SCN7A_SCN5A_SLC12A8_SLC9A9_KCNAB1_KCNMB2_KCNIP4_KCTD8_SLC4A4_SLC10A7_SLC38A9_SLC12A2_KCTD16_KCNIP1_ATP6V0E1_KCNK16_KCNQ5_SGK1_KCND2_SLC13A1_ATP6V0A4_KCTD9_KCNU1_ATP6V1H_KCNB2_KCNQ3_KCNK9_KCNV2_SLC24A2_KCNMA1_KCNQ1_KCNC1_KCTD21_ATP5L_SCNN1A_ABCC9_SLC38A4_SLC4A8_KCNC2_SLC17A8_NALCN_KCNH5_SLC8A3_K…
GO:0006887_exocytosis	36	36	36	1.78765e-39	0.056	SYT6_PLEK_EXOC6B_RAPGEF4_CADPS_STXBP5L_NLGN1_PEX5L_CPLX1_SCFD2_EXOC3_CPLX2_EXOC2_RIMS1_SCIN_YKT6_LAT2_PCLO_STEAP2_CADPS2_EXOC4_LYN_YWHAZ_EXOC6_LIN7C_SYTL2_CACNA1C_AKAP3_LIN7A_P2RX7_UNC13C_RPH3AL_LLGL2_CPLX4_UNC13A_SNPH
REACTOME_PLATELET_HOMEOSTASIS	29	29	29	1.21661e-32	0.056	LRP8_PLA2G4A_APOB_SLC8A1_PDE11A_PDE1A_ATP2B2_KCNMB2_PRKG2_PDE6A_ITPR3_PDE10A_NOS3_PRKG1_STIM1_MRVI1_TRPC6_GUCY1A2_PTPN6_PDE3A_ITPR2_NOS1_GNG2_SLC8A3_ATP2A3_GNG7_PPP2R1A_PDE9A_ATP2B3
GO:0048592_eye_morphogenesis	23	23	23	2.51068e-27	0.056	EPHB2_OLFM3_POU2F1_CRB1_RARB_PVRL3_EPHB1_PRKCI_GLI3_RORB_COL5A1_RBP4_MYO7A_PVRL1_RARG_FRS2_CEP290_VSX2_STAT3_PTPRM_BMP7_DSCAM_SHROOM2
GO:0051015_actin_filament_binding	22	22	22	3.19257e-26	0.056	MACF1_LRPPRC_ANTXR1_ADD2_TTN_PLS1_ADD1_MYO6_UTRN_SCIN_EGFR_SVIL_PKNOX2_FGD4_LCP1_MYO16_CYFIP1_GAS7_MYO9B_MYH9_SHROOM2_SHROOM4
GO:0046700_heterocycle_catabolic_process	18	18	18	8.88555e-23	0.056	CDA_DPYD_KMO_XDH_KYNU_OLA1_FHIT_ALDH1L1_PDE4D_PDE8B_MOXD1_IDO2_DPYS_NUDT5_DERA_MYH6_ABCC6_MYO9B
GO:0001709_cell_fate_determination	5	5	5	6.43091e-09	0.056	CYP26B1_POU6F2_IFRD1_DSCAML1_JAG2
GO:0043395_heparan_sulfate_proteoglycan_binding	4	4	3	5.12141e-07	0.056	GPC6_ITGAM_GPC4
REACTOME_G_ALPHA_Z_SIGNALLING_EVENTS	14	14	14	1.35366e-18	0.057	ADCY3_PRKCE_ADCY5_ADCY2_GNAI1_RGS20_ADCY8_PRKCQ_GNG2_PRKCH_ADCY9_PRKCB_PRKCA_GNG7
GO:0051588_regulation_of_neurotransmitter_transport	8	8	8	3.87933e-12	0.057	NGF_DRD3_GDNF_PARK2_GRM8_CHRNA3_CPLX4_CACNA1A
GO:0001539_ciliary_or_flagellar_motility	3	3	3	6.45329e-07	0.057	DNAH5_DNAH8_DNAH17
GO:0006140_regulation_of_nucleotide_metabolic_process	33	33	33	1.13359e-36	0.058	CDA_OPRD1_ADORA3_NTRK1_ADCY10_ADORA1_ADCY3_LHCGR_GRM7_DRD3_ADCY5_ADCY2_GUCA1B_OPRM1_GNAI1_GRM3_GRM8_NOS3_OPRK1_ADCY8_GNAQ_NTRK2_GABBR2_ABCA1_HTR7_EDNRB_TSHR_GPR65_ADCY9_CRHR1_TIMP2_GNAL_GALR1
GO:0048511_rhythmic_process	31	31	30	7.16159e-34	0.058	LEPR_PLA2G4A_TGFB2_LHCGR_NPAS2_PER2_ROBO2_DRD3_SLIT2_KDR_BMPR1B_SLIT3_EGFR_NOS3_CYP7B1_ANGPT1_GRIN3A_CHAT_KCNMA1_HTR7_CRY2_PGR_CCND2_GRIN2B_ARNTL2_ENOX1_GRIN2A_HS3ST2_BCL2_TEF
GO:0048706_embryonic_skeletal_system_development	20	19	19	7.07295e-23	0.058	PAX7_HSPG2_PBX1_PRRX1_GFPT1_SATB2_TGFBR2_NDST1_GLI3_EYA1_PCSK5_KIAA1217_RBP4_DSCAML1_COL2A1_HOXC5_ALX1_CHST11_FGF9
GO:0060078_regulation_of_postsynaptic_membrane_potential	7	7	7	3.24335e-11	0.058	ADORA1_GRID2_GRIK2_GRIN2B_CHRNA3_GRIN2A_NLGN3
BIOCARTA_CDMAC_PATHWAY	6	6	6	2.88601e-10	0.058	NFKB1_MAP2K1_PRKCB_PRKCA_PLCB1_MAPK1
GO:0048641_regulation_of_skeletal_muscle_development	5	5	5	3.12999e-09	0.058	ACVR1_HDAC4_HDAC9_RPS6KB1_BCL2
GO:0051412_response_to_corticosterone_stimulus	2	2	2	1.34838e-05	0.058	PRKCA_BCL2
GO:0019898_extrinsic_to_membrane	163	163	154	7.97627e-146	0.059	RAP1GAP_CYP4A11_PCSK9_JAK1_MAGI3_GOLPH3L_RGS7_ASAP2_ROCK2_EHD3_CYP1B1_AAK1_CYP26B1_EPB41L5_PLEKHB2_ARHGAP15_RAPGEF4_MREG_PNKD_DGKD_NEU4_CRBN_VHL_MAGI1_STXBP5L_PEX5L_MAP3K13_DOK7_JAKMIP1_MED28_KCNIP4_SEC31A_WDFY3_DAPP1_NR3C2_RASGRF2_PJA2_ARAP3_CLINT1_KCNIP1_N4BP3_RUFY1_CYP39A1_RIMS1_MYO6_EPB41L2_STX11_PPP1R14C_SYNJ2_CYP2W1_ICA1_MPP6_CHN2_POR_MAGI2_GNAI1_PON2_CYP3A7_RINT1_DOCK4_GCC1_FLNC_DLGAP2_TNK…
GO:0001501_skeletal_system_development	82	80	77	2.63964e-77	0.059	PAX7_HSPG2_TUFT1_PBX1_PRRX1_PRELP_MATN3_GFPT1_GLI2_NAB1_SATB2_SPP2_HDAC4_WNT7A_TGFBR2_CASR_RYK_TIPARP_OSTN_EVC_BMPR1B_SMAD1_TLL1_ANKH_NDST1_SPARC_FGF18_BMP6_BMP5_COL9A1_GLI3_EGFR_COL1A2_PTN_ATP6V0A4_BMP1_CHD7_EYA1_TRPS1_EXT1_OSTF1_PCSK5_GNAQ_ROR2_KIAA1217_ARID5B_COL13A1_SGPL1_PAPSS2_RBP4_SOX6_EXT2_LTBP3_ZBTB16_DSCAML1_TEAD4_SOX5_COL2A1_HOXC4_ALX1_IGF1_CHST11_P2RX7_FGF9_LGALS3_JAG2_FBN1_SMAD3_ACAN…
GO:0004222_metalloendopeptidase_activity	32	32	29	1.43873e-32	0.059	ECE1_ZMPSTE24_ECEL1_ADAMTS9_TLL1_ADAM29_ADAMTS16_ADAMTS12_NLN_ADAM19_ADAMTS2_BMP1_ADAM7_ADAM18_MMP16_ADAMTSL1_ADAMTSL2_PITRM1_ADAMTS14_TLL2_ADAM12_ADAMTS20_MIPEP_THSD4_ADAMTS17_MMP2_ADAMTS18_THOP1_ADAMTS10
REACTOME_CGMP_EFFECTS	10	10	10	2.01507e-14	0.059	PDE11A_PDE1A_KCNMB2_PRKG2_PDE6A_PDE10A_PRKG1_MRVI1_PDE3A_PDE9A
GO:0007157_heterophilic_cell_adhesion	4	4	4	4.58068e-08	0.059	PVRL1_ITGAL_CDH2_CDH4
PANTHER_BIOLOGICAL_PROCESS_Other_mRNA_transcription	3	3	3	1.06057e-06	0.059	CAMTA1_MIER2_SMARCB1
GO:0008236_serine-type_peptidase_activity	39	39	35	1.49196e-38	0.06	RHBDL2_PCSK9_DPP10_MASP1_HTRA3_CORIN_TMPRSS11B_F11_CFB_PLG_CPVL_SERPINE1_RELN_IMMP2L_DPP6_PRSS3_PCSK5_HABP2_HTRA1_PAMR1_NAALAD2_PCSK7_C1RL_OVCH1_TMPRSS12_F7_PCSK6_WDR7_CLPP_KLK8_PCSK2_TMPRSS15_TMPRSS2_TMPRSS3_TMPRSS6
PANTHER_BIOLOGICAL_PROCESS_Mesoderm_development	33	33	33	4.71745e-36	0.06	EPHB2_PHC2_JAK1_COL11A1_TBX19_NCK2_EPHA4_FOXP1_EPHA3_EPHB1_EPHA5_EPHA7_FYN_UTRN_FOXK1_GLI3_FOXP2_LYN_JAK2_PCSK5_COL5A1_TBX5_KLF12_FOXN3_ACAN_PCSK6_NFE2L1_TBX4_FOXK2_RNF165_NFATC1_COL5A3_NFATC2
GO:0005231_excitatory_extracellular_ligand-gated_ion_channel_activity	17	17	17	3.09363e-21	0.06	GRIK3_GRID2_GRIA2_GLRA3_GRIA1_GRIK2_GRIN3A_GRID1_GRIA4_GRIK4_GRIN2B_P2RX7_CHRNA3_GRIN2A_GRIK1_GLRA2_GRIA3
GO:0007205_activation_of_protein_kinase_C_activity_by_G-protein_coupled_receptor_protein_signaling_pathway	11	11	11	5.41906e-15	0.06	DGKD_CCK_GAP43_DGKG_DGKB_DGKI_PARD3_PLCE1_LRP1_DGKH_CERK
GO:0031290_retinal_ganglion_cell_axon_guidance	9	9	9	1.81752e-13	0.06	EPHB2_ROBO2_EPHB1_SLIT2_BMPR1B_EFNA5_EPHA7_SLIT1_PTPRM
GO:0045666_positive_regulation_of_neuron_differentiation	4	4	4	1.22666e-07	0.06	GLI2_MAP1B_VWC2_NRCAM
GO:0032870_cellular_response_to_hormone_stimulus	38	38	38	5.39673e-41	0.061	PIK3R3_PCSK9_ADCY10_PARP1_ADCY3_LHCGR_KDM3A_PPARG_KAT2B_ROBO2_ADCY5_PRKCI_SLIT2_GAB1_ADCY2_ITGA2_PIK3R1_SLIT3_PRKAR1B_HDAC9_NAMPT_ADCY8_VLDLR_JAK2_RXRA_SORBS1_CCND2_APOBEC1_PTPN11_LATS2_GNG2_IGF1R_ADCY9_STAT3_RPS6KB1_GNG7_INSR_NUP62
PANTHER_MOLECULAR_FUNCTION_Calmodulin_related_protein	35	35	34	2.96004e-37	0.061	UBR4_PKN2_CRNN_HPCAL1_CAPN13_LTBP1_PRKCE_SLC25A12_FBLN2_PRKCI_LPCAT1_GUCA1B_PLG_CALN1_SLC25A13_NOS3_NCALD_CALML3_PRKCQ_CRTAC1_NUCB2_NELL1_LTBP3_NELL2_NOS1_CABP1_PRKCH_LTBP2_PRKCB_LPCAT2_NECAB2_PRKCA_CAPS_EFCAB6
GO:0030315_T-tubule	8	8	8	2.45866e-12	0.061	SLC8A1_SCN2A_SCN1A_SCN5A_CAMK2D_ESR1_CACNA2D1_RYR1
GO:0021533_cell_differentiation_in_hindbrain	4	4	4	8.98474e-08	0.061	WNT7A_ULK1_RORA_CACNA1A
GO:0051385_response_to_mineralocorticoid_stimulus	2	2	2	1.34838e-05	0.061	PRKCA_BCL2
GO:0043195_terminal_button	12	12	12	3.01787e-16	0.062	GRIK3_ADORA1_CCK_SNCB_GRIK2_ESR1_KCNMA1_GRIA4_GRIK4_P2RX7_GABRB3_GRIA3
GO:0019058_viral_infectious_cycle	11	11	11	3.89137e-15	0.062	NFIA_XRCC4_OPRK1_PCSK5_CTBP2_PVRL1_WWP2_SUPT5H_PVRL2_ITCH_SMARCB1
REACTOME_RAP1_SIGNALLING	9	9	9	4.79572e-13	0.062	RAP1GAP_RAP1A_RAPGEF4_YWHAZ_PRKG1_SIPA1_RASGRP1_RAP1GAP2_YWHAB
PANTHER_MOLECULAR_FUNCTION_Other_cytoskeletal_proteins	8	8	8	3.46284e-12	0.062	FLG_SNTG2_NEDD9_SNTG1_SNTB1_IFT140_EMP2_ARHGAP6
GO:0016079_synaptic_vesicle_exocytosis	5	5	5	5.95619e-09	0.062	NLGN1_RIMS1_PCLO_P2RX7_SNPH
REACTOME_METAL_ION_SLC_TRANSPORTERS	4	4	4	4.7045e-08	0.062	CP_SLC39A8_SLC30A8_SLC39A3
GO:0042592_homeostatic_process	170	170	157	1.11822e-148	0.063	DNAJC16_NCDN_GRIK3_PPT1_PCSK9_FGGY_LPAR3_TGFBR3_XCL1_QSOX1_CACNA1E_PLA2G4A_NR5A2_ADORA1_NFASC_SLC26A9_RYR2_APOB_GCKR_XDH_SLC8A1_HAAO_EPAS1_VPS54_TACR1_MAL_SLC9A2_CACNB4_SLC4A10_SCN2A_SCN1A_NAB1_ACADL_ERBB4_ABCA12_TRPM8_ITPR1_PPARG_CCK_EPHA3_DRD3_CASR_ATP2C1_SLC9A9_CP_KCNMB2_HTT_WFS1_PPARGC1A_GRXCR1_KDR_CXCL13_GRID2_CAMK2D_SMAD1_ITGA2_COL4A3BP_SLC12A2_ATP6V0E1_ITPR3_PPARD_TRERF1_PKHD1_COL9A1_CYB5R…
GO:0060341_regulation_of_cellular_localization	60	60	59	2.42904e-60	0.063	NGF_ADORA1_TGFB2_RYR2_CNST_NLRP3_ACVR1C_RAPGEF4_CREB1_GRM7_FAM3D_DRD3_TACC3_EGF_VEGFC_GDNF_RAB3C_PDE8B_NFKBIE_PARK2_GLI3_GCK_GRM8_ADAM9_CHD7_PKIA_ZC3H3_JAK2_SYK_TNFSF15_NCS1_PRKCQ_SRGN_RBP4_TCF7L2_KCNQ1_CPT1A_CRTAM_GRIN2B_SYT1_PTPN11_P2RX7_PSMD9_AACS_LCP1_HTR2A_SCG5_NEDD4_SMAD3_CHRNA3_NOD2_RPH3AL_PRKCA_CPLX4_CACNA1A_NLRP12_NLRP2_IL1RAPL1_EDA
GO:0005089_Rho_guanyl-nucleotide_exchange_factor_activity	41	41	41	4.43298e-44	0.063	VAV3_OBSCN_ITSN2_ARHGEF4_TTN_ALS2_NGEF_FARP2_FGD5_ARHGEF3_KALRN_MCF2L2_ARHGEF38_PLEKHG4B_TRIO_RASGRF2_ARHGEF37_DOCK2_ECT2L_PLEKHG1_TIAM2_ARHGEF10_PREX2_VAV2_ARHGEF17_FGD4_PLEKHG7_FARP1_ARHGEF7_MCF2L_PLEKHG3_RASGRF1_AKAP13_ABR_VAV1_PLEKHG2_ARHGEF1_PREX1_TIAM1_ITSN1_BCR
GO:0031256_leading_edge_membrane	13	13	13	6.80832e-17	0.063	ADORA1_PLEK_ANTXR1_ROBO2_ROBO1_MYO6_PTPRK_SYNJ2_CNTNAP2_ITGA8_SLC1A2_PDE4A_SLC12A5
REACTOME_ROLE_OF_DCC_IN_REGULATING_APOPTOSIS	4	4	4	7.18037e-08	0.063	CASP9_DAPK1_UNC5B_DCC
Panther_Axon_guidance_mediated_by_Slit/Robo	7	7	7	4.76109e-11	0.064	ROBO2_ROBO1_SLIT2_SLIT3_ABL1_SLIT1_RHOJ
PID_INTEGRIN_A9B1_PATHWAY	6	6	6	4.13934e-10	0.064	FN1_ITGA9_VEGFC_F13A1_ADAM12_KCNJ15
GO:0051963_regulation_of_synaptogenesis	5	5	5	7.50198e-09	0.064	WNT7A_ROBO2_SLIT1_PVRL1_PRKCA
GO:0016459_myosin_complex	27	27	25	6.99491e-29	0.065	MYO7B_MYO3B_MYH15_MYO10_MYO6_MYOM2_MYO3A_MYO7A_MYBPC1_MYO16_MYH6_BMF_CGNL1_MYO1E_MYH11_MYH2_MYO1D_MYOM1_MYO5B_MYO9B_MYBPC2_MYH7B_MYO18B_MYH9_SHROOM4
REACTOME_TRANSPORT_OF_GLUCOSE_AND_OTHER_SUGARS_BILE_SALTS_AND_ORGANIC_ACIDS_METAL_IONS_AND_AMINE_COMPOUNDS	27	27	24	1.06294e-27	0.065	SLC2A7_SLC6A9_SLC44A5_SLC22A15_SLC6A1_SLC6A6_CP_SLC2A9_SLC39A8_SLC6A3_SLC44A4_SLC22A16_SLC2A12_SLC22A3_SLC13A1_SLC30A8_SLC22A18_SLC6A5_SLC2A13_SLC5A11_SLC6A2_SLC14A1_SLC39A3_SLC13A3
GO:0043197_dendritic_spine	19	19	19	5.2844e-23	0.065	CNN3_DNM3_ALS2_SEPT11_SLC1A3_SYNPO_GRM1_GRM3_KCND2_CALD1_ITGA8_SLC1A2_ARHGAP32_GRIN2B_ANKS1B_NOS1_APP_OPHN1_GRIA3
GO:0009119_ribonucleoside_metabolic_process	13	13	13	4.08169e-17	0.065	PANK4_CDA_DPYD_UPP2_FHIT_UMPS_OCLN_TPMT_PRTFDC1_ADK_PANK1_PEMT_PANK2
GO:0007266_Rho_protein_signal_transduction	11	11	11	7.19306e-15	0.065	GNA12_COL1A2_ABCA1_ARHGDIB_RHOJ_PTPLAD1_CDH13_GNA13_MYO9B_CDC42EP1_ARHGAP6
GO:0048661_positive_regulation_of_smooth_muscle_cell_proliferation	9	9	9	2.83057e-13	0.065	IL6R_ITGA2_EGFR_IGF1_FLT1_MNAT1_CDH13_RPS6KB1_PRKCA
GO:0004683_calmodulin-dependent_protein_kinase_activity	6	6	6	3.96961e-10	0.065	CAMK2D_CAMK4_CAMK2A_CAMK2B_CAMK1D_CAMKK1
GO:0030799_regulation_of_cyclic_nucleotide_metabolic_process	32	32	32	1.64021e-35	0.066	OPRD1_ADORA3_NTRK1_ADCY10_ADORA1_ADCY3_LHCGR_GRM7_DRD3_ADCY5_ADCY2_GUCA1B_OPRM1_GNAI1_GRM3_GRM8_NOS3_OPRK1_ADCY8_GNAQ_NTRK2_GABBR2_ABCA1_HTR7_EDNRB_TSHR_GPR65_ADCY9_CRHR1_TIMP2_GNAL_GALR1
GO:0031346_positive_regulation_of_cell_projection_organization	17	17	17	5.28823e-21	0.066	CDC42_PTPRF_NGF_ROBO2_ROBO1_SLIT2_KIT_SMAD1_ITGA2_MAP1B_PRKCQ_NTRK3_NTN1_ARHGEF1_CDH4_TIAM1_CDC42EP1
GO:0042417_dopamine_metabolic_process	7	7	7	3.17771e-11	0.066	TGFB2_NR4A2_DRD3_SLC6A3_SNCB_PARK2_GRIN2A
PC_Cell-cell_junction_organization	6	6	6	4.76621e-10	0.066	INADL_PRKCI_MLLT4_PARD3_PVRL2_CDH4
GO:0017156_calcium_ion-dependent_exocytosis	6	6	6	7.19321e-10	0.066	SYT6_RAPGEF4_RIMS1_SCIN_CACNA1C_AKAP3
GO:0043631_RNA_polyadenylation	2	2	2	2.66408e-05	0.066	ZC3H3_APP
PID_RETINOIC_ACID_PATHWAY	12	12	12	1.84161e-16	0.067	RXRG_NCOA1_KAT2B_RARB_NCOA2_RXRA_VDR_RARG_NCOR2_MNAT1_PRKCA_MAPK1
GO:0001657_ureteric_bud_development	11	11	11	2.66022e-15	0.067	PBX1_RARB_ROBO2_SLIT2_GDNF_GLI3_EYA1_RET_CD44_BCL2_BMP7
PC_FOXA1_transcription_factor_network	8	8	8	3.66542e-12	0.067	POU2F1_APOB_ESR1_NKX3-1_NFIB_KLK3_DSCAM_COL18A1
GO:0060079_regulation_of_excitatory_postsynaptic_membrane_potential	6	6	6	8.94854e-10	0.067	ADORA1_GRID2_GRIK2_GRIN2B_CHRNA3_GRIN2A
GO:0021517_ventral_spinal_cord_development	5	5	5	3.39305e-09	0.067	LHX4_GLI2_GLI3_MDGA2_CACNA1A
GO:0050886_endocrine_process	4	4	4	1.03605e-07	0.067	ECE1_DRD3_NOS3_PCSK5
GO:0005083_small_GTPase_regulator_activity	110	110	105	1.82799e-102	0.068	EVI5_VAV3_RASAL2_RGL1_OBSCN_ASAP2_ITSN2_MAPRE3_RASGRP3_TBC1D8_PSD4_ARHGEF4_RAB3GAP1_ARHGAP15_RAPGEF4_TTN_ALS2_AGFG1_NGEF_AGAP1_FARP2_IQSEC1_FGD5_MYRIP_ARHGEF3_KALRN_TNIK_PEX5L_MCF2L2_ARAP2_TBC1D1_TBCK_TBC1D9_PLEKHG4B_TRIO_IQGAP2_RASGRF2_FER_ARAP3_ARHGAP26_ARHGEF37_DOCK2_SMAP1_RIMS1_ECT2L_PLEKHG1_TIAM2_RAPGEF5_DOCK4_AGAP3_ARHGEF10_PSD3_PREX2_RIMS2_ASAP1_ALDH1A1_GARNL3_VAV2_USP6NL_TBC1D12_PSD_DENND…
GO:0008237_metallopeptidase_activity	53	53	48	1.44121e-50	0.068	ECE1_ZMPSTE24_AGBL4_PAPPA2_RNPEP_ECEL1_ADAMTS9_CPB1_TLL1_ADAM29_ADAMTS16_ADAMTS12_NLN_ERAP1_AQPEP_ADAM19_ADAMTS2_CPA5_BMP1_ADAM7_ADAM18_CPA6_MMP16_ADAMTSL1_PAPPA_ADAMTSL2_PITRM1_ADAMTS14_TLL2_CPXM2_ADAM12_AGBL2_NAALAD2_ADAMTS20_CPM_TRHDE_MIPEP_RPS6KA5_THSD4_ADAMTSL3_AGBL1_ADAMTS17_MMP2_ADAMTS18_CNDP1_THOP1_ADAMTS10_PEPD
GO:0045444_fat_cell_differentiation	14	14	14	6.39202e-18	0.068	PRDM16_LAMB3_ITGA6_PPARG_PPARGC1A_BBS7_ERAP1_BBS9_RUNX1T1_TCF7L2_CTBP2_AACS_LRG1_INSR
GO:0015085_calcium_ion_transmembrane_transporter_activity	10	10	10	5.58353e-14	0.068	ATP2B4_SLC8A1_ITPR1_ATP2B2_ATP2C1_ITPR2_ATP2B1_ATP2C2_ATP2A3_ATP2B3
GO:0007528_neuromuscular_junction_development	8	8	8	5.29429e-12	0.068	CACNB4_ALS2_UTRN_MUSK_CACNB2_CHAT_APP_CACNG2
PANTHER_BIOLOGICAL_PROCESS_Anterior/posterior_patterning	7	7	7	4.5561e-11	0.068	PRICKLE2_FOXP1_FOXK1_FOXP2_PRICKLE1_FOXN3_FOXK2
GO:0042491_auditory_receptor_cell_differentiation	3	3	3	1.10067e-06	0.068	MYO6_KCNMA1_JAG2
GO:0001763_morphogenesis_of_a_branching_structure	21	21	21	5.77283e-25	0.069	PBX1_GLI2_ACVR1_TGFBR2_KDR_EGF_SEMA5A_CTNND2_FGF10_EPHA7_GLI3_NKX3-1_EYA1_NRP1_COL13A1_CD44_IGF1_FLT1_GNA13_BCL2_BMP7
REACTOME_GRB2_EVENTS_IN_ERBB2_SIGNALING	10	10	10	3.74202e-14	0.069	ERBB4_BTC_EGF_NRG2_EGFR_NRG1_MAP2K1_MAP2K2_YWHAB_MAPK1
GO:0019209_kinase_activator_activity	6	6	6	5.49467e-10	0.069	ALS2_EGF_PRKAG2_NRG1_NRG3_MALT1
GO:0043034_costamere	6	6	6	6.22551e-10	0.069	TRPC1_PGM5_SVIL_SYNM_SDC4_DMD
GO:0045494_photoreceptor_cell_maintenance	5	5	5	5.68131e-09	0.069	ABCA4_USH2A_GPR98_PCDH15_CNGB1
GO:0006298_mismatch_repair	4	4	4	9.76782e-08	0.069	TP73_PMS2_ABL1_POLD3
PC_Regulation_of_Wnt-mediated_beta_catenin_signaling_and_target_gene_transcription	39	39	39	6.24693e-42	0.07	VAV3_TCF7L1_KDM3A_CASP8_MITF_TNIK_KCNIP4_LEF1_VCAN_CAMK4_MAK_RANBP9_CCND3_HIP1_CDK6_NKX3-1_PTK2B_NCOA2_KDM4C_TLE4_TLE1_SVIL_ZMIZ1_BTRC_TCF7L2_CCND2_LATS2_CHD8_PIAS1_MMP2_PELP1_CACNA1G_AXIN2_TCF4_KLK3_SALL4_TMPRSS2_TBL1X_MED12
GO:0007204_elevation_of_cytosolic_calcium_ion_concentration	23	23	23	1.20038e-26	0.07	LPAR3_RYR2_SLC8A1_TACR1_CXCL13_ITPR3_PTK2B_JPH1_JAK2_LPAR1_PLCE1_TRPC6_CACNA1C_P2RX7_EDNRB_BDKRB2_PLCG2_JPH3_CACNA1G_GNA13_CACNA1A_RYR1_JPH2
PC_HIF-1-alpha_transcription_factor_network	19	19	19	1.2188e-22	0.07	PGM1_NCOA1_CREB1_CP_ABCG2_GCK_ABCB1_SERPINE1_NCOA2_NDRG1_CA9_PFKFB3_HK1_ETS1_HIF1A_RORA_SMAD3_HNF4A_ITGB2
GO:0048638_regulation_of_developmental_growth	14	14	14	4.79724e-18	0.07	NGF_MAP1B_SEMA3A_NRCAM_GATA4_NRP1_RBP4_TBX5_FGF9_NTRK3_NTN1_RPS6KB1_INSR_CDH4
REACTOME_DAG_AND_IP3_SIGNALING	13	13	13	9.64166e-17	0.07	ADCY3_PRKCE_PDE1A_CREB1_ADCY5_ADCY2_CAMK4_ITPR3_PRKAR1B_ADCY8_ITPR2_ADCY9_PRKCA
PID_HNF3APATHWAY	11	11	11	3.24914e-15	0.07	NFIA_POU2F1_APOB_ESR1_NKX3-1_NFIB_NFIC_KLK3_DSCAM_PRDM15_COL18A1
PANTHER_BIOLOGICAL_PROCESS_Protein_ADP-ribosylation	2	2	2	3.64497e-05	0.07	PARP1_TNKS
PANTHER_MOLECULAR_FUNCTION_Select_calcium_binding_protein	20	20	20	3.76359e-24	0.071	PLCH2_CLSTN1_ITSN2_EHD3_CLSTN2_PLCH1_SPOCK3_SPOCK1_SCGN_UTRN_SPOCK2_PLCE1_PLCZ1_PLCB2_PLCG2_PLCB1_ITSN1_REPS2_PPEF1_DMD
REACTOME_SIGNALING_BY_TGF_BETA_RECEPTOR_COMPLEX	12	12	12	8.65192e-16	0.071	SKI_PARP1_TGFBR2_SMURF1_SERPINE1_PARD3_STRAP_NCOR2_PPM1A_SMAD3_SMAD2_PMEPA1
GO:0045884_regulation_of_survival_gene_product_expression	6	6	6	6.90715e-10	0.071	MEF2C_ESR1_HRK_TNFSF13B_CDH13_BAX
GO:0001525_angiogenesis	47	47	47	1.59261e-48	0.072	LEPR_VAV3_TGFB2_EPAS1_HS6ST1_ACVR1_CASP8_FN1_VHL_TGFBR2_ROBO1_SLIT2_RBPJ_KDR_EGF_VEGFC_SEMA5A_FGF10_ERAP1_FGF1_FGF18_MAP3K7_C1GALT1_PTK2B_ANGPT1_SHB_COL15A1_VAV2_NRP1_ARHGAP22_ROBO4_APOLD1_PTPRB_ELK3_STAB2_FGF9_FLT1_COL4A1_CDH13_VEZF1_GNA13_CCBE1_PNPLA6_CEACAM1_COL18A1_MYH9_TMPRSS6
GO:0004716_receptor_signaling_protein_tyrosine_kinase_activity	9	9	9	6.89772e-13	0.072	JAK1_ALK_ERBB4_KIT_EGFR_LYN_JAK2_SYK_INSR
PID_ERBB_NETWORK_PATHWAY	8	8	8	5.34905e-12	0.072	TGFA_ERBB4_BTC_EGF_NRG2_EGFR_NRG1_NRG3
GO:0016597_amino_acid_binding	15	15	15	1.06263e-18	0.073	DDAH1_GRM7_SLC1A3_NOS3_DPYS_SLC1A1_GRIN3A_GRIN2B_TPH2_NOS1_HDC_NEDD4_GRIN2A_YWHAB_GLRA2
GO:0043241_protein_complex_disassembly	2	2	2	1.66692e-05	0.073	NRG1_TTF1
PANTHER_MOLECULAR_FUNCTION_Annexin	25	25	24	7.3868e-28	0.074	PKN2_LTBP1_PRKCE_FBLN2_PRKCI_ANXA10_LPCAT1_FBN2_PLG_PRKCQ_CRTAC1_NUCB2_NELL1_LTBP3_NELL2_CAB39L_PRKCH_LTBP2_FBLN5_FBN1_PRKCB_LPCAT2_PRKCA_FBN3
GO:0008277_regulation_of_G-protein_coupled_receptor_protein_signaling_pathway	22	22	21	1.37189e-24	0.074	ECE1_RGS5_RGS18_RGS7_PLEK_RAMP1_DRD3_RGS12_RAMP3_RGS20_RGS3_PLCE1_GRK5_ARRB1_GIT2_RGS6_RPH3AL_PLD2_RGS9_GNG7_RASGRP4
PID_P73PATHWAY	18	18	18	3.44721e-22	0.074	TP73_JAK1_CLCA2_NTRK1_NDUFS2_BIN1_IL1RAP_RCHY1_CDK6_SERPINE1_ABL1_KAT5_CHEK1_JAG2_WWOX_NEDD4L_BAX_ITCH
GO:0022415_viral_reproductive_process	15	15	15	1.32402e-18	0.074	NFIA_XRCC4_HIPK2_OPRK1_PCSK5_CTBP2_PVRL1_NEDD4_SMAD3_WWP2_INSR_SUPT5H_PVRL2_ITCH_SMARCB1
GO:0034654_nucleobase__nucleoside__nucleotide_and_nucleic_acid_biosynthetic_process	5	5	5	8.82331e-09	0.074	CDA_DPYD_UMPS_PRTFDC1_ADK
GO:0051046_regulation_of_secretion	55	55	54	3.38596e-55	0.075	NGF_ADORA1_TGFB2_NLRP3_TACR1_ACVR1C_RAPGEF4_CREB1_GRM7_FAM3D_DRD3_BTC_EGF_VEGFC_GDNF_FGF10_RAB3C_PDE8B_MYO6_PARK2_SCIN_GCK_GRM8_NRG1_ADAM9_CHD7_JAK2_SYK_TNFSF15_NCS1_PRKCQ_SRGN_RBP4_TCF7L2_KCNQ1_CPT1A_CRTAM_GRIN2B_SYT1_PTPN11_P2RX7_PSMD9_AACS_HTR2A_SCG5_CHRNA3_NOD2_RPH3AL_PRKCA_CPLX4_CACNA1A_NLRP12_NLRP2_IL1RAPL1
GO:0042805_actinin_binding	6	6	6	8.31574e-10	0.075	TTN_PALLD_NRAP_LMO7_PTPRT_SDC4
GO:0051402_neuron_apoptosis	2	2	2	4.16507e-05	0.075	NLRP1_APP
GO:0051056_regulation_of_small_GTPase_mediated_signal_transduction	109	109	102	7.91532e-99	0.076	RAP1GAP_EVI5_VAV3_RASAL2_RGL1_ITPKB_OBSCN_ASAP2_ITSN2_RASGRP3_TBC1D8_PSD4_ARHGEF4_RAPGEF4_TTN_ALS2_AGFG1_NGEF_AGAP1_FARP2_IQSEC1_FGD5_ARHGEF3_KALRN_MCF2L2_ARAP2_TBC1D1_TBCK_TBC1D9_PLEKHG4B_TRIO_FGF10_IQGAP2_RASGRF2_RAPGEF6_ARAP3_ARHGEF37_RASGEF1C_SMAP1_ECT2L_PLEKHG1_TIAM2_RAPGEF5_RELN_AGAP3_ARHGEF10_PSD3_PTK2B_PREX2_ABRA_ASAP1_SCRIB_DAB2IP_GARNL3_RAPGEF1_VAV2_USP6NL_RASGEF1A_TBC1D12_PSD_ARFGAP2_S…
GO:0055086_nucleobase__nucleoside_and_nucleotide_metabolic_process	78	78	76	2.50736e-75	0.076	PANK4_ATP13A2_CDA_NT5C1A_AK5_DPYD_AMPD1_ATP8B2_ADCY10_NMNAT2_ATP2B4_KMO_ATP6V1C2_ADCY3_XDH_HAAO_KYNU_CACNB4_UPP2_OLA1_ATP2B2_ENTPD3_FHIT_ADCY5_UMPS_ATP2C1_NMNAT3_ATP11B_ATP13A5_ATP8A1_ATP10D_ADCY2_PDE4D_OCLN_PDE8B_ATP10B_ATP6V0E1_TPMT_SLC25A13_NAMPT_ATP6V0A4_PRKAG2_ATP6V1H_DPYS_ADCY8_NMRK1_NUDT5_PRTFDC1_ADK_PANK1_GUCY1A2_ATP5L_DERA_ATP2B1_ATP8A2_ATP11A_MYH6_ADSSL1_ATP10A_ATP8B4_RORA_PDE8A_ADCY9_A…
GO:0040012_regulation_of_locomotion	62	62	59	1.45659e-59	0.076	PDPN_TIE1_F3_IL6R_ADORA1_TGFB2_TACR1_ERBB4_DRD3_PLD1_SLIT2_KDR_UNC5C_VEGFC_FGF10_ITGA2_MAP3K1_ARAP3_LAMA2_PLG_HDAC9_EGFR_LAMB1_PTK2B_ADAM9_ENPP2_JAK2_TEK_C5_ROBO4_LRRK2_IGF1_TBX5_FLT1_F7_HIF1A_VASH1_TSHR_JAG2_MAP2K1_SMAD3_IL16_ABHD2_IGF1R_CDH13_NTN1_ITGB3_ABI3_SPAG9_RPS6KB1_GNA13_PRKCA_PTPRM_LAMA3_ONECUT2_BCL2_INSR_COL18A1_MAPK1
REACTOME_G_ALPHA_Q_SIGNALLING_EVENTS	54	54	52	3.58448e-54	0.076	PIK3R3_LPAR3_PROK1_XCL1_RGS18_KISS1_CHRM3_PRKCE_TACR1_NMS_DGKD_HRH1_CCK_CASR_KALRN_MGLL_PIK3CA_DGKG_TACR3_TRIO_PIK3R1_F2RL2_MLN_HCRTR2_MCHR2_DGKB_NPSR1_DGKI_ADRA1A_GNAQ_LPAR1_PRKCQ_GRK5_P2RY2_TRPC6_ITPR2_DGKH_HTR2A_EDNRB_GNG2_PRKCH_GPR65_BDKRB2_RASGRP1_PLCB2_GNG7_FPR2_ADRA1D_PLCB1_APP_P2RY10_HTR2C
PANTHER_MOLECULAR_FUNCTION_Extracellular_matrix_glycoprotein	46	46	42	4.431e-44	0.076	MEGF6_TNR_NID1_LTBP1_THSD7B_FBLN2_ITGB5_LEPREL1_VCAN_MEGF10_FBN2_MFAP3_THSD7A_BMPER_KCP_SSPO_SDC2_ADAMTSL1_ADAMTSL2_SCUBE2_SPON1_LTBP3_TECTA_VWF_MUC19_GPC6_NID2_LTBP2_FBLN5_FBN1_MEGF11_THSD4_ADAMTSL3_HAPLN3_OTOA_ITGB3_EMILIN2_PIGN_FBN3_SDC4_SCUBE1_GPC4
GO:0051924_regulation_of_calcium_ion_transport	22	22	21	1.85955e-24	0.076	LPAR3_RYR2_SLC8A1_LHCGR_CACNB4_TRPC1_WFS1_CACNA2D1_NOS3_LYN_JPH1_NCS1_STIM1_NOS1_P2RX7_GNAO1_PLCG2_JPH3_BCL2_JPH2_IL1RAPL1
GO:0001990_regulation_of_systemic_arterial_blood_pressure_by_hormone	4	4	4	1.03605e-07	0.076	ECE1_DRD3_NOS3_PCSK5
GO:0070555_response_to_interleukin-1	4	4	4	1.35935e-07	0.076	IL1R1_HDAC4_IRAK2_PRKCA
GO:0004407_histone_deacetylase_activity	4	4	4	1.86251e-07	0.076	HDAC4_HDAC11_HDAC9_SIRT6
GO:0022892_substrate-specific_transporter_activity	304	304	257	6.06684e-236	0.077	KCNAB2_SLC2A7_PDPN_ATP13A2_FABP3_GRIK3_KCNQ4_SLC6A9_SLC1A7_CLCA3P_ABCA4_KCNA2_KCND3_KCNN3_KCNJ10_CACNA1E_KCNT2_ATP2B4_SLC26A9_KCNH1_KCNK1_TOMM20_RYR2_APOB_SLC5A6_SLC30A6_SLC8A1_KCNG3_SFXN5_KCNIP3_SLC9A2_CACNB4_KCNH7_SCN2A_SCN7A_LRP2_SLC25A12_AP1S3_TRPM8_RAMP1_ANO7_ITPR1_SLC6A1_SLC6A6_SCN5A_ANO10_SLC26A6_CACNA2D2_CACNA2D3_SLC25A26_GABRR3_TOMM70A_KPNA1_ALDH1L1_ATP2C1_SLCO2A1_SLC9A9_PLSCR4_KCNAB1_SL…
GO:0010942_positive_regulation_of_cell_death	112	112	107	4.43677e-103	0.077	TP73_PTPRF_PCSK9_TM2D1_VAV3_HIPK1_NGF_IFI16_NCSTN_PLA2G4A_ADORA1_IL19_TGFB2_OBSCN_RYR2_NLRP3_NLRC4_PRKCE_TIA1_MAL_ARHGEF4_CSRNP3_ZAK_CASP8_COL4A3_INPP5D_RARB_CCK_ARHGEF3_KALRN_TNFSF10_HTT_APBB2_DAP_TRIO_C9_ITGA1_MAP3K1_RASGRF2_IL12B_MAPK9_RIPK1_EPHA7_GRIK2_MAP3K5_PLAGL1_TIAM2_PLG_SCIN_HIP1_HIPK2_STK3_SCRIB_JAK2_PRUNE2_DAPK1_ABL1_RXRA_KCNMA1_NELL1_CD44_MAP3K11_ARHGEF17_ATM_ZBTB16_CRTAM_FGD4_LRRK2_…
GO:0048639_positive_regulation_of_developmental_growth	7	7	7	4.11937e-11	0.077	NGF_MAP1B_NTRK3_NTN1_RPS6KB1_INSR_CDH4
REACTOME_MITOCHONDRIAL_TRNA_AMINOACYLATION	3	3	3	1.63172e-06	0.077	FARS2_CARS2_KARS
REACTOME_DOWNREGULATION_OF_ERBB2_ERBB3_SIGNALING	2	2	2	1.81354e-05	0.077	NRG2_NRG1
GO:0044430_cytoskeletal_part	248	248	221	3.42271e-204	0.078	NPHP4_CAPZB_KIF17_DNALI1_EVI5_CNN3_CDC14A_HIPK1_SPAG17_FLG_LMNA_NES_DNM3_NAV1_ADORA1_TRAF5_DNAH14_DISC1_SDCCAG8_KIF26B_ROCK2_KIF3C_MAPRE3_SPAST_EML4_EML6_ACTR2_ADD2_IL1RL1_MYO7B_UPP2_TANC1_MYO3B_ALS2_ERBB4_SPAG16_ARPC2_SP140_KIF1A_ITPR1_PDCD6IP_KIF15_SLMAP_CEP97_MYH15_BFSP2_IFT80_NLGN1_IGF2BP2_ADD1_JAKMIP1_CEP135_SEPT11_GRID2_MAD2L1_PALLD_DNAH5_MYO10_PDE4D_MAP1B_PJA2_LMNB1_SEPT8_SYNPO_GRIA1_NEDD9…
GO:0005088_Ras_guanyl-nucleotide_exchange_factor_activity	47	47	47	1.25688e-48	0.078	VAV3_RGL1_OBSCN_ITSN2_RASGRP3_ARHGEF4_RAPGEF4_TTN_ALS2_NGEF_FARP2_FGD5_ARHGEF3_KALRN_MCF2L2_ARHGEF38_PLEKHG4B_TRIO_RASGRF2_ARHGEF37_DOCK2_ECT2L_PLEKHG1_TIAM2_RAPGEF5_ARHGEF10_PREX2_VAV2_ARHGEF17_FGD4_PLEKHG7_FARP1_ARHGEF7_MCF2L_PLEKHG3_RASGRF1_AKAP13_ABR_VAV1_RASGRP4_PLEKHG2_ARHGEF1_RIN2_PREX1_TIAM1_ITSN1_BCR
PID_ERA_GENOMIC_PATHWAY	13	13	13	5.30434e-17	0.078	NCOA1_HDAC4_ESR1_NCOA2_CD82_PGR_NCOR2_PDIA2_AXIN2_C3_DSCAM_PRDM15_COL18A1
REACTOME_IONOTROPIC_ACTIVITY_OF_KAINATE_RECEPTORS	5	5	5	9.96957e-09	0.078	GRIK3_GRIK2_NCALD_GRIK4_GRIK1
GO:0043576_regulation_of_respiratory_gaseous_exchange	4	4	4	1.14391e-07	0.078	ADORA1_NR4A2_NLGN1_NLGN3
GO:0045931_positive_regulation_of_mitotic_cell_cycle	3	3	3	2.0137e-06	0.078	ASNS_USP22_APP
GO:0003714_transcription_corepressor_activity	29	29	29	4.18915e-32	0.079	SKI_DR1_ATF3_BCL11A_SMYD1_KCNIP3_SP100_THRB_RYBP_SIAH2_HTT_HDAC9_JAZF1_HIPK2_ZFPM2_TLE1_TRIM22_AEBP2_HOXC6_ALX1_ELK3_NCOR2_KLF12_MEIS2_PIAS1_CTCF_YWHAB_TBL1X_BCOR
PID_TRKRPATHWAY	27	27	27	2.15095e-30	0.079	CDC42_RAP1A_NGF_NTRK1_FAIM_PRKCI_PIK3CA_GAB1_PIK3R1_ELMO1_NTRK2_SHC3_ABL1_RAPGEF1_DOCK1_ARHGAP32_FRS2_PTPN11_MCF2L_MAP2K1_RASGRF1_NTRK3_STAT3_RIT2_NEDD4L_TIAM1_MAPK1
GO:0008238_exopeptidase_activity	21	21	20	1.03992e-23	0.079	ZMPSTE24_AGBL4_RNPEP_DPP10_CPB1_CPE_ERAP1_CPVL_CPA5_DPP6_GGH_CPA6_CPXM2_AGBL2_NAALAD2_CPM_TRHDE_AGBL1_CNDP1_PEPD
GO:0021954_central_nervous_system_neuron_development	10	10	10	1.04946e-13	0.079	EPHB2_GLI2_NR4A2_EPHB1_GNAQ_LMX1B_DCLK1_MYCBP2_PRKCA_DCC
GO:0015491_cation:cation_antiporter_activity	8	8	7	8.896e-11	0.079	SLC8A1_SLC9A2_SLC9A9_SLC8A3_SLC24A1_SLC24A3_SLC9A8
GO:0060113_inner_ear_receptor_cell_differentiation	6	6	6	1.13236e-09	0.079	GPR98_MYO6_DFNA5_DFNB31_KCNMA1_JAG2
GO:0007423_sensory_organ_development	56	56	56	3.88378e-57	0.08	ECE1_EPHB2_KCNQ4_OLFM3_POU2F1_PRRX1_CRB1_TGFB2_WNT3A_RARB_MITF_PVRL3_EPHB1_PRKCI_OTOP1_BMPR1B_FGF10_MAP3K1_GPR98_MYO6_SOBP_NOX3_DFNA5_GLI3_EGFR_FZD3_CHD7_EYA1_FZD6_RORB_DFNB31_LMX1B_COL5A1_ITGA8_KCNMA1_RBP4_PAX6_MYO7A_PVRL1_GRIN2B_COL2A1_RARG_FRS2_CEP290_FGF9_VSX2_BCL11B_JAG2_MEIS2_STAT3_PTPRM_BCL2_BMP7_DSCAM_SHROOM2_NHS
REACTOME_SIGNALING_BY_EGFR_IN_CANCER	32	32	32	1.1425e-34	0.08	CASP9_CDC42_ADCY3_PRKCE_STAM2_PDE1A_CREB1_LRIG1_ADCY5_PIK3CA_EGF_GAB1_ADCY2_PIK3R1_CAMK4_ITPR3_PRKAR1B_EGFR_PAG1_ADCY8_SH3GL2_CLTA_ADAM12_ITPR2_MAP2K1_CSK_TSC2_ADCY9_PRKCA_MAP2K2_YWHAB_MAPK1
REACTOME_ION_CHANNEL_TRANSPORT	26	26	22	1.67434e-25	0.08	ATP2B2_ATP2C1_ATP11B_ATP8A1_GABRA2_ATP10D_GLRA3_ATP10B_GABRG2_GABRR1_ATP8A2_ATP11A_ATP10A_GABRG3_ATP8B4_ATP2C2_ATP2A3_ATP8B1_ATP9B_ATP9A_GLRA2_ATP2B3
PID_HIF1_TFPATHWAY	19	19	19	1.2188e-22	0.08	PGM1_NCOA1_CREB1_CP_ABCG2_GCK_ABCB1_SERPINE1_NCOA2_NDRG1_CA9_PFKFB3_HK1_ETS1_HIF1A_RORA_SMAD3_HNF4A_ITGB2
PANTHER_MOLECULAR_FUNCTION_Dehydratase	7	7	7	6.45169e-11	0.08	CA6_GMDS_ACO1_CA9_ALAD_ACO2_NSDHL
GO:0030545_receptor_regulator_activity	7	7	7	1.37599e-10	0.08	PXDN_IL1RN_EGF_PPARGC1B_NRG1_NCOA2_NRG3
GO:0043068_positive_regulation_of_programmed_cell_death	112	112	107	4.43677e-103	0.081	TP73_PTPRF_PCSK9_TM2D1_VAV3_HIPK1_NGF_IFI16_NCSTN_PLA2G4A_ADORA1_IL19_TGFB2_OBSCN_RYR2_NLRP3_NLRC4_PRKCE_TIA1_MAL_ARHGEF4_CSRNP3_ZAK_CASP8_COL4A3_INPP5D_RARB_CCK_ARHGEF3_KALRN_TNFSF10_HTT_APBB2_DAP_TRIO_C9_ITGA1_MAP3K1_RASGRF2_IL12B_MAPK9_RIPK1_EPHA7_GRIK2_MAP3K5_PLAGL1_TIAM2_PLG_SCIN_HIP1_HIPK2_STK3_SCRIB_JAK2_PRUNE2_DAPK1_ABL1_RXRA_KCNMA1_NELL1_CD44_MAP3K11_ARHGEF17_ATM_ZBTB16_CRTAM_FGD4_LRRK2_…
GO:0010811_positive_regulation_of_cell-substrate_adhesion	9	9	9	8.12509e-13	0.081	NID1_EGFLAM_EDIL3_VWC2_CD36_CDK6_HSD17B12_SMAD3_CDH13
GO:0006378_mRNA_polyadenylation	2	2	2	2.66408e-05	0.081	ZC3H3_APP
GO:0009887_organ_morphogenesis	194	194	184	4.87778e-171	0.082	TP73_WNT4_EPHB2_MACF1_KCNQ4_LEPR_TGFBR3_OLFM3_VAV3_TUFT1_PBX1_POU2F1_PRRX1_LHX4_CRB1_TGFB2_WNT3A_EDARADD_APOB_EPAS1_GFPT1_CTNNA2_TCF7L1_GLI2_HS6ST1_ZEB2_ACVR1_LRP2_ITGA6_TTN_NAB1_SATB2_CASP8_ERBB4_FN1_PAX3_VHL_PPARG_WNT7A_RARB_TGFBR2_ROBO1_PVRL3_RYK_EPHB1_TIPARP_PRKCI_HTT_OTOP1_SLIT2_RBPJ_KDR_SHROOM3_BMPR1B_LEF1_EGF_BBS7_SMAD1_VEGFC_SEMA5A_FGF10_ITGA2_COL4A3BP_ERAP1_SEMA6A_FGF1_NDST1_SLIT3_FGF18_…
GO:0060249_anatomical_structure_homeostasis	26	26	25	3.50944e-28	0.082	NCDN_FGGY_PLA2G4A_XDH_HAAO_EPAS1_VPS54_ERBB4_KDR_ITGA2_COL9A1_PLG_TEX15_DFNB31_CUBN_LIPA_RBP4_COL2A1_P2RX7_RPA1_ACACA_BCL2_LARGE_RAC2_DMD
GO:0048593_camera-type_eye_morphogenesis	13	13	13	4.0093e-17	0.082	EPHB2_POU2F1_PVRL3_EPHB1_GLI3_RBP4_PVRL1_FRS2_VSX2_PTPRM_BMP7_DSCAM_SHROOM2
GO:0034404_nucleobase__nucleoside_and_nucleotide_biosynthetic_process	5	5	5	8.82331e-09	0.082	CDA_DPYD_UMPS_PRTFDC1_ADK
REACTOME_G_PROTEIN_BETA_GAMMA_SIGNALLING	5	5	5	1.00163e-08	0.082	GNG2_PLCB2_PIK3R5_GNG7_PLCB1
PANTHER_MOLECULAR_FUNCTION_Zinc_finger_transcription_factor	42	42	42	7.8479e-44	0.083	HIVEP3_ZBTB7B_ZNF512_BCL11A_KDM3A_GLI2_ZNF385B_ZNF385D_ZBTB20_ZNF148_KLF3_HIVEP1_HIVEP2_GLI3_ZMAT4_PRDM14_PHF20L1_GLIS3_BNC2_ZNF618_PRDM12_PCGF5_KAT5_ZBTB16_PRDM10_AEBP2_ZNF740_KLF12_DPF3_BCL11B_KLF13_SNAI3_ZZEF1_VEZF1_ZBTB7C_ZNF516_ZNF536_TSHZ3_SALL4_TSHZ2_ZNF831_ZBED4
REACTOME_SIGNALING_BY_NOTCH	28	28	28	5.18536e-31	0.083	HEYL_ST3GAL3_NCSTN_DNER_HDAC4_HDAC11_KAT2B_ST3GAL6_RBPJ_MAML3_E2F3_HDAC9_TLE4_TLE1_RAB6A_ARRB1_MAML2_CNTN1_NCOR2_HIF1A_SEL1L_JAG2_TLE3_TNRC6A_ATP2A3_NOTCH3_TBL1X_MAMLD1
PID_IL8CXCR1_PATHWAY	10	10	10	1.41971e-13	0.084	PRKCE_PLD1_LYN_GNA14_ARRB1_GNG2_PLCB2_PRKCB_PRKCA_PLCB1
GO:0055092_sterol_homeostasis	8	8	8	8.65544e-12	0.084	PCSK9_NR5A2_APOB_ABCA1_LIPC_CETP_LIPG_ABCG1
GO:0021955_central_nervous_system_neuron_axonogenesis	8	8	8	1.11602e-11	0.084	EPHB2_GLI2_NR4A2_EPHB1_DCLK1_MYCBP2_PRKCA_DCC
GO:0046324_regulation_of_glucose_import	8	8	8	1.12414e-11	0.084	ERBB4_PRKCI_PIK3R1_PRKAG2_SORBS1_SLC1A2_PRKCA_INSR
GO:0007159_leukocyte_adhesion	5	5	5	2.52447e-08	0.084	GMDS_SYK_ITGAL_ITGAM_ITGB2
GO:0019213_deacetylase_activity	4	4	4	1.86251e-07	0.084	HDAC4_HDAC11_HDAC9_SIRT6
GO:0005096_GTPase_activator_activity	85	85	83	2.77882e-81	0.085	RAP1GAP_EVI5_VAV3_GPSM2_RGS5_RASAL2_RGS18_SRGAP2_ASAP2_RASGRP3_ARHGAP25_TBC1D8_RAB3GAP1_ARHGAP15_AGFG1_AGAP1_SRGAP3_ARHGAP31_RGS12_ARAP2_TBC1D1_TBCK_TBC1D9_DEPDC1B_IQGAP2_ARAP3_ARHGAP26_DOCK2_SMAP1_CHN2_DOCK4_AGAP3_RGS20_PREX2_ASAP1_ALDH1A1_RGS3_DAB2IP_GARNL3_USP6NL_ARHGAP21_ARHGAP22_TBC1D12_DOCK1_ARFGAP2_SIPA1_ARHGAP42_ARHGAP32_ARHGDIB_LRRK2_SRGAP1_TBC1D15_GIT2_STARD13_TBC1D4_GRTP1_RASA3_RALGAPA…
GO:0042278_purine_nucleoside_metabolic_process	9	9	9	1.29667e-12	0.085	PANK4_FHIT_OCLN_TPMT_PRTFDC1_ADK_PANK1_PEMT_PANK2
GO:0043565_sequence-specific_DNA_binding	120	118	113	8.31952e-108	0.086	PRDM16_PAX7_DR1_RORC_GATAD2B_RXRG_POU2F1_PRRX1_LHX4_NR5A2_SOX13_ATF3_ESRRG_EPAS1_MEIS1_FIGLA_PAX8_GLI2_ZEB2_NR4A2_ATF2_SATB2_CREB1_PAX3_HDAC4_PPARG_SATB1_THRB_RARB_FOXP1_NR1I2_ZNF148_NFKB1_LEF1_PRDM5_ELF2_NR3C2_MEF2C_NR3C1_PPARD_TFEB_BACH2_ESR1_FOXK1_ETV1_CREB5_POU6F2_GLI3_CUX1_FOXP2_POT1_PAX4_CREB3L2_GATA4_NKX3-1_HNF4G_ZFHX4_TRPS1_ZHX2_RORB_LMX1B_RXRA_PITX3_VENTX_SOX6_PAX6_EHF_CREB3L1_SPI1_PGR_P…
GO:0007608_sensory_perception_of_smell	18	17	15	5.48476e-19	0.086	OR10R2_ADCY3_UBR3_GRM7_SLIT2_SLC6A3_GRM8_OR13C5_OR51E2_OR52B6_OR9Q1_OR8S1_OR10G3_CNGB1_NCAM2
GO:0000159_protein_phosphatase_type_2A_complex	5	5	5	5.86724e-09	0.086	PPP2R3A_PPP2R2C_PPP2R2B_BCL2_PPP2R1A
GO:0030041_actin_filament_polymerization	3	3	3	2.9343e-06	0.086	GAS7_PREX1_ARHGAP6
GO:0009116_nucleoside_metabolic_process	16	16	16	1.30338e-19	0.087	PANK4_CDA_NT5C1A_DPYD_UPP2_FHIT_UMPS_OCLN_TPMT_PRTFDC1_ADK_PANK1_DERA_PEMT_PRPSAP1_PANK2
GO:0009925_basal_plasma_membrane	4	4	4	2.04792e-07	0.087	ERBB2IP_DST_COL17A1_SHROOM4
PC_Mitochondrial_tRNA_aminoacylation	3	3	3	1.63172e-06	0.087	FARS2_CARS2_KARS
GO:0006004_fucose_metabolic_process	3	3	3	1.97066e-06	0.087	GMDS_FUT9_FUT8
GO:0009966_regulation_of_signal_transduction	272	272	246	5.24955e-226	0.088	SKI_TP73_WNT4_PTPRF_PCSK9_PPAP2B_LEPR_WLS_LPAR3_EVI5_F3_VAV3_PROK1_IL6R_RGS5_PRRX1_RASAL2_RGL1_RGS18_TRAF5_TGFB2_ITPKB_OBSCN_RGS7_ASAP2_ITSN2_RASGRP3_LHCGR_PLEK_TGFA_CYP26B1_TCF7L1_TBC1D8_IL1RL1_NCK2_PSD4_ARHGEF4_ZEB2_ACVR1_ZAK_TTN_ALS2_AGFG1_INPP5D_AGAP1_RAMP1_FARP2_IRAK2_IQSEC1_FGD5_ARHGEF3_CBLB_TRAT1_DRD3_CD80_KALRN_ATP2C1_TNFSF10_MCF2L2_ZFYVE28_RGS12_ARAP2_TBC1D1_RHOH_KIT_TBCK_DKK2_LEF1_EGF_T…
PANTHER_MOLECULAR_FUNCTION_Basic_helix-loop-helix_transcription_factor	16	16	16	8.95211e-20	0.088	HEYL_EPAS1_FIGLA_ATOH8_NPAS2_MITF_AHRR_TFEB_ARNTL2_NPAS3_HIF1A_TCF12_ARNT2_TCF4_NPAS1_SIM2
REACTOME_TERMINATION_OF_O_GLYCAN_BIOSYNTHESIS	7	7	7	1.08552e-10	0.088	ST3GAL3_ST6GALNAC3_ST6GAL1_MUC4_MUC12_MUC19_MUC16
GO:0000209_protein_polyubiquitination	7	7	7	1.22405e-10	0.088	MAP3K1_PARK2_UBE3C_G2E3_AMFR_UBOX5_ITCH
Panther_Hypoxia_response_via_HIF_activation	6	6	6	1.73605e-09	0.088	RORC_VHL_RORB_HIF1A_RORA_TXN2
GO:0033558_protein_deacetylase_activity	4	4	4	1.86251e-07	0.088	HDAC4_HDAC11_HDAC9_SIRT6
PC_L1CAM_interactions	31	31	29	9.25745e-32	0.089	EPHB2_CNTN2_SPTBN1_NRP2_CREB1_CNTN6_ALCAM_ANK2_RANBP9_EGFR_NRCAM_DPYSL2_SDCBP_KCNQ3_SH3GL2_CLTA_VAV2_APBB1IP_NRP1_NCAM1_VWF_CNTN1_RPS6KA5_MAP2K1_CSK_ITGB3_LAMA1_MAP2K2_MAPK1
GO:0032869_cellular_response_to_insulin_stimulus	17	17	17	1.54454e-20	0.089	PIK3R3_PCSK9_PARP1_PPARG_KAT2B_PRKCI_GAB1_PIK3R1_HDAC9_NAMPT_VLDLR_RXRA_SORBS1_CCND2_APOBEC1_IGF1R_INSR
PANTHER_BIOLOGICAL_PROCESS_Oogenesis	17	17	16	7.52924e-20	0.089	LRP8_LRP1B_LRP2_ERBB4_FYN_ESR1_SSPO_LYN_VLDLR_LDLRAD3_LRP5_LRP6_OVCH1_LRP1_PIWIL1_PIWIL3
GO:0008585_female_gonad_development	14	14	14	1.73706e-17	0.089	WNT4_LEPR_PLA2G4A_LHCGR_ROBO2_SLIT2_KDR_BMPR1B_SLIT3_NOS3_ANGPT1_PGR_CCND2_BCL2
PID_RXR_VDR_PATHWAY	14	14	14	2.41319e-17	0.089	RXRG_NCOA1_PPARG_THRB_RARB_PPARD_ABCA1_RXRA_VDR_RARG_NCOR2_RPS6KB1_BCL2_PPARA
BIOCARTA_HER2_PATHWAY	10	10	10	8.42737e-14	0.089	IL6R_ERBB4_PIK3CA_PIK3R1_ESR1_EGFR_GRIP1_MAP2K1_STAT3_MAPK1
GO:0007618_mating	3	3	3	1.88898e-06	0.089	TACR1_ABAT_APP
GO:0009651_response_to_salt_stress	3	3	3	2.97974e-06	0.089	KMO_TACR3_BDKRB2
REACTOME_P75_NTR_RECEPTOR_MEDIATED_SIGNALLING	24	24	24	4.54003e-27	0.09	VAV3_NGF_NCSTN_OBSCN_ARHGEF4_NGEF_ARHGEF3_KALRN_PRKCI_TRIO_RASGRF2_TIAM2_SORCS3_ARHGEF17_FGD4_RASGRF1_AKAP13_ABR_VAV1_PLEKHG2_ARHGEF1_PREX1_TIAM1_ITSN1
BIOCARTA_GPCR_PATHWAY	9	9	9	1.21448e-12	0.09	CREB1_PRKAR1B_GNAI1_GNAQ_MAP2K1_PRKCB_PRKCA_NFATC1_NFATC2
Panther_Dopamine_receptor_mediated_signaling_pathway	8	8	8	1.28338e-11	0.09	EPB41L5_EPB41L2_FRMD3_FRMD4A_FRMD6_FRMD5_EPB41L3_MAOB
GO:0048864_stem_cell_development	4	4	4	2.44139e-07	0.09	KIT_TCF7L2_IGF1_MSI2
GO:0021544_subpallium_development	3	3	3	1.49208e-06	0.09	HTT_FOXP2_CNTNAP2
BIOCARTA_CK1_PATHWAY	3	3	3	2.23275e-06	0.09	GRM1_PRKAR1B_PLCB1
REACTOME_G_ALPHA1213_SIGNALLING_EVENTS	32	32	32	1.23452e-34	0.091	CDC42_PIK3R3_VAV3_OBSCN_ROCK2_ARHGEF4_NGEF_ARHGEF3_KALRN_PIK3CA_TRIO_PIK3R1_RASGRF2_TIAM2_GNA12_ADRA1A_ARHGEF17_FGD4_GNG2_RASGRF1_AKAP13_ABR_GNA13_GNG7_VAV1_PLEKHG2_ARHGEF1_ADRA1D_PREX1_TIAM1_ITSN1_RAC2
GO:0021696_cerebellar_cortex_morphogenesis	5	5	5	1.79813e-08	0.091	GLI2_WNT7A_ULK1_RORA_CACNA1A
GO:0010039_response_to_iron_ion	5	5	5	1.87167e-08	0.091	SLC6A3_ACO1_SLC11A2_ABAT_BCL2
REACTOME_ADP_SIGNALLING_THROUGH_P2RY12	3	3	3	1.89872e-06	0.091	GNAI1_GNG2_GNG7
BIOCARTA_FIBRINOLYSIS_PATHWAY	3	3	3	2.18754e-06	0.091	F13A1_PLG_SERPINE1
GO:0021511_spinal_cord_patterning	3	3	3	2.64469e-06	0.091	GLI2_GLI3_RELN
GO:0048646_anatomical_structure_formation_involved_in_morphogenesis	98	98	96	5.53161e-92	0.092	WNT4_MACF1_LRP8_LEPR_TGFBR3_VAV3_POU2F1_KCNH1_TGFB2_WNT3A_EPAS1_GLI2_HS6ST1_ZEB2_ACVR1_TTN_CASP8_FN1_VHL_WNT7A_TGFBR2_ROBO1_HTT_SLIT2_RBPJ_KDR_SHROOM3_LEF1_EGF_SMAD1_VEGFC_SEMA5A_FGF10_ERAP1_FGF1_FGF18_MAP3K7_C1GALT1_GLI3_PTK2B_FZD3_FZD6_ANGPT1_SHB_TMOD1_COL15A1_VAV2_NRP1_RET_ARHGAP22_RBP4_ADAM12_CD44_EXT2_ROBO4_TEAD4_APOLD1_FRS2_PTPRB_ALX1_CEP290_ELK3_TXNRD1_NOS1_HNF1A_ULK1_FGF9_FLT1_COL4A1_MYH6…
GO:0048732_gland_development	29	29	29	5.09455e-32	0.092	PBX1_TBX19_IRF6_TGFB2_WNT3A_XDH_PAX8_GLI2_CREB1_ERBB4_LEF1_SLC6A3_PRLR_FGF10_ITGA2_GLI3_EGFR_NKX3-1_NRG1_EYA1_SCRIB_NRG3_PGR_IGF1_IGF1R_NTN1_BCL2_BMP7_EDA
ST_G_ALPHA_I_PATHWAY	13	13	13	1.61332e-16	0.092	EPHB2_ITPKB_ITPR1_CFB_ITPR3_EGFR_RGS20_ITPR2_PLCB2_TERF2IP_STAT3_PLCB1_MAPK1
ST_WNT_CA2_CYCLIC_GMP_PATHWAY	10	10	9	1.2442e-12	0.092	ITPKB_ITPR1_CAMK2D_CAMK2A_CFB_ITPR3_CAMK2B_SLC6A13_ITPR2
REACTOME_INWARDLY_RECTIFYING_K_CHANNELS	8	8	7	1.38008e-10	0.092	KCNJ10_GABBR2_ABCC9_GNG2_KCNJ16_GNG7_KCNJ15
GO:0007263_nitric_oxide_mediated_signal_transduction	2	2	2	4.51777e-05	0.092	DDAH1_CD36
GO:0008307_structural_constituent_of_muscle	16	16	16	1.40242e-19	0.093	OBSCN_TTN_SORBS2_MYOM2_ASPH_JPH1_NEBL_MYBPC1_MYH6_SYNM_MYH11_MYH2_MYOM1_TPM4_MYBPC2_DMD
GO:0004653_polypeptide_N-acetylgalactosaminyltransferase_activity	9	9	9	1.49849e-12	0.093	GALNT2_GALNT14_GALNT13_GALNT5_GALNT3_GALNTL6_GALNT10_WBSCR17_GALNT4
GO:0004434_inositol_or_phosphatidylinositol_phosphodiesterase_activity	11	11	11	1.21095e-14	0.094	PLCH2_CHRM3_CASR_PLCH1_F2RL2_PLCE1_PLCZ1_BDKRB2_PLCB2_PLCG2_PLCB1
GO:0021536_diencephalon_development	7	7	7	1.46274e-10	0.094	TBX19_GLI2_CREB1_SLC6A3_CNTNAP2_EYA1_SLC6A4
GO:0042632_cholesterol_homeostasis	8	8	8	8.65544e-12	0.095	PCSK9_NR5A2_APOB_ABCA1_LIPC_CETP_LIPG_ABCG1
REACTOME_PRE_NOTCH_TRANSCRIPTION_AND_TRANSLATION	8	8	8	9.00499e-12	0.095	KAT2B_RBPJ_MAML3_E2F3_MAML2_TNRC6A_NOTCH3_MAMLD1
GO:0010827_regulation_of_glucose_transport	8	8	8	1.12414e-11	0.095	ERBB4_PRKCI_PIK3R1_PRKAG2_SORBS1_SLC1A2_PRKCA_INSR
PC_Other_semaphorin_interactions	8	8	8	1.71691e-11	0.095	SEMA4A_PLXNA2_SEMA5A_ITGA1_SEMA6A_SEMA3E_PLXNC1_SEMA6D
REACTOME_CHYLOMICRON_MEDIATED_LIPID_TRANSPORT	3	3	3	2.48863e-06	0.095	HSPG2_APOB_LIPC
REACTOME_BILE_SALT_AND_ORGANIC_ANION_SLC_TRANSPORTERS	2	2	2	6.51996e-05	0.095	SLC13A1_SLC13A3
GO:0008201_heparin_binding	32	32	32	4.27126e-34	0.096	RSPO1_TGFBR3_LAMC2_PRELP_APOB_FN1_HRG_FGF12_COL25A1_F11_FGF10_FGF1_RSPO3_THBS2_PTN_RSPO2_COL5A1_COL13A1_FGFR2_NAV2_HSD17B12_FGF9_FGF14_LIPC_PCSK6_ITGAM_CRISPLD2_LIPG_COL5A3_RSPO4_BMP7_APP
Panther_B_cell_activation	13	13	13	1.02555e-16	0.096	VAV3_PRKCE_PRKCI_SYK_VAV2_PRKCQ_BLNK_PRKCH_PRKCB_CD79B_PRKCA_VAV1_CD22
BIOCARTA_EGFR_SMRTE_PATHWAY	8	8	8	1.57934e-11	0.096	THRB_EGF_MAP3K1_EGFR_RXRA_ZBTB16_NCOR2_MAP2K1
GO:0002761_regulation_of_myeloid_leukocyte_differentiation	3	3	3	3.69538e-06	0.096	INPP5D_MITF_RUNX1
GO:0051641_cellular_localization	235	235	223	8.8281e-205	0.097	MACF1_CPT2_PCSK9_DNAJC6_SYT6_SMG5_STX6_SMG7_CNTN2_PLXNA2_TGFB2_NUP133_TOMM20_RYR2_FMN2_NLRP3_SUPT7L_NLRC4_LRPPRC_LHCGR_SPTBN1_VPS54_PLEK_EXOC6B_MAL_STAM2_LRP2_SLC25A12_RAPGEF4_ALS2_AP1S3_AGFG1_RAMP1_KIF1A_WNT7A_ZFYVE20_MYRIP_TRAK1_CADPS_TOMM70A_CBLB_STXBP5L_KPNA1_ATP2C1_SSR3_RSRC1_PRKCI_NLGN1_PEX5L_OPA1_LSG1_FYTTD1_CPLX1_TACC3_HTT_SCFD2_STAP1_SEC31A_SEC24B_BBS7_SH3D19_KLHL2_EXOC3_SLC1A3_FYB_FGF10…
PID_BETACATENIN_NUC_PATHWAY	23	23	23	5.22092e-26	0.097	TCF7L1_MITF_TNIK_KCNIP4_LEF1_VCAN_CAMK4_SSPO_NCOA2_YWHAZ_TLE4_TLE1_TCF7L2_CCND2_CHD8_MMP2_CACNA1G_AXIN2_TCF4_YWHAB_SALL4_TBL1X_MED12
GO:0046128_purine_ribonucleoside_metabolic_process	9	9	9	1.29667e-12	0.097	PANK4_FHIT_OCLN_TPMT_PRTFDC1_ADK_PANK1_PEMT_PANK2
GO:0005802_trans-Golgi_network	7	7	7	1.01971e-10	0.097	CNST_ATP2C1_CLVS1_KIAA0368_LRRK2_NBEA_SCAMP2
PC_RNA_Polymerase_III_Transcription_Termination	5	5	5	1.7047e-08	0.097	NFIA_NFIB_POLR3A_NFIC_POLR3H
GO:0042354_L-fucose_metabolic_process	3	3	3	1.97066e-06	0.097	GMDS_FUT9_FUT8
GO:0051128_regulation_of_cellular_component_organization	136	136	128	1.24117e-121	0.098	MAD2L2_PDPN_CAPZB_CDC42_EPHB2_PPT1_PTPRF_PCSK9_PALMD_NGF_PLA2G4A_TGFB2_ROCK2_STON1_SPTBN1_CCDC88A_PLEK_ADD2_TACR1_CTNNA2_NCK2_BIN1_ARHGAP15_FN1_ARPC2_WNT7A_FGD5_CLASP2_CCK_ROBO2_ROBO1_DRD3_KALRN_PRKCI_ADD1_SLIT2_PPARGC1A_KDR_BTC_SHROOM3_EGF_MAD2L1_SMAD1_ITGA2_MAP3K1_PIK3R1_MAP1B_ARAP3_RUFY1_PACSIN1_TTK_MDN1_FYN_PARK2_GNA12_SCIN_HIP1_SEMA3A_ARPC1B_NRCAM_POT1_TNKS_ADAM9_PAX5_PALM2_NCS1_COL5A1_PRKCQ…
Panther_Huntington_disease	22	22	21	5.63544e-24	0.098	CRYZ_CAPN9_CAPN13_IFT57_KALRN_DNAH5_CYFIP2_PACSIN1_DNAH8_SYNJ2_DNAH11_HIP1_DYNC1I1_ARPC1B_DYNC1H1_CYFIP1_VAT1L_DLG4_DNAH9_TUBB6_SYNJ1
GO:0008154_actin_polymerization_or_depolymerization	3	3	3	2.9343e-06	0.098	GAS7_PREX1_ARHGAP6
GO:0030098_lymphocyte_differentiation	23	23	23	5.62968e-26	0.099	NTRK1_ITPKB_BCL11A_HDAC4_RHOH_XRCC4_IL12B_DOCK2_CARD11_HDAC9_GIMAP5_CHD7_TPD52_SYK_BLNK_AICDA_FLT3_TSHR_BCL11B_JAG2_PLCG2_MALT1_BCL2
GO:0048585_negative_regulation_of_response_to_stimulus	17	17	17	2.60914e-20	0.099	PTPRF_ADORA1_TGFB2_CTNNA2_INPP5D_PPARG_CCK_DRD3_GRID2_SLC6A3_GRIN3A_C5_PTPRE_PRKCA_IL27RA_KLK8_PPARA
GO:0045934_negative_regulation_of_nucleobase__nucleoside__nucleotide_and_nucleic_acid_metabolic_process	110	110	107	3.74506e-102	0.1	SKI_PRDM16_CDA_DR1_POU2F1_MDM4_DNMT3A_TCF7L1_SMYD1_KCNIP3_ARID5A_GLI2_ZEB2_NAB1_SATB2_SP100_LRRFIP1_HDAC4_GRM7_VHL_PPARG_SATB1_RARB_RYBP_DRD3_NR1I2_ZNF148_RBPJ_NFKB1_LEF1_IRF2_MEF2C_HIVEP1_JARID2_ATXN1_PPARD_PTPRK_HDAC9_JAZF1_GLI3_LANCL2_CUX1_FOXP2_POT1_PAX4_HIPK2_DNAJB6_NRG1_ST18_NCOA2_PKIA_ZFPM2_TRPS1_ZHX2_SMARCA2_GLIS3_PAX5_TLE1_TTF1_RXRA_EHMT1_ARID5B_HELLS_SIRT3_SOX6_PHF21A_SPI1_OVOL1_ZBTB16_…
GO:0008047_enzyme_activator_activity	110	110	106	8.62564e-102	0.1	CASP9_RAP1GAP_EVI5_VAV3_GPSM2_RGS5_RASAL2_RGS18_SRGAP2_ASAP2_RASGRP3_ARHGAP25_MAL_TBC1D8_RAB3GAP1_ARHGAP15_ALS2_AGFG1_AGAP1_SRGAP3_GUCA1C_ARHGAP31_RGS12_ARAP2_TBC1D1_RFC1_TBCK_EGF_MGST2_TBC1D9_PRLR_DEPDC1B_IQGAP2_ARAP3_ARHGAP26_DOCK2_GUCA1B_SMAP1_MAP3K5_CHN2_DOCK4_PRKAG2_DNAJB6_NRG1_RGS20_PREX2_MMP16_AZIN1_ASAP1_ALDH1A1_RGS3_DAB2IP_GARNL3_NOXA1_PITRM1_USP6NL_ARHGAP21_ARHGAP22_NRG3_TBC1D12_DOCK1_A…
GO:0019901_protein_kinase_binding	36	36	36	8.97171e-38	0.1	SKI_RYR2_CCDC88A_PLEK_STK11IP_KAT2B_MAP3K13_SMAD1_MAP3K1_FER_CCND3_PTPRK_PRKAG2_PTK2B_KIF13B_ADAM9_CDK5RAP2_SORBS1_TCF7L2_GRK5_NELL1_CD6_MAP3K11_CCND2_PTPRR_NBEA_MAP2K1_SMAD3_NOD2_STAT3_SKAP1_AXIN2_CDH2_INSR_ITGB2_MAPK1
GO:0043168_anion_binding	35	35	28	2.33731e-30	0.1	PTPRF_CLCA3P_ANO7_ANO10_GABRR3_SLC12A8_GABRA2_GABRB1_GLRA3_GABRG2_TAP2_GABRR1_CFTR_CLCN1_ANO5_ANO1_ANO2_BEST3_ANO4_ADSSL1_GABRG3_TTYH2_FXYD3_TTYH1_TRPC4AP_RUNX1_NLGN4X_GLRA2
GO:0048048_embryonic_eye_morphogenesis	4	4	4	2.02314e-07	0.1	RARB_RARG_FRS2_BMP7
GO:0060081_membrane_hyperpolarization	3	3	3	4.55269e-06	0.1	GRIK2_CACNG2_NLGN3
PC_RhoA_signaling_pathway	71	71	70	1.7961e-68	0.101	CDC42_COL24A1_PKN2_VAV3_POU2F1_NCF2_ATF3_TGFB2_OBSCN_ROCK2_ACTR2_ATF2_CREB1_ARPC2_NGEF_ARHGEF3_KALRN_PPARGC1A_TRIO_MAP3K1_F2RL2_RASGRF2_ARAP3_CYFIP2_DOCK2_MAPK9_TIAM2_CHN2_ELMO1_ARPC1B_ARHGEF10_PREX2_SH3GL2_PIP5K1B_VAV2_NOXA1_DOCK1_KAT5_ARHGEF17_ARHGDIB_EPS8_SRGAP1_HRK_FARP1_ARHGEF7_MCF2L_JDP2_PLCB2_RASGRF1_AKAP13_ARHGAP17_MMP2_ABR_PLD2_MAP2K4_STAT3_PRKCA_MAP2K6_RALBP1_BCL2_VAV1_DOCK6_ARHGEF1_PRE…
GO:0043627_response_to_estrogen_stimulus	23	23	23	9.88915e-26	0.101	LEPR_SLC6A1_PPARG_TACR3_MAP1B_ARSB_RNF14_ESR1_CFTR_NOS3_ANGPT1_CCND2_ARNT2_MFGE8_WFDC1_STAT3_RGS9_PRKCA_BCL2_INSR_BMP7_MAPK1_TIMP3
GO:0030518_steroid_hormone_receptor_signaling_pathway	17	17	17	4.76069e-20	0.101	NCOA1_KDM3A_PPARGC1A_RNF14_PPARGC1B_ESR1_NCOA2_JAK2_KAT5_PGR_GRIP1_NEDD4_PIAS1_MED13_PMEPA1_MED14_MED12
GO:0004435_phosphoinositide_phospholipase_C_activity	11	11	11	1.21095e-14	0.101	PLCH2_CHRM3_CASR_PLCH1_F2RL2_PLCE1_PLCZ1_BDKRB2_PLCB2_PLCG2_PLCB1
GO:0043954_cellular_component_maintenance	6	6	6	1.9787e-09	0.101	ABCA4_USH2A_GPR98_PCDH15_CNGB1_SHROOM2
REACTOME_ADP_SIGNALLING_THROUGH_P2RY1	5	5	4	2.77444e-07	0.101	PLA2G4A_GNAQ_GNG2_GNG7
REACTOME_ZINC_TRANSPORTERS	3	3	3	2.52989e-06	0.101	SLC39A8_SLC30A8_SLC39A3
GO:0006760_folic_acid_and_derivative_metabolic_process	2	2	2	4.58494e-05	0.101	ALDH1L1_MTHFD1L
PC_Retinoic_acid_receptors-mediated_signaling	14	14	14	1.72875e-17	0.102	NCOA1_KAT2B_THRB_NCOA2_ABCA1_RXRA_VDR_NCOR2_MNAT1_RPS6KB1_PRKCA_BCL2_MAPK1_PPARA
REACTOME_TRANSCRIPTIONAL_ACTIVITY_OF_SMAD2_SMAD3_SMAD4_HETEROTRIMER	7	7	7	1.21083e-10	0.102	SKI_PARP1_SERPINE1_NCOR2_PPM1A_SMAD3_SMAD2
REACTOME_DOWNREGULATION_OF_SMAD2_3_SMAD4_TRANSCRIPTIONAL_ACTIVITY	6	6	6	2.78966e-09	0.102	SKI_PARP1_NCOR2_PPM1A_SMAD3_SMAD2
GO:0022857_transmembrane_transporter_activity	299	299	250	4.25171e-227	0.103	KCNAB2_SLC2A7_PDPN_ATP13A2_GRIK3_KCNQ4_SLC6A9_SLC1A7_CLCA3P_ABCD3_KCNA2_KCND3_KCNN3_KCNJ10_CACNA1E_KCNT2_ATP2B4_SLC26A9_KCNH1_ABCB10_KCNK1_TOMM20_RYR2_ATP6V1C2_SLC5A6_SLC30A6_SLC8A1_KCNG3_SFXN5_KCNIP3_SLC9A2_CACNB4_KCNH7_SCN2A_SCN7A_ABCB11_SLC25A12_TRPM8_ANO7_ITPR1_SLC6A1_SLC6A6_SCN5A_ANO10_SLC26A6_CACNA2D2_CACNA2D3_SLC25A26_GABRR3_TOMM70A_SLC12A8_ATP2C1_SLCO2A1_SLC9A9_KCNAB1_SLC7A14_KCNMB2_ATP11…
GO:0009117_nucleotide_metabolic_process	70	70	68	4.93003e-67	0.103	PANK4_ATP13A2_NT5C1A_AK5_DPYD_AMPD1_ATP8B2_ADCY10_NMNAT2_ATP2B4_KMO_ATP6V1C2_ADCY3_HAAO_KYNU_CACNB4_UPP2_OLA1_ATP2B2_ENTPD3_FHIT_ADCY5_UMPS_ATP2C1_NMNAT3_ATP11B_ATP13A5_ATP8A1_ATP10D_ADCY2_PDE4D_PDE8B_ATP10B_ATP6V0E1_SLC25A13_NAMPT_ATP6V0A4_PRKAG2_ATP6V1H_ADCY8_NMRK1_NUDT5_ADK_PANK1_GUCY1A2_ATP5L_DERA_ATP2B1_ATP8A2_ATP11A_MYH6_ADSSL1_ATP10A_ATP8B4_RORA_PDE8A_ADCY9_ABCC6_ATP2C2_ATP2A3_PRPSAP1_ATP8…
GO:0005251_delayed_rectifier_potassium_channel_activity	6	6	6	2.04991e-09	0.103	KCNA2_KCNH1_KCNB2_KCNQ1_KCNS1_KCNE1
REACTOME_ENDOGENOUS_STEROLS	5	5	5	2.2653e-08	0.103	CYP1B1_CYP39A1_CYP7B1_CYP46A1_CYP19A1
PC_Regulation_of_RhoA_activity	71	71	70	1.7961e-68	0.104	CDC42_COL24A1_PKN2_VAV3_POU2F1_NCF2_ATF3_TGFB2_OBSCN_ROCK2_ACTR2_ATF2_CREB1_ARPC2_NGEF_ARHGEF3_KALRN_PPARGC1A_TRIO_MAP3K1_F2RL2_RASGRF2_ARAP3_CYFIP2_DOCK2_MAPK9_TIAM2_CHN2_ELMO1_ARPC1B_ARHGEF10_PREX2_SH3GL2_PIP5K1B_VAV2_NOXA1_DOCK1_KAT5_ARHGEF17_ARHGDIB_EPS8_SRGAP1_HRK_FARP1_ARHGEF7_MCF2L_JDP2_PLCB2_RASGRF1_AKAP13_ARHGAP17_MMP2_ABR_PLD2_MAP2K4_STAT3_PRKCA_MAP2K6_RALBP1_BCL2_VAV1_DOCK6_ARHGEF1_PRE…
GO:0004714_transmembrane_receptor_protein_tyrosine_kinase_activity	34	34	32	2.65089e-34	0.104	EPHB2_TIE1_ROR1_NTRK1_ALK_MERTK_NRP2_ERBB4_EPHA4_EPHA3_RYK_EPHB1_KDR_EPHA5_CSF1R_FLT4_EPHA7_IGF2R_EGFR_PDGFRL_TEK_NTRK2_ROR2_MUSK_NRP1_RET_FGFR2_FLT1_NTRK3_IGF1R_INSR_AXL
GO:0055067_monovalent_inorganic_cation_homeostasis	17	17	16	2.70413e-19	0.104	PPT1_SLC26A9_SLC9A2_SLC4A10_SLC9A9_CAMK2D_ATP6V0E1_ATP6V0A4_ATP6V1H_KCNMA1_EDNRB_NEDD4L_SLC12A5_SLC9A8_TMPRSS3_UPK3A
GO:0045429_positive_regulation_of_nitric_oxide_biosynthetic_process	8	8	8	2.29173e-11	0.104	DDAH1_HRH1_HSP90AB1_SOD2_EGFR_JAK2_TICAM1_INSR
GO:0021766_hippocampus_development	6	6	6	1.34543e-09	0.104	TP73_LRP8_LMX1A_WNT3A_ZEB2_LEF1
GO:0045058_T_cell_selection	6	6	6	1.6234e-09	0.104	ITPKB_DOCK2_CARD11_SYK_JAG2_BCL2
GO:0001569_patterning_of_blood_vessels	6	6	6	2.09366e-09	0.104	ACVR1_TGFBR2_SEMA5A_NRP1_FLT1_GNA13
GO:0003887_DNA-directed_DNA_polymerase_activity	5	5	5	1.9517e-08	0.104	REV1_PAPD7_POLD2_POLD3_POLA1
GO:0031404_chloride_ion_binding	31	31	24	3.00061e-27	0.105	CLCA3P_ANO7_ANO10_GABRR3_SLC12A8_GABRA2_GABRB1_GLRA3_GABRG2_GABRR1_CFTR_CLCN1_ANO5_ANO1_ANO2_BEST3_ANO4_GABRG3_TTYH2_FXYD3_TTYH1_RUNX1_NLGN4X_GLRA2
GO:0040018_positive_regulation_of_multicellular_organism_growth	6	6	6	2.34996e-09	0.105	CREB1_SLC6A3_CHD7_TSHR_BCL2_SPTBN4
GO:0034061_DNA_polymerase_activity	5	5	5	1.9517e-08	0.105	REV1_PAPD7_POLD2_POLD3_POLA1
GO:0005102_receptor_binding	191	191	179	2.15626e-165	0.106	EPHB2_COL16A1_PTPRF_PCSK9_JAK1_TGFBR3_VAV3_PROK1_NGF_IL6R_XCL1_TNR_ANGPTL1_IL19_TGFB2_GREM2_PXDN_APOB_NCOA1_BRE_TGFA_KDM3A_NMS_IL1R1_IL1RN_CNTNAP5_ITGB6_ITGA6_TRAK2_COL4A3_DNER_PPARG_WNT7A_TGFBR2_CMTM6_CCK_FAM3D_ALCAM_TNFSF10_OSTN_FGF12_MUC4_DOK7_JAKMIP1_SLIT2_PPARGC1A_BTC_CXCL13_EGF_VEGFC_GDNF_FGF10_ITGA2_ERBB2IP_PIK3R1_EDIL3_ERAP1_EFNA5_TSLP_NRG2_RNF14_FGF1_PPARGC1B_IL12B_DOCK2_FGF18_RIPK1_BMP6…
PANTHER_BIOLOGICAL_PROCESS_Phagocytosis	20	20	20	2.84831e-23	0.106	MYOM3_ADORA1_FN1_DOCK10_DOCK3_ARHGEF3_DOCK2_DOCK4_MYOM2_DOCK5_CORO2A_DOCK1_CD163_PLEKHG7_CORO2B_AKAP13_CORO7_MYOM1_ARHGEF1_DOCK11
GO:0009166_nucleotide_catabolic_process	10	10	10	1.50281e-13	0.106	UPP2_OLA1_ENTPD3_PDE4D_PDE8B_NUDT5_DERA_MYH6_ABCC6_MYO9B
GO:0007632_visual_behavior	9	9	9	2.21668e-12	0.106	NPHP4_DRD3_HTT_KIT_SLC1A2_CACNA1C_GRIN2A_APP_NLGN3
REACTOME_OTHER_SEMAPHORIN_INTERACTIONS	8	8	8	1.71691e-11	0.106	SEMA4A_PLXNA2_SEMA5A_ITGA1_SEMA6A_SEMA3E_PLXNC1_SEMA6D
PANTHER_BIOLOGICAL_PROCESS_Neuromuscular_synaptic_transmission	8	8	8	2.82054e-11	0.106	SNTG2_DTNB_CACNB4_BCHE_SNTG1_SNTB1_CACNB2_DTNA
REACTOME_ACTIVATION_OF_RAC	5	5	5	2.28747e-08	0.106	NCK2_ROBO1_SLIT2_PAK6_PAK7
GO:0070997_neuron_death	2	2	2	4.16507e-05	0.106	NLRP1_APP
GO:0042165_neurotransmitter_binding	20	20	19	3.1156e-22	0.107	CHRM3_TACR1_SLC6A11_SORCS2_GABRA2_TACR3_GABRG2_HCRTR2_CHRM2_GRIN3A_HTR7_SORCS3_SORCS1_SLC6A13_GRIN2B_CHRNA3_GRIN2A_MC2R_GALR1
GO:0051494_negative_regulation_of_cytoskeleton_organization	15	15	13	2.15762e-16	0.107	CAPZB_SPTBN1_ADD2_CLASP2_ADD1_MAP3K1_MAP1B_PARK2_SCIN_KATNB1_SPTBN4_TRIOBP_ARHGAP6
GO:0003705_RNA_polymerase_II_transcription_factor_activity__enhancer_binding	8	8	8	1.72128e-11	0.107	NR5A2_EPAS1_CREB1_MITF_LEF1_HIF1A_ZFHX3_IRF8
GO:0042440_pigment_metabolic_process	7	7	7	1.99816e-10	0.107	ALAD_IDI2_TYR_HNF1A_OCA2_NFE2L1_BCL2
GO:0035094_response_to_nicotine	6	6	6	1.83028e-09	0.107	LEPR_TACR1_SLC6A3_CHRNA3_ABAT_BCL2
GO:0016575_histone_deacetylation	5	5	5	3.47934e-08	0.107	HDAC4_HDAC11_PRDM5_HDAC9_MORF4L1
GO:0032182_small_conjugating_protein_binding	3	3	3	3.79547e-06	0.107	BRE_NEDD4_NUP62
GO:0019199_transmembrane_receptor_protein_kinase_activity	40	40	37	6.29864e-39	0.108	EPHB2_TIE1_ROR1_TGFBR3_NTRK1_ALK_LTBP1_MERTK_ACVR1_NRP2_ERBB4_EPHA4_TGFBR2_EPHA3_RYK_EPHB1_KDR_EPHA5_BMPR1B_CSF1R_FLT4_EPHA7_IGF2R_EGFR_PDGFRL_TEK_NTRK2_ROR2_MUSK_NRP1_RET_FGFR2_FLT1_NTRK3_IGF1R_INSR_AXL
GO:0030594_neurotransmitter_receptor_activity	15	15	14	4.14827e-17	0.108	CHRM3_TACR1_SORCS2_GABRA2_TACR3_GABRG2_HCRTR2_CHRM2_HTR7_SORCS3_SORCS1_CHRNA3_MC2R_GALR1
GO:0043542_endothelial_cell_migration	8	8	8	1.80756e-11	0.108	VHL_ROBO1_SLIT2_NOS3_PTK2B_PRSS3_CDH13_MYH9
BIOCARTA_BARR_MAPK_PATHWAY	5	5	5	2.97314e-08	0.108	ARRB1_MAP2K1_MAP2K2_PLCB1_MAPK1
GO:0004697_protein_kinase_C_activity	8	8	8	2.96654e-11	0.109	PKN2_PRKCE_PRKCI_PRKCQ_PRKD1_PRKCH_PRKCB_PRKCA
PANTHER_BIOLOGICAL_PROCESS_Gut_mesoderm_development	4	4	4	2.62873e-07	0.109	PAX8_ZHX2_PAX5_HOMEZ
GO:0051172_negative_regulation_of_nitrogen_compound_metabolic_process	111	111	108	1.86946e-102	0.11	SKI_PRDM16_CDA_DR1_POU2F1_MDM4_DNMT3A_TCF7L1_SMYD1_KCNIP3_ARID5A_GLI2_ZEB2_NAB1_SATB2_SP100_LRRFIP1_HDAC4_GRM7_VHL_PPARG_SATB1_RARB_RYBP_DRD3_NR1I2_ZNF148_RBPJ_NFKB1_LEF1_IRF2_MEF2C_HIVEP1_JARID2_ATXN1_PPARD_PTPRK_HDAC9_JAZF1_GLI3_LANCL2_CUX1_FOXP2_POT1_PAX4_HIPK2_GIMAP5_DNAJB6_NRG1_ST18_NCOA2_PKIA_ZFPM2_TRPS1_ZHX2_SMARCA2_GLIS3_PAX5_TLE1_TTF1_RXRA_EHMT1_ARID5B_HELLS_SIRT3_SOX6_PHF21A_SPI1_OVOL1_…
GO:0017124_SH3_domain_binding	28	28	28	1.55858e-30	0.11	DNAJC6_LRP2_INPP5D_SH3BP5_DOCK3_ARHGAP31_PLSCR4_SH3BP2_ARHGAP26_ADAM19_KHDRBS2_SYNJ2_ELMO1_DOCK4_ADAM9_MTSS1_DENND1A_RAPGEF1_CCDC6_ADAM12_DOCK1_SHANK2_FUT8_ARHGAP17_SIRPA_SYNJ1_SH3BGR_ARHGAP6
GO:0010553_negative_regulation_of_specific_transcription_from_RNA_polymerase_II_promoter	14	14	14	2.48056e-17	0.11	HDAC4_PPARG_NFKB1_MEF2C_HDAC9_SMARCA2_RXRA_KAT5_VDR_NCOR2_SMAD3_PPARA_TBL1X_BCOR
PANTHER_MOLECULAR_FUNCTION_Single-stranded_DNA-binding_protein	6	6	6	2.16271e-09	0.11	SSBP3_RBMS1_RBMS3_SSBP2_PURG_RPA1
GO:0048730_epidermis_morphogenesis	5	5	5	2.77462e-08	0.11	TGFB2_WNT7A_COL1A2_KRT71_BCL2
PC_Canonical_Wnt_signaling_pathway	47	47	47	1.00086e-47	0.111	VAV3_WNT3A_TCF7L1_KDM3A_CASP8_MITF_TNIK_KCNIP4_LEF1_VCAN_CAMK4_FBXW11_MAK_RANBP9_CCND3_HIP1_CDK6_NKX3-1_PTK2B_NCOA2_KDM4C_PIP5K1B_TLE4_TLE1_SVIL_ZMIZ1_BTRC_TCF7L2_CCND2_LRP6_LATS2_CHD8_PIAS1_AXIN1_MMP2_PELP1_DVL2_CACNA1G_AXIN2_TCF4_RANBP3_KLK3_PPP2R1A_SALL4_TMPRSS2_TBL1X_MED12
GO:0042277_peptide_binding	41	41	41	3.41334e-42	0.111	ECE1_OPRD1_LEPR_RNPEP_BRE_LHCGR_TACR1_CXCR2_KPNA1_SSR3_SORCS2_TACR3_PPID_PRLR_PIK3R1_F2RL2_PGGT1B_TAP2_HCRTR2_OPRM1_NPSR1_OPRK1_PCSK5_SORCS3_SORCS1_OPCML_EDNRB_SLC7A8_BDKRB2_IGF1R_SLC7A5_KPNB1_RPS6KB1_MC2R_GALR1_CSNK1G2_THOP1_INSR_SLC7A9_FPR2_TRPC4AP
GO:0030522_intracellular_receptor-mediated_signaling_pathway	22	22	22	1.16024e-24	0.111	NCOA1_KDM3A_DCBLD2_PPARGC1A_RNF14_PPARGC1B_ESR1_NCOA2_JAK2_RXRA_KAT5_PGR_VDR_RARG_GRIP1_FLT1_NEDD4_PIAS1_MED13_PMEPA1_MED14_MED12
GO:0015295_solute:hydrogen_symporter_activity	5	5	5	3.0326e-08	0.111	SLC2A9_SLC2A13_SLC11A2_SLC15A4_SLC15A1
GO:0043065_positive_regulation_of_apoptosis	110	110	105	5.32207e-100	0.112	TP73_PTPRF_PCSK9_TM2D1_VAV3_HIPK1_NGF_IFI16_NCSTN_PLA2G4A_ADORA1_IL19_TGFB2_OBSCN_RYR2_NLRP3_NLRC4_PRKCE_TIA1_MAL_ARHGEF4_CSRNP3_ZAK_CASP8_COL4A3_INPP5D_RARB_CCK_ARHGEF3_KALRN_TNFSF10_HTT_APBB2_DAP_TRIO_C9_ITGA1_MAP3K1_RASGRF2_IL12B_MAPK9_RIPK1_EPHA7_MAP3K5_PLAGL1_TIAM2_PLG_SCIN_HIP1_HIPK2_STK3_SCRIB_JAK2_PRUNE2_DAPK1_ABL1_RXRA_KCNMA1_NELL1_CD44_MAP3K11_ARHGEF17_ATM_ZBTB16_CRTAM_FGD4_VDR_RARG_CRA…
REACTOME_COLLAGEN_FORMATION	32	32	30	2.41316e-32	0.112	PLOD1_COL16A1_COL24A1_COL11A1_COL4A3_COL6A3_CRTAP_LEPREL1_COL25A1_TLL1_COL23A1_ADAMTS2_COL21A1_COL9A1_COL1A2_BMP1_COL14A1_COL22A1_COL15A1_COL27A1_COL5A1_COL13A1_ADAMTS14_TLL2_COL17A1_SERPINH1_COL2A1_COL4A2_COL5A3_COL6A1
GO:0071375_cellular_response_to_peptide_hormone_stimulus	19	19	19	8.20446e-22	0.112	PIK3R3_PCSK9_PARP1_PPARG_KAT2B_PRKCI_GAB1_PIK3R1_HDAC9_NAMPT_VLDLR_JAK2_RXRA_SORBS1_CCND2_APOBEC1_IGF1R_STAT3_INSR
REACTOME_TANDEM_PORE_DOMAIN_POTASSIUM_CHANNELS	5	5	5	2.87953e-08	0.112	KCNK1_KCNK16_KCNK9_KCNK10_KCNK13
PANTHER_MOLECULAR_FUNCTION_Chemokine	4	4	4	2.72091e-07	0.112	XCL1_CXCL13_CCL16_SIRPA
GO:0021602_cranial_nerve_morphogenesis	3	3	3	4.59285e-06	0.112	EPHB2_EPHB1_GLI3
GO:0042698_ovulation_cycle	15	15	15	3.21491e-18	0.113	LEPR_PLA2G4A_TGFB2_LHCGR_ROBO2_SLIT2_KDR_BMPR1B_SLIT3_EGFR_NOS3_ANGPT1_PGR_CCND2_BCL2
GO:0035051_cardiac_cell_differentiation	8	8	8	2.43146e-11	0.113	TTN_RARB_ATG5_NRG1_RXRA_SOX6_TBX5_MYOCD
GO:0048566_embryonic_gut_development	7	7	7	3.27848e-10	0.113	GLI2_FGF10_GLI3_GATA4_PCSK5_FGF9_OVOL2
GO:0031324_negative_regulation_of_cellular_metabolic_process	139	139	134	1.01361e-125	0.114	SKI_PRDM16_CDA_PCSK9_DR1_POU2F1_MDM4_DNMT3A_PLEK_TIA1_TCF7L1_SMYD1_KCNIP3_ARID5A_GLI2_ZEB2_NAB1_SATB2_ACADL_SP100_INPP5D_LRRFIP1_ASB1_HDAC4_GRM7_VHL_PPARG_SATB1_RARB_RYBP_TRAT1_DRD3_NR1I2_ZNF148_IGF2BP2_RBPJ_NFKB1_LEF1_IRF2_MEF2C_HIVEP1_JARID2_ATXN1_PPARD_HSP90AB1_ATG5_PTPRK_PARK2_EIF2AK1_HDAC9_IGF2BP3_JAZF1_GLI3_GCK_LANCL2_PON1_CUX1_FOXP2_POT1_PAX4_HIPK2_GIMAP5_DNAJB6_NRG1_ST18_NCOA2_PKIA_ZFPM2_…
GO:0051480_cytosolic_calcium_ion_homeostasis	24	24	24	4.48555e-27	0.114	LPAR3_RYR2_SLC8A1_TACR1_TRPC1_CXCL13_ITPR3_PTK2B_JPH1_JAK2_LPAR1_PLCE1_TRPC6_CACNA1C_P2RX7_EDNRB_BDKRB2_PLCG2_JPH3_CACNA1G_GNA13_CACNA1A_RYR1_JPH2
REACTOME_STRIATED_MUSCLE_CONTRACTION	7	7	7	2.32224e-10	0.114	TNNI1_TMOD1_MYBPC1_MYH6_TPM4_MYBPC2_DMD
GO:0004016_adenylate_cyclase_activity	7	7	7	3.34705e-10	0.114	ADCY10_ADCY3_ADCY5_ADCY2_ADCY8_ADCY9_GNAL
GO:0033059_cellular_pigmentation	5	5	5	2.22957e-08	0.114	SHROOM3_BBS7_MAP2K1_BCL2_SHROOM2
PID_TCRRASPATHWAY	4	4	4	2.47346e-07	0.114	MAP2K1_PRKCB_PRKCA_MAPK1
GO:0043130_ubiquitin_binding	3	3	3	3.79547e-06	0.114	BRE_NEDD4_NUP62
GO:0031672_A_band	5	5	5	1.79398e-08	0.115	OBSCN_SPTBN1_ANK2_MYH2_MYOM1
GO:0032570_response_to_progesterone_stimulus	2	2	2	5.01065e-05	0.115	TGFB2_ERBB4
PANTHER_MOLECULAR_FUNCTION_Membrane-bound_signaling_molecule	37	37	36	8.11416e-38	0.116	TMED5_CD53_SEMA4A_CRB1_CNIH3_CNTNAP5_TMEFF2_DNER_SNED1_CD80_CD86_SEMA5B_SEMA5A_EFNA5_SEMA6A_UNC93A_PKD1L1_SEMA3C_SEMA3A_SEMA3D_CNTNAP2_TMEFF1_NRG3_CD82_TSPAN9_CLEC2B_TSPAN11_TSPAN8_KITLG_EFNB2_JAG2_SEMA6D_CNTNAP4_PKD1L2_NOTCH3_ISM1
PANTHER_BIOLOGICAL_PROCESS_Receptor_protein_serine/threonine_kinase_signaling_pathway	15	15	15	4.82705e-18	0.116	TGFBR3_ACVR1_IRAK2_TGFBR2_SLIT2_SMAD1_SLIT3_MAP3K7_PCSK5_SLIT1_STRAP_SMAD9_SMAD3_PCSK6_SMAD2
GO:0043112_receptor_metabolic_process	13	13	13	1.88291e-16	0.116	ALS2_PPARG_DRD3_GRK4_GRIA1_GRIK2_SMURF1_ULK1_FUT8_NEDD4_PLD2_CACNA1A_DMD
GO:0019887_protein_kinase_regulator_activity	13	13	13	2.95531e-16	0.116	RAPGEF4_ALS2_SH3BP5_KAT2B_EGF_ROPN1L_PKIB_PRKAR1B_PRKAG2_NRG1_PKIA_IKBKAP_NRG3
REACTOME_GLUCAGON_SIGNALING_IN_METABOLIC_REGULATION	8	8	8	1.40865e-11	0.116	ADCY3_ADCY5_ADCY2_PRKAR1B_ADCY8_GNG2_ADCY9_GNG7
REACTOME_G_PROTEIN_ACTIVATION	6	6	6	1.67856e-09	0.116	OPRM1_GNAI1_GNG2_GNAO1_GNG7_PDYN
GO:0019218_regulation_of_steroid_metabolic_process	6	6	6	2.5889e-09	0.116	APOB_LHCGR_NFKB1_BMP6_KCNMA1_ABCG1
GO:0004402_histone_acetyltransferase_activity	6	6	6	3.16911e-09	0.116	NCOA1_SUPT7L_KAT2B_CDYL_KAT5_USP22
PC_Ion_channel_transport	6	6	6	3.20738e-09	0.116	ATP8A1_GLRA3_ATP2B1_GABRG3_ATP2C2_ATP2A3
GO:0006195_purine_nucleotide_catabolic_process	6	6	6	3.42478e-09	0.116	OLA1_PDE4D_PDE8B_MYH6_ABCC6_MYO9B
Panther_Wnt_signaling_pathway	77	62	61	2.21847e-60	0.117	ACVR1_SIAH2_PCDH7_FAT4_SMAD1_DCHS2_FAT1_CDH18_CDH12_CDH10_CDH6_PCDHA1_PPARD_CCND3_ANKRD6_ARID1B_DACT2_SFRP4_CDHR3_SMARCD3_SMARCA2_TLE4_TLE1_PCDH15_HELLS_CTBP2_DCHS1_ARRB1_CCND2_HOXC4_EP400_SMAD9_PCDH17_PCDH9_MYH6_ADSSL1_TTBK2_SMAD3_TLE3_CDH8_CDH11_CDH5_CDH13_DVL2_MYH2_NLK_CDH2_SMAD2_CDH20_CDH7_NFATC1_CSNK1G2_MYH7B_NFATC2_CDH26_CDH4_SMARCB1_CSNK1E_CELSR1_TBL1X_PCDH11X
GO:0051051_negative_regulation_of_transport	35	35	35	4.95389e-37	0.117	ADORA1_NLRP3_ACVR1C_GRM7_FAM3D_TRAT1_DRD3_TACC3_NFKB1_EGF_PDE8B_PACSIN1_NFKBIE_NOS3_NRG1_PKIA_NCS1_SRGN_KCNQ1_BEST3_PTPN11_NOS1_PSMD9_HTR2A_SLC15A1_NEDD4_GNAO1_WWP2_ITGB3_PRKCA_BCL2_INSR_NLRP12_YWHAB_IL1RAPL1
GO:0040017_positive_regulation_of_locomotion	36	36	35	7.61859e-37	0.117	PDPN_F3_IL6R_TGFB2_TACR1_ERBB4_PLD1_SLIT2_KDR_VEGFC_FGF10_ITGA2_HDAC9_EGFR_LAMB1_PTK2B_ADAM9_JAK2_IGF1_FLT1_F7_HIF1A_MAP2K1_SMAD3_IL16_IGF1R_CDH13_SPAG9_RPS6KB1_PRKCA_ONECUT2_BCL2_INSR_COL18A1_MAPK1
REACTOME_REGULATION_OF_WATER_BALANCE_BY_RENAL_AQUAPORINS	9	9	9	2.29263e-12	0.117	ADCY3_ADCY5_ADCY2_PRKAR1B_ADCY8_GNG2_ADCY9_MYO5B_GNG7
Panther_Alzheimer_disease-amyloid_secretase_pathway	8	8	8	6.65053e-11	0.117	PKN2_ADAM9_APBA1_KAT5_KLC1_APBA2_APP_BACE2
GO:0043209_myelin_sheath	5	5	5	2.45671e-08	0.118	CNTN2_ITPR3_ITPR2_BCL2_MBP
GO:0042391_regulation_of_membrane_potential	37	37	36	1.55154e-37	0.119	GRIK3_ADORA1_NFASC_TACR1_MAL_CACNB4_SCN2A_SCN1A_NAB1_CCK_KCNMB2_HTT_GRID2_PPARD_GRIK2_SOD2_KCND2_GIMAP5_GNAQ_KCNMA1_KCNQ1_SBF2_GRIN2B_P2RX7_CHRNA3_GRIN2A_CACNA1G_BCL2_MBP_CACNA1A_SLC1A6_PRX_BAX_KCNE1_CACNG2_NLGN3
GO:0005249_voltage-gated_potassium_channel_activity	33	33	31	2.21077e-33	0.119	KCNAB2_KCNQ4_KCNA2_KCND3_KCNJ10_KCNH1_KCNK1_KCNG3_KCNH7_KCNAB1_KCTD8_KCTD16_KCNQ5_KCND2_KCTD9_KCNB2_KCNQ3_KCNV2_KCNMA1_KCNQ1_KCNC1_KCTD21_KCNC2_KCNH5_KCNG4_KCNJ16_KCTD1_KCNS1_KCNB1_KCNE1_KCNJ15
PC_E-cadherin_signaling_events	25	25	25	1.58862e-27	0.119	CDC42_CASR_PIK3CA_LPP_EGF_EXOC3_PIK3R1_CYFIP2_MYO6_FYN_MLLT4_EGFR_EXOC4_RAPGEF1_VAV2_PLEKHA7_CTTN_ITGB7_IGF1_ACTN1_IGF1R_KIFC3_ITGAE_PVRL2_TIAM1
GO:0031253_cell_projection_membrane	23	23	23	1.52085e-25	0.119	ADORA1_SLC5A6_PLEK_ANTXR1_LRP2_ROBO2_ROBO1_BBS7_MYO6_SYNJ2_BBS9_ATP6V0A4_CNTNAP2_TRPM6_ITGA8_CUBN_SLC1A2_RAB35_PLD2_PEMT_GNA13_PDE4A_SLC12A5
PID_LPA4_PATHWAY	9	9	9	2.61362e-12	0.119	ADCY3_PRKCE_CREB1_ADCY5_ADCY2_ADCY8_RPS6KA5_ADCY9_GNAL
GO:0055007_cardiac_muscle_cell_differentiation	6	6	6	2.92066e-09	0.119	TTN_RARB_ATG5_NRG1_RXRA_TBX5
GO:0032228_regulation_of_synaptic_transmission__GABAergic	4	4	4	3.05904e-07	0.119	ADORA1_TACR1_ERBB4_SLC6A1
GO:0060047_heart_contraction	4	4	4	4.8649e-07	0.119	RYR2_CAMK2D_ATG5_MAP2K6
GO:0006879_cellular_iron_ion_homeostasis	3	3	3	4.18254e-06	0.119	CP_SCARA5_ACO1
GO:0046578_regulation_of_Ras_protein_signal_transduction	88	88	83	5.31838e-80	0.12	RAP1GAP_EVI5_VAV3_ITPKB_OBSCN_ASAP2_ITSN2_TBC1D8_PSD4_ARHGEF4_TTN_ALS2_AGFG1_NGEF_AGAP1_FARP2_IQSEC1_FGD5_ARHGEF3_KALRN_MCF2L2_ARAP2_TBC1D1_TBCK_TBC1D9_PLEKHG4B_TRIO_FGF10_RASGRF2_ARAP3_ARHGEF37_SMAP1_ECT2L_PLEKHG1_TIAM2_AGAP3_ARHGEF10_PSD3_PTK2B_PREX2_ABRA_ASAP1_SCRIB_VAV2_USP6NL_TBC1D12_PSD_ARFGAP2_ARHGEF17_IQSEC3_FGD4_TBC1D15_PLEKHG7_IGF1_GIT2_TBC1D4_FARP1_ARHGEF7_GRTP1_PLEKHG3_GPR65_MAP2K1_TB…
GO:0006753_nucleoside_phosphate_metabolic_process	70	70	68	4.93003e-67	0.12	PANK4_ATP13A2_NT5C1A_AK5_DPYD_AMPD1_ATP8B2_ADCY10_NMNAT2_ATP2B4_KMO_ATP6V1C2_ADCY3_HAAO_KYNU_CACNB4_UPP2_OLA1_ATP2B2_ENTPD3_FHIT_ADCY5_UMPS_ATP2C1_NMNAT3_ATP11B_ATP13A5_ATP8A1_ATP10D_ADCY2_PDE4D_PDE8B_ATP10B_ATP6V0E1_SLC25A13_NAMPT_ATP6V0A4_PRKAG2_ATP6V1H_ADCY8_NMRK1_NUDT5_ADK_PANK1_GUCY1A2_ATP5L_DERA_ATP2B1_ATP8A2_ATP11A_MYH6_ADSSL1_ATP10A_ATP8B4_RORA_PDE8A_ADCY9_ABCC6_ATP2C2_ATP2A3_PRPSAP1_ATP8…
GO:0051216_cartilage_development	22	22	22	1.10454e-24	0.12	PAX7_HSPG2_PRRX1_GFPT1_SATB2_EVC_BMPR1B_FGF18_BMP6_BMP5_COL9A1_BMP1_ROR2_SOX6_SOX5_COL2A1_HOXC4_ALX1_CHST11_FGF9_PRKCA_BMP7
REACTOME_SIGNALING_BY_ERBB4	23	23	23	8.53064e-26	0.121	CASP9_NCSTN_CREB1_ERBB4_PIK3CA_BTC_EGF_PRLR_PIK3R1_NRG2_ESR1_EGFR_NRG1_JAK2_BTRC_PGR_NEDD4_MAP2K1_TSC2_WWOX_MAP2K2_YWHAB_MAPK1
GO:0004468_lysine_N-acetyltransferase_activity	6	6	6	3.16911e-09	0.121	NCOA1_SUPT7L_KAT2B_CDYL_KAT5_USP22
REACTOME_CELL_EXTRACELLULAR_MATRIX_INTERACTIONS	6	6	6	3.88347e-09	0.121	FLNC_RSU1_PARVA_FERMT2_ACTN1_PARVB
PC_Regulation_of_RAC1_activity	71	71	70	1.7961e-68	0.122	CDC42_COL24A1_PKN2_VAV3_POU2F1_NCF2_ATF3_TGFB2_OBSCN_ROCK2_ACTR2_ATF2_CREB1_ARPC2_NGEF_ARHGEF3_KALRN_PPARGC1A_TRIO_MAP3K1_F2RL2_RASGRF2_ARAP3_CYFIP2_DOCK2_MAPK9_TIAM2_CHN2_ELMO1_ARPC1B_ARHGEF10_PREX2_SH3GL2_PIP5K1B_VAV2_NOXA1_DOCK1_KAT5_ARHGEF17_ARHGDIB_EPS8_SRGAP1_HRK_FARP1_ARHGEF7_MCF2L_JDP2_PLCB2_RASGRF1_AKAP13_ARHGAP17_MMP2_ABR_PLD2_MAP2K4_STAT3_PRKCA_MAP2K6_RALBP1_BCL2_VAV1_DOCK6_ARHGEF1_PRE…
GO:0005875_microtubule_associated_complex	26	26	25	1.83913e-27	0.122	KIF17_DNALI1_DNAH14_KIF3C_KIF15_DNAH12_DNAH5_MAP1B_RANBP9_DNAH8_DNAH11_CLIP2_DYNC1I1_ARMC4_KIF11_DYNC2H1_DNAH10_EML1_DYNC1H1_KLC1_MAP1A_KIFC3_DNAH9_DNAH17_MID1
BIOCARTA_PLATELETAPP_PATHWAY	7	7	6	4.99864e-09	0.122	COL4A3_F11_PLG_SERPINE1_COL4A2_APP
GO:0003338_metanephros_morphogenesis	5	5	5	5.46025e-08	0.122	PBX1_GLI3_EYA1_CD44_BCL2
GO:0005048_signal_sequence_binding	4	4	4	5.36021e-07	0.122	BRE_KPNA1_SSR3_KPNB1
PC_Hedgehog	2	2	2	6.59415e-05	0.122	GLI3_DYRK1A
GO:0031267_small_GTPase_binding	41	41	41	3.11844e-42	0.123	RAP1GAP_RAP1A_RASGRP3_RAB3GAP1_FMNL2_RAPGEF4_ALS2_FGD5_MYRIP_PEX5L_RHOH_FER_RAPGEF6_EXOC2_RANBP9_RIMS1_DOCK4_RIMS2_ABCA1_NOXA1_PLCE1_DENND5A_MAP3K11_SYTL2_ERC1_IPO8_FGD4_DIAPH3_DAAM1_RIN3_CDC42BPB_INF2_CYFIP1_MAP2K1_RPH3AL_RALBP1_RANBP3_MYO9B_TRIOBP_SYTL5_DIAPH2
GO:0031965_nuclear_membrane	26	26	26	2.50484e-28	0.123	LMNA_TAGLN2_LRPPRC_UNC50_ITPR1_PRICKLE2_ATP11B_SMAD1_LMNB1_ITPR3_MYO6_SUN1_HIPK2_TNKS_ALOX5_NUCB2_PRICKLE1_NAV3_P2RX7_EDNRB_AKAP6_SYNE2_SMAD3_BCL2_TMEM38A_NUP62
PID_ECADHERIN_STABILIZATION_PATHWAY	14	14	14	4.51291e-17	0.123	LPP_EGF_EXOC3_CYFIP2_MYO6_MLLT4_EGFR_EXOC4_PLEKHA7_IGF1_ACTN1_IGF1R_KIFC3_PVRL2
GO:0018130_heterocycle_biosynthetic_process	9	9	9	2.99537e-12	0.123	ETFDH_TPK1_ALAD_PRTFDC1_ADK_TPH2_HNF1A_NFE2L1_MOCOS
GO:0019722_calcium-mediated_signaling	9	9	9	4.1435e-12	0.123	CASR_MCTP1_RCAN2_GRM1_EGFR_LAT2_PLCE1_MCTP2_RCAN1
BIOCARTA_D4GDI_PATHWAY	4	4	4	4.40115e-07	0.123	CASP9_PARP1_CASP8_ARHGDIB
GO:0000122_negative_regulation_of_transcription_from_RNA_polymerase_II_promoter	70	70	69	3.3563e-67	0.124	SKI_PRDM16_DR1_MAEL_MDM4_DNMT3A_KCNIP3_GLI2_SATB2_SP100_HDAC4_VHL_PPARG_SATB1_RARB_RYBP_DRD3_ZNF148_NFKB1_LEF1_IRF2_MEF2C_HIVEP1_JARID2_PPARD_HDAC9_JAZF1_GLI3_CUX1_PAX4_HIPK2_ST18_NCOA2_PKIA_ZFPM2_ZHX2_SMARCA2_GLIS3_PAX5_TLE1_RXRA_EHMT1_SOX6_PHF21A_SPI1_OVOL1_VDR_RARG_ALX1_NCOR2_KLF12_JDP2_MEIS2_NEDD4_SMAD3_ZFHX3_IRF8_STAT3_CBX2_MBD2_NFIC_ZNF254_SUPT5H_NPAS1_SALL4_SIM2_PPARA_TBL1X_BCOR
GO:0043279_response_to_alkaloid	15	15	15	5.47338e-18	0.124	LEPR_RYR2_TACR1_SLC6A1_PPARG_DRD3_BCHE_TACR3_SLC6A3_PTK2B_CHRNA3_ABAT_GNAO1_BCL2_RYR1
REACTOME_NITRIC_OXIDE_STIMULATES_GUANYLATE_CYCLASE	13	13	13	4.50271e-16	0.124	PDE11A_PDE1A_KCNMB2_PRKG2_PDE6A_PDE10A_NOS3_PRKG1_MRVI1_GUCY1A2_PDE3A_NOS1_PDE9A
REACTOME_A_TETRASACCHARIDE_LINKER_SEQUENCE_IS_REQUIRED_FOR_GAG_SYNTHESIS	9	9	8	3.22919e-11	0.124	HSPG2_GXYLT2_VCAN_B3GAT2_SDC2_GPC6_SDC4_GPC4
GO:0046626_regulation_of_insulin_receptor_signaling_pathway	4	4	4	3.40779e-07	0.124	PTPRF_PTPRE_TSC2_PRKCA
GO:0048514_blood_vessel_morphogenesis	59	59	59	5.06912e-58	0.125	LEPR_VAV3_PRRX1_TGFB2_APOB_EPAS1_HS6ST1_ACVR1_CASP8_FN1_VHL_TGFBR2_ROBO1_TIPARP_SLIT2_RBPJ_KDR_EGF_VEGFC_SEMA5A_FGF10_ERAP1_FGF1_FGF18_MAP3K7_ATG5_C1GALT1_SEMA3C_NOS3_PTK2B_ZFPM2_ANGPT1_SHB_COL15A1_VAV2_NRP1_ARHGAP22_SGPL1_ZMIZ1_PTPRJ_ROBO4_APOLD1_PTPRB_ELK3_STAB2_FGF9_FLT1_COL4A1_MYO1E_CDH13_VEZF1_GNA13_CDH2_CCBE1_PNPLA6_CEACAM1_COL18A1_MYH9_TMPRSS6
PANTHER_BIOLOGICAL_PROCESS_Protein_targeting_and_localization	16	16	16	6.05864e-19	0.125	KIF17_DPP10_PARD3B_KIF15_IFT57_STX11_CLIP2_VPS13B_KIF24_CDK5RAP2_GOLGA2_PARD3_KIF11_CLIP1_VPS13C_IFT140
PC_RXR_and_RAR_heterodimerization_with_other_nuclear_receptor	9	9	9	2.88529e-12	0.125	NCOA1_THRB_ABCA1_RXRA_VDR_NCOR2_RPS6KB1_BCL2_PPARA
GO:0045182_translation_regulator_activity	5	5	5	3.31245e-08	0.125	IGF2BP2_IGF2BP3_CELF1_SAMD4A_CELF4
GO:0031124_mRNA_3'-end_processing	3	3	3	7.76393e-06	0.125	LSM11_ZC3H3_APP
GO:0010817_regulation_of_hormone_levels	38	38	38	2.12675e-39	0.126	DHRS3_ECE1_WNT4_NGF_ALDH9A1_TPO_SRD5A2_CYP1B1_CYP26B1_LRP2_RAPGEF4_HTT_ADH4_CPE_SRD5A1_CYB5R4_CYP3A4_RELN_LYN_YWHAZ_SLC30A8_TG_PCSK5_RBP4_BCO2_PCSK7_CACNA1C_PTPN11_SCG5_PCSK6_SMPD3_HNF1B_CHST9_SMAD2_CACNA1A_CHST8_PCSK2_BACE2
GO:0045762_positive_regulation_of_adenylate_cyclase_activity	18	18	18	1.20885e-20	0.126	ADORA3_NTRK1_ADCY10_ADCY3_LHCGR_DRD3_ADCY5_ADCY2_OPRM1_ADCY8_GNAQ_NTRK2_HTR7_TSHR_ADCY9_CRHR1_GNAL_GALR1
GO:0032582_negative_regulation_of_gene-specific_transcription	15	15	15	6.02104e-18	0.126	HDAC4_PPARG_NFKB1_MEF2C_HDAC9_FOXP2_SMARCA2_RXRA_KAT5_VDR_NCOR2_SMAD3_PPARA_TBL1X_BCOR
BIOCARTA_CARDIACEGF_PATHWAY	7	7	7	2.50885e-10	0.126	NFKB1_EGF_EGFR_ADAM12_EDNRB_PRKCB_PRKCA
PC_RNA_Polymerase_III_Transcription	6	6	6	3.70707e-09	0.126	NFIA_POU2F1_NFIB_POLR3A_NFIC_POLR3H
GO:0008022_protein_C-terminus_binding	26	26	26	5.07605e-28	0.127	HSPG2_TNNI3K_NCF2_KCNIP3_BIN1_MAGI1_CEP135_XRCC4_ATXN1_EFHC1_DST_MLLT4_AMPH_TJP2_ABL1_CACNA1B_ZBTB16_PPM1A_FOXN3_CSK_DLG4_SLC6A4_TCF4_YWHAB_TBL1X_MED12
PANTHER_MOLECULAR_FUNCTION_Ribonucleoprotein	5	5	5	3.4808e-08	0.127	TRNAU1AP_RALYL_ELAVL2_TRIM21_MSI2
GO:0015269_calcium-activated_potassium_channel_activity	5	5	5	4.27543e-08	0.127	KCNN3_KCNT2_KCNMB2_KCNU1_KCNMA1
GO:0006607_NLS-bearing_substrate_import_into_nucleus	5	5	5	4.55948e-08	0.127	CBLB_KPNA1_FYB_TRPS1_KPNB1
GO:0005929_cilium	29	29	29	3.55398e-31	0.128	NPHP4_SPAG17_DNAH14_MERTK_GLI2_TTC21B_SPAG16_MYRIP_DNAH12_IFT57_IFT80_BBS7_SLC25A31_EFHC1_BBS9_GLI3_CNGB3_DFNB31_TTLL11_PCDH15_MYO7A_DYNC2H1_CEP290_HNF1A_DNAH10_GAS8_DNAH9_DNAH17_APP
PC_Stabilization_and_expansion_of_the_E-cadherin_adherens_junction	23	23	23	2.56121e-25	0.128	CDC42_PIK3CA_LPP_EGF_EXOC3_PIK3R1_CYFIP2_MYO6_MLLT4_EGFR_EXOC4_RAPGEF1_VAV2_PLEKHA7_CTTN_ITGB7_IGF1_ACTN1_IGF1R_KIFC3_ITGAE_PVRL2_TIAM1
GO:0060041_retina_development_in_camera-type_eye	8	8	8	6.02904e-11	0.128	PVRL3_BMPR1B_CHD7_RBP4_PVRL1_VSX2_PTPRM_DSCAM
GO:0051270_regulation_of_cell_motion	65	65	62	8.4558e-61	0.129	PDPN_TIE1_TGFBR3_F3_IL6R_ADORA1_TGFB2_TACR1_ERBB4_SP100_PLD1_KDR_UNC5C_VEGFC_FGF10_ITGA2_MAP3K1_ARAP3_PKHD1_LAMA2_PLG_HDAC9_EGFR_SEMA3A_LAMB1_PTK2B_ADAM9_LYN_ENPP2_JAK2_TEK_C5_NRP1_CHST3_ROBO4_ETS1_IGF1_TBX5_FLT1_F7_HIF1A_ACTN1_VASH1_JAG2_MAP2K1_SMAD3_ABHD2_IGF1R_CDH13_NTN1_ITGB3_ABI3_SPAG9_RPS6KB1_GNA13_PTPRM_LAMA3_ONECUT2_BCL2_INSR_COL18A1_MAPK1
REACTOME_NGF_SIGNALLING_VIA_TRKA_FROM_THE_PLASMA_MEMBRANE	38	38	38	4.92203e-39	0.129	CASP9_RPS6KA1_RAP1A_NGF_NTRK1_ADCY3_PRKCE_RALB_PDE1A_CREB1_ADCY5_PIK3CA_ADCY2_PIK3R1_MEF2C_CAMK4_ITPR3_RPS6KA2_PRKAR1B_ADCY8_SH3GL2_CLTA_NTRK2_SHC3_RAPGEF1_ITPR2_FRS2_RPS6KA5_MAP2K1_TSC2_ADCY9_STAT3_PRKCA_RIT2_MAP2K2_PPP2R1A_YWHAB_MAPK1
GO:0015298_solute:cation_antiporter_activity	10	10	9	1.72515e-12	0.129	SLC8A1_SLC9A2_SLC9A9_SLC22A18_TMCO3_SLC8A3_SLC24A1_SLC24A3_SLC9A8
REACTOME_INTERACTION_BETWEEN_L1_AND_ANKYRINS	8	8	8	5.00204e-11	0.129	SPTBN1_SCN2A_SCN7A_SCN5A_NRCAM_KCNQ3_ANK3_SPTBN4
GO:0043535_regulation_of_blood_vessel_endothelial_cell_migration	4	4	4	4.71962e-07	0.129	VEGFC_PLG_HDAC9_VASH1
BIOCARTA_BARRESTIN_PATHWAY	3	3	3	6.19397e-06	0.129	ARRB1_PLCB1_PPARA
PANTHER_BIOLOGICAL_PROCESS_Protein_acetylation	2	2	2	8.43161e-05	0.129	KAT5_DPF3
GO:0032403_protein_complex_binding	61	61	58	1.35141e-57	0.13	COL16A1_PTPRF_FCGR2A_TNN_ADORA1_LAMB3_SPTBN1_ACVR1_ITGB6_ITGA6_COL4A3_DOK7_SLC6A3_ITGA2_ERBB2IP_PIK3R1_MAP1B_EDIL3_DOCK2_DST_BCKDHB_PMS2_MAGI2_SMURF1_PTK2B_ADAM9_LYN_YWHAZ_SYK_COL5A1_SORBS1_ATM_TNFRSF1A_FRS2_IGF1_PTPN11_ULK1_SACS_HTR2A_MYO16_LGALS3_ACTN1_FBLN5_TLN2_MFGE8_SYNM_GNAO1_ITGB3_RGS9_TIMP2_RPTOR_DOK6_INSR_FCAR_PCSK2_YWHAB_DOK5_TXN2
GO:0090101_negative_regulation_of_transmembrane_receptor_protein_serine/threonine_kinase_signaling_pathway	11	11	11	6.96289e-14	0.13	SKI_PRDM16_ACVR1_BMPER_VWC2_PEG10_SMURF1_HIPK2_HTRA1_CHST11_ONECUT2
GO:0046660_female_sex_differentiation	16	16	16	1.20282e-18	0.131	WNT4_LEPR_PLA2G4A_LHCGR_ROBO2_SLIT2_KDR_BMPR1B_SLIT3_NOS3_CHD7_ANGPT1_RBP4_PGR_CCND2_BCL2
GO:0016763_transferase_activity__transferring_pentosyl_groups	16	16	15	4.37976e-18	0.131	PARP1_UPP2_GXYLT2_PARP14_UMPS_TIPARP_PARP8_NAMPT_ZC3HAV1_TNKS_PRTFDC1_SIRT3_PARP11_XYLT1_SIRT6
GO:0016202_regulation_of_striated_muscle_development	13	13	13	4.98482e-16	0.131	ACVR1_HDAC4_LEF1_HDAC9_GATA4_NRG1_RBP4_TBX5_FGF9_SMAD3_RPS6KB1_BCL2_MORF4L2
GO:0051539_4_iron__4_sulfur_cluster_binding	7	7	7	4.05072e-10	0.131	DPYD_NDUFS2_ETFDH_CDKAL1_TYW1_ACO1_ACO2
GO:0043621_protein_self-association	5	5	5	4.63865e-08	0.131	TTN_ATXN1_CCDC88C_MALT1_DYRK1A
GO:0006020_inositol_metabolic_process	3	3	3	4.52195e-06	0.131	IP6K3_SYNJ2_PLCG2
GO:0044421_extracellular_region_part	271	271	239	2.95129e-216	0.132	WNT4_MATN1_COL16A1_RSPO1_LRP8_PCSK9_C8A_LEPR_CLCA3P_TGFBR3_F3_OLFM3_COL11A1_NTNG1_CHIA_NGF_IL6R_DPT_TNR_ANGPTL1_QSOX1_LAMC2_HMCN1_CFH_LAD1_RNPEP_PRELP_IL19_LAMB3_USH2A_TGFB2_WNT3A_NID1_GREM2_PXDN_MATN3_APOB_LTBP1_VIT_LHCGR_TGFA_IL1RN_PLA2R1_LRP2_FN1_COL4A3_RAMP1_HDLBP_IL5RA_WNT7A_BTD_CMTM6_CRTAP_CCK_ADAMTS9_COL6A6_CP_BCHE_TNFSF10_MASP1_OSTN_FGF12_MUC4_OTOP1_C1QTNF7_SLIT2_KIT_GC_BTC_CXCL13_DKK2_CO…
PID_S1P_META_PATHWAY	8	8	7	4.91886e-10	0.132	GNA12_GNAI1_GNAQ_SGPL1_ABCC1_GNAO1_GNA13
PC_Ras_activation_uopn_Ca2+_infux_through_NMDA_receptor	6	6	6	4.51755e-09	0.132	CAMK2D_RASGRF2_CAMK2A_GRIN2B_RASGRF1_DLG4
GO:0035176_social_behavior	6	6	6	6.2812e-09	0.132	DRD3_HTT_NPAS3_GNB1L_NLGN4X_NLGN3
GO:0051094_positive_regulation_of_developmental_process	80	80	78	5.31733e-75	0.133	EPHB2_PTPRF_DDAH1_F3_NGF_IL6R_PLA2G4A_TGFB2_ITPKB_APOB_GLI2_ACVR1_INPP5D_VHL_PPARG_WNT7A_TGFBR2_ROBO2_ROBO1_CD80_CD86_FNDC3B_SLIT2_KIT_BTC_BMPR1B_NFKB1_SMAD1_VEGFC_MAP1B_XRCC4_SH3PXD2B_MAPK9_BMP6_PPARD_SMAP1_VNN1_SCIN_HDAC9_GLI3_VWC2_CD36_NRCAM_PAX4_NOS3_XRCC2_GATA4_MSR1_NRG1_ADAM9_LYN_JAK2_SYK_ETS1_TNFRSF1A_ADAMTS20_TBX5_P2RX7_FGF9_KL_SMAD9_HIF1A_MAP2K1_SMAD3_NTRK3_NTN1_RPS6KB1_PRKCA_SMAD2_BCL2_…
GO:0019838_growth_factor_binding	39	39	35	5.14942e-36	0.133	TGFBR3_IL6R_NTRK1_LTBP1_IL18R1_ACVR1_IL5RA_TGFBR2_IL1RAP_HTRA3_KDR_FLT4_WISP3_IGF2R_CD36_COL1A2_NOV_WISP1_NTRK2_COL5A1_FGFR2_HTRA1_LTBP3_COL2A1_FLT1_KL_COL4A1_LTBP2_NTRK3_IGF1R_PCSK6_INSR_IL10RB_COL6A1_IL1RAPL1
GO:0005930_axoneme	15	15	15	7.97248e-18	0.133	DNALI1_SPAG17_DNAH14_TTC21B_SPAG16_DNAH12_IFT80_DNAH5_DNAH8_EFHC1_DNAH11_DYNC2H1_DNAH10_DNAH9_DNAH17
GO:0006979_response_to_oxidative_stress	36	36	35	2.56411e-36	0.134	NDUFS2_PLA2G4A_PXDN_SLC8A1_EPAS1_ALS2_ERBB4_ETFDH_PTPRK_VNN1_IPCEF1_SOD2_EGFR_SERPINE1_MSRA_PTK2B_ADAM9_PXDNL_OXR1_JAK2_MBL2_PDLIM1_LRRK2_HNF1A_HIF1A_MAP2K1_GNAO1_PRKCA_BCL2_TPM4_ATRN_SLC23A2_SGK2_TXNRD2_TXN2
PC_Hypoxic_and_oxygen_homeostasis_regulation_of_HIF-1-alpha	20	20	20	8.7247e-23	0.134	PGM1_NCOA1_CREB1_VHL_CP_ABCG2_GCK_ABCB1_SERPINE1_NCOA2_NDRG1_CA9_PFKFB3_HK1_ETS1_HIF1A_RORA_SMAD3_HNF4A_ITGB2
GO:0040011_locomotion	118	118	113	3.80937e-106	0.135	LRP8_DAB1_TGFBR3_VAV3_IL6R_XCL1_TNN_ASTN1_CNTN2_PLXNA2_TGFB2_APOB_CCDC88A_CTNNA2_NCK2_ZEB2_NR4A2_ACVR1_ITGA6_SATB2_NRP2_FN1_CXCR2_DNER_VHL_CMTM6_CCK_ROBO2_ROBO1_PLD1_SLIT2_APBB2_KIT_CXCL13_VEGFC_DNAH5_GDNF_FGF10_ITGA1_FER_IL12B_DOCK2_PPARD_MDGA1_DNAH8_SLC22A16_FYN_TNS3_SEMA3C_SEMA3A_RELN_NRCAM_PODXL_NOS3_PTK2B_SDCBP_CTHRC1_ENPP2_SCRIB_PRSS3_SYK_C5_LMX1B_VAV2_COL5A1_NRP1_RET_PRKG1_ARID5B_SGPL1_CD4…
GO:0032355_response_to_estradiol_stimulus	12	12	12	8.47397e-15	0.135	SLC6A1_TACR3_MAP1B_RNF14_NOS3_CCND2_ARNT2_WFDC1_STAT3_PRKCA_INSR_BMP7
GO:0045637_regulation_of_myeloid_cell_differentiation	11	11	11	4.32568e-14	0.135	INPP5D_MITF_SMAP1_SCIN_CDK6_LMO2_SPI1_ZBTB16_ETS1_HIF1A_RUNX1
GO:0001649_osteoblast_differentiation	6	6	6	4.79828e-09	0.135	GLI2_SATB2_SMAD1_FGF9_SMAD3_WWOX
GO:0060675_ureteric_bud_morphogenesis	5	5	5	5.46025e-08	0.135	PBX1_GLI3_EYA1_CD44_BCL2
Panther_Ras_Pathway	5	5	5	5.77699e-08	0.135	RGL1_RALB_EXOC2_TIAM2_TIAM1
GO:0003015_heart_process	4	4	4	4.8649e-07	0.135	RYR2_CAMK2D_ATG5_MAP2K6
GO:0017022_myosin_binding	4	4	4	5.64301e-07	0.135	MYRIP_GPR98_CALD1_TRIOBP
GO:0005811_lipid_particle	3	3	3	5.0395e-06	0.135	FAF2_STARD13_PLIN5
PC_AndrogenReceptor	16	16	16	1.38411e-18	0.136	NCOA1_ATF2_KAT2B_RCHY1_RNF14_RANBP9_ESR1_NCOA2_SVIL_KAT5_SENP1_NCOR2_MNAT1_PAK6_PIAS1_STAT3
GO:0006970_response_to_osmotic_stress	10	10	10	5.53451e-13	0.136	KMO_TACR3_ITGA2_MAP3K1_SLC12A2_EGFR_PTK2B_KCNMA1_APOBEC1_BDKRB2
GO:0005605_basal_lamina	7	7	7	5.99417e-10	0.136	HSPG2_LAMC2_COLQ_LAMA2_LAMB1_LAMA1_LAMA3
GO:0060350_endochondral_bone_morphogenesis	5	5	5	6.49134e-08	0.136	HSPG2_NAB1_FGF18_COL13A1_COL2A1
GO:0033198_response_to_ATP	3	3	3	7.46802e-06	0.136	SLC8A1_P2RX7_PLCG2
GO:0000272_polysaccharide_catabolic_process	3	3	2	0.000102175	0.136	CHIA_CHIT1
REACTOME_PHOSPHOLIPASE_C_MEDIATED_CASCADE	19	19	19	1.92465e-21	0.137	ADCY3_PRKCE_PDE1A_CREB1_ADCY5_ADCY2_FGF10_CAMK4_FGF1_FGF18_ITPR3_PRKAR1B_ADCY8_FGFR2_ITPR2_FGF9_KL_ADCY9_PRKCA
GO:0051271_negative_regulation_of_cell_motion	15	15	15	1.06161e-17	0.137	TIE1_TGFBR3_ADORA1_SP100_ARAP3_PKHD1_PTPRK_PLG_C5_TBX5_ACTN1_VASH1_ABHD2_PTPRM_BCL2
REACTOME_NEPHRIN_INTERACTIONS	8	8	8	4.45979e-11	0.137	SPTBN1_NCK2_PIK3CA_PIK3R1_FYN_MAGI2_KIRREL3_ACTN1
GO:0018210_peptidyl-threonine_modification	8	8	8	5.6367e-11	0.137	GALNT2_GALNT3_TGFBR2_TNKS_HIPK3_NLK_PRKCA_BCL2
PC_Zinc_transporters	3	3	3	8.36915e-06	0.137	SLC30A6_SLC39A8_SLC30A8
GO:0007190_activation_of_adenylate_cyclase_activity	18	18	18	1.20885e-20	0.138	ADORA3_NTRK1_ADCY10_ADCY3_LHCGR_DRD3_ADCY5_ADCY2_OPRM1_ADCY8_GNAQ_NTRK2_HTR7_TSHR_ADCY9_CRHR1_GNAL_GALR1
GO:0030521_androgen_receptor_signaling_pathway	12	12	12	7.04587e-15	0.138	NCOA1_KDM3A_PPARGC1A_RNF14_NCOA2_KAT5_GRIP1_PIAS1_MED13_PMEPA1_MED14_MED12
GO:0021952_central_nervous_system_projection_neuron_axonogenesis	7	7	7	5.07646e-10	0.138	EPHB2_GLI2_NR4A2_EPHB1_DCLK1_MYCBP2_DCC
GO:0007030_Golgi_organization	5	5	5	3.9835e-08	0.138	SYNE1_DYNC2H1_MAP2K1_KIFC3_NPLOC4
PC_Tie2_Signaling	5	5	5	8.17922e-08	0.138	PIK3R1_ANGPT2_ANGPT1_TEK_PTPN11
REACTOME_G_BETA_GAMMA_SIGNALLING_THROUGH_PI3KGAMMA	3	3	3	8.2924e-06	0.138	GNG2_PIK3R5_GNG7
REACTOME_PI3K_EVENTS_IN_ERBB2_SIGNALING	12	12	12	8.6629e-15	0.139	CASP9_CREB1_ERBB4_PIK3CA_BTC_EGF_GAB1_PIK3R1_NRG2_EGFR_NRG1_TSC2
GO:0045807_positive_regulation_of_endocytosis	7	7	7	4.754e-10	0.139	PPT1_PCSK9_ITGA2_HIP1_MFGE8_NEDD4L_C3
PC_RNA_Polymerase_III_Abortive_And_Retractive_Initiation	6	6	6	3.70707e-09	0.139	NFIA_POU2F1_NFIB_POLR3A_NFIC_POLR3H
BIOCARTA_BARRESTIN_SRC_PATHWAY	5	5	5	2.97314e-08	0.139	ARRB1_MAP2K1_MAP2K2_PLCB1_MAPK1
Panther_Vitamin_D_metabolism_and_pathway	5	5	5	5.31143e-08	0.139	RARB_GC_POR_VDR_RARG
GO:0060349_bone_morphogenesis	5	5	5	6.49134e-08	0.139	HSPG2_NAB1_FGF18_COL13A1_COL2A1
GO:0016788_hydrolase_activity__acting_on_ester_bonds	160	160	152	6.10876e-140	0.14	PLCH2_PLA2G2C_PPT1_PTPRF_ERI3_USP24_PPAP2B_PDE4B_DNASE2B_CDC14A_DUSP27_PLA2G4A_PTPN14_CHRM3_PLB1_SRBD1_USP34_PTPN4_PDE11A_PDE1A_PNKD_DIS3L2_INPP5D_TATDN2_DNASE1L3_PTPRG_PLCXD2_CASR_MGLL_ASTE1_PLCH1_PPM1L_BCHE_PLD1_USP13_CNOT6L_PTPN13_DAPP1_ARSJ_USP53_INPP4B_ENPP6_PLCXD3_PDE4D_F2RL2_PDE8B_ARSB_ACOT12_PDE6A_CNOT6_GPLD1_SMPDL3A_PTPRK_EYA4_PDE7B_SYNJ2_PDE10A_PMS2_PDE1C_AOAH_PSPH_PON2_SND1_PTPRN2_MTMR…
GO:0042325_regulation_of_phosphorylation	117	117	115	1.7949e-107	0.14	TP73_LRP8_DAB1_LPAR3_VAV3_PROK1_IL6R_ADCY10_ADORA1_TGFB2_ADCY3_PRKCE_CCDC88A_TGFA_NCK2_ZEB2_ZAK_TTN_ALS2_DGKD_SH3BP5_TGFBR2_CCK_GAP43_CD80_ADCY5_MAP3K13_DGKG_TNK2_ZFYVE28_KIT_EGF_VEGFC_ADCY2_PRLR_FGF10_ITGA1_NDUFS4_MAP3K1_RIPK1_CCND3_TTK_MAP3K7_PKIB_MAP3K5_GRM1_PPP1R14C_PARK2_PRKAR1B_DGKB_EGFR_MCM7_RELN_DGKI_PRKAG2_PTK2B_ADAM9_LYN_PKIA_NBN_ADCY8_VLDLR_JAK2_SYK_RGS3_TNFSF15_C5_VAV2_PARD3_PLCE1_HIP…
GO:0009968_negative_regulation_of_signal_transduction	57	57	55	2.86674e-54	0.14	SKI_PRDM16_WNT4_PTPRF_RGS5_RGS18_RGS7_PLEK_CYP26B1_IL1RL1_ACVR1_INPP5D_CBLB_DRD3_ZFYVE28_RGS12_RHOH_DKK2_ARAP3_SNX13_BMPER_GLI3_VWC2_PEG10_SMURF1_HIPK2_RGS20_TLE1_RGS3_HTRA1_PTPRE_SIGIRR_DKK3_ARRB1_LRP6_LRP1_CHST11_P2RX7_FGF9_CHD8_RGS6_KIF26A_AXIN1_TSC2_WWOX_RPH3AL_PLD2_NLK_AXIN2_PRKCA_ONECUT2_NUP62_PPP2R1A_NLRP12_MED12
PANTHER_MOLECULAR_FUNCTION_Transfer/carrier_protein	24	24	22	2.79311e-24	0.14	PKN2_PRKCE_VPS54_OSBPL6_OSBPL10_KPNA1_PRKCI_ANXA10_OSBPL3_PEBP4_KIAA0196_PRKCQ_GLTP_PRKCH_PRKCB_KPNB1_PRKCA_OSBPL1A_TICAM1_LBP_OSBPL2_OSBP2
GO:0035257_nuclear_hormone_receptor_binding	19	19	19	2.27168e-21	0.14	NCOA1_KDM3A_PPARG_PPARGC1A_RNF14_PPARGC1B_SMARCD3_NCOA2_RXRA_TACC2_KAT5_VDR_RARG_GRIP1_PIAS1_MED13_NUP62_MED14_MED12
PC_Semaphorin_interactions	15	15	14	8.22862e-17	0.14	SEMA4A_PLXNA2_ROCK2_FARP2_SEMA5A_ITGA1_SEMA6A_FYN_SEMA3A_DPYSL2_NRP1_PLXNC1_SEMA6D_MYH9
GO:0048634_regulation_of_muscle_development	13	13	13	4.98482e-16	0.14	ACVR1_HDAC4_LEF1_HDAC9_GATA4_NRG1_RBP4_TBX5_FGF9_SMAD3_RPS6KB1_BCL2_MORF4L2
GO:0012511_monolayer-surrounded_lipid_storage_body	3	3	3	5.0395e-06	0.14	FAF2_STARD13_PLIN5
GO:0048546_digestive_tract_morphogenesis	9	9	9	5.97556e-12	0.141	TP73_GLI2_BBS7_TINAG_GLI3_GATA4_TCF7L2_BCL2_OVOL2
BIOCARTA_CALCINEURIN_PATHWAY	5	5	5	5.00068e-08	0.141	GNAQ_PRKCB_PRKCA_NFATC1_NFATC2
REACTOME_THE_NLRP3_INFLAMMASOME	4	4	4	6.63593e-07	0.141	NLRP3_HSP90AB1_P2RX7_APP
GO:0030104_water_homeostasis	3	3	3	5.48463e-06	0.141	WFS1_IGF1_NEDD4L
GO:0030520_estrogen_receptor_signaling_pathway	2	2	2	0.000113394	0.141	PPARGC1B_ESR1
GO:0016323_basolateral_plasma_membrane	63	63	62	6.97199e-61	0.142	TMEM53_LRRC7_ADORA1_CTNNA2_IL1RL1_SLC4A10_ITGA6_ERBB4_ARPC2_ARHGAP31_TRPC1_LPP_AFAP1_ANK2_SLC1A3_ITGA2_ERBB2IP_SLC12A2_SLC4A9_ARHGAP26_NEDD9_DST_SLC16A10_OPRM1_TNS3_EGFR_ABCB1_CFTR_PTK2B_ADAM9_SDCBP_CA9_PGM5_APBB1IP_ANK3_SORBS1_COL17A1_NRAP_PARVA_CD44_P2RY2_NOX4_DIXDC1_LIN7A_DNAJC15_ARHGEF7_MYH6_FERMT2_ACTN1_SLC12A6_TLN2_MYH2_LASP1_CEACAM5_SLC23A2_SDC4_CASS4_KCNJ15_PARVB_DMD_CASK_SHROOM4
GO:0016607_nuclear_speck	24	24	24	4.80445e-26	0.142	MAGOH_HIPK1_PRPF3_PYHIN1_PRPF40A_RSRC1_FYTTD1_RCHY1_MAML3_MEF2C_RBM27_PRPF18_ZMIZ1_TRIM22_MAML2_ZBTB16_SETD1B_METTL3_TRIM69_PIAS1_SRRM2_PRPF8_GATAD2A_DYRK1A
PC_E-cadherin_signaling_in_the_nascent_adherens_junction	23	23	23	2.56121e-25	0.142	CDC42_PIK3CA_LPP_EGF_EXOC3_PIK3R1_CYFIP2_MYO6_MLLT4_EGFR_EXOC4_RAPGEF1_VAV2_PLEKHA7_CTTN_ITGB7_IGF1_ACTN1_IGF1R_KIFC3_ITGAE_PVRL2_TIAM1
GO:0005253_anion_channel_activity	29	29	22	2.25563e-24	0.142	CLCA3P_ANO7_ANO10_GABRR3_GABRA2_GABRB1_GLRA3_GABRG2_GABRR1_CFTR_CLCN1_ANO5_ANO1_ANO2_BEST3_ANO4_ABCC4_GABRG3_TTYH2_FXYD3_TTYH1_GLRA2
PANTHER_MOLECULAR_FUNCTION_Glycosidase	7	7	6	5.59481e-09	0.142	CHIA_CHIT1_MANBA_HPSE2_KL_LCTL
GO:0005227_calcium_activated_cation_channel_activity	5	5	5	4.27543e-08	0.142	KCNN3_KCNT2_KCNMB2_KCNU1_KCNMA1
GO:0045987_positive_regulation_of_smooth_muscle_contraction	5	5	5	5.27527e-08	0.142	CHRM3_TACR1_TACR3_ITGA2_MYOCD
REACTOME_THROMBOXANE_SIGNALLING_THROUGH_TP_RECEPTOR	5	5	4	4.35076e-07	0.142	GNAQ_GNG2_GNA13_GNG7
PID_ENDOTHELINPATHWAY	28	28	27	1.03845e-28	0.143	CDC42_PLA2G4A_ADCY3_PRKCE_ADCY5_ADCY2_GNA12_GNAI1_COL1A2_PTK2B_ADCY8_JAK2_GNAQ_PRKCQ_TRPC6_EDNRB_PRKCH_PLCB2_MAP2K1_ADCY9_PRKCB_GNAO1_PRKCA_GNAL_MAP2K2_PLCB1_MAPK1
GO:0016032_viral_reproduction	16	16	16	9.435e-19	0.143	NFIA_XRCC4_HIPK2_OPRK1_PCSK5_CTBP2_PVRL1_NEDD4_SMAD3_WWP2_CALCOCO2_INSR_SUPT5H_PVRL2_ITCH_SMARCB1
GO:0048538_thymus_development	6	6	6	6.47701e-09	0.143	PBX1_CACNB4_FGF10_JARID2_BCL11B_BCL2
GO:0021675_nerve_development	5	5	5	6.13153e-08	0.143	EPHB2_EPHB1_SLC1A3_GLI3_CHD7
PC_RAC1_signaling_pathway	71	71	70	1.7961e-68	0.144	CDC42_COL24A1_PKN2_VAV3_POU2F1_NCF2_ATF3_TGFB2_OBSCN_ROCK2_ACTR2_ATF2_CREB1_ARPC2_NGEF_ARHGEF3_KALRN_PPARGC1A_TRIO_MAP3K1_F2RL2_RASGRF2_ARAP3_CYFIP2_DOCK2_MAPK9_TIAM2_CHN2_ELMO1_ARPC1B_ARHGEF10_PREX2_SH3GL2_PIP5K1B_VAV2_NOXA1_DOCK1_KAT5_ARHGEF17_ARHGDIB_EPS8_SRGAP1_HRK_FARP1_ARHGEF7_MCF2L_JDP2_PLCB2_RASGRF1_AKAP13_ARHGAP17_MMP2_ABR_PLD2_MAP2K4_STAT3_PRKCA_MAP2K6_RALBP1_BCL2_VAV1_DOCK6_ARHGEF1_PRE…
PC_Transport_of_glucose_and_other_sugars	_metal_ions_and_amine_compounds	NA	24	24	23	3.11974e-25	0.144	SLC2A7_ATP6V1C2_SLC30A6_SLC6A6_CP_SLC2A9_SLC39A8_SLC6A3_ATP6V0E1_SLC22A16_SLC22A3_SLC13A1_ATP6V1H_SLC30A8_SLC22A18_SLC6A5_SLC6A13_SLC2A13_SLC11A2_SLC5A11_SLC6A2_SLC14A1_SLC13A3
Panther_Oxytocin_receptor_mediated_signaling_pathway	7	7	7	4.76488e-10	0.144	PLCH2_PLCH1_PLCE1_PLCZ1_PLCB2_PLCG2_PLCB1
REACTOME_TIE2_SIGNALING	5	5	5	5.31316e-08	0.144	PIK3CA_PIK3R1_ANGPT2_ANGPT1_TEK
GO:0001658_ureteric_bud_branching	5	5	5	5.46025e-08	0.144	PBX1_GLI3_EYA1_CD44_BCL2
GO:0002027_regulation_of_heart_rate	5	5	5	6.16004e-08	0.144	EPAS1_TACR3_SEMA3A_MYH6_CACNA1G
GO:0009986_cell_surface	101	101	96	3.29097e-91	0.145	ECE1_PCSK9_TGFBR3_F3_CD53_IL6R_SLAMF1_TNR_CNTN2_HNRNPU_TPO_LHCGR_TGFA_TACR1_IL1RL1_ITGA6_ICOS_CXCR2_TRPM8_IRAK2_TGFBR2_ROBO2_ROBO1_DCBLD2_ALCAM_CD80_CD86_PROM1_SLIT2_GPR125_CORIN_KIT_GPM6A_PRLR_SLC1A3_FGF10_ITGA2_GPR98_TREML2_PKHD1_PTPRK_IGF2R_CD36_ABCB1_CYP3A4_NRCAM_KCND2_PDLIM2_SCARA5_ADAM9_SULF1_MMP16_CD274_CUBN_KCNMA1_FGFR2_CD44_CD6_NCAM1_DSCAML1_SCNN1A_PTPRR_PPFIA2_CEP290_STAB2_P2RX7_FLT3_MF…
GO:0030335_positive_regulation_of_cell_migration	33	33	32	2.27071e-33	0.145	PDPN_F3_IL6R_TGFB2_TACR1_ERBB4_PLD1_KDR_VEGFC_FGF10_ITGA2_HDAC9_EGFR_LAMB1_PTK2B_ADAM9_JAK2_IGF1_FLT1_F7_HIF1A_MAP2K1_SMAD3_IGF1R_CDH13_SPAG9_RPS6KB1_ONECUT2_BCL2_INSR_COL18A1_MAPK1
GO:0046545_development_of_primary_female_sexual_characteristics	16	16	16	1.20282e-18	0.145	WNT4_LEPR_PLA2G4A_LHCGR_ROBO2_SLIT2_KDR_BMPR1B_SLIT3_NOS3_CHD7_ANGPT1_RBP4_PGR_CCND2_BCL2
PANTHER_MOLECULAR_FUNCTION_DNA_methyltransferase	5	5	5	6.72389e-08	0.145	DNMT3A_PAPD7_MGMT_PWWP2B_N6AMT1
GO:0045178_basal_part_of_cell	5	5	5	7.93353e-08	0.145	ERBB2IP_DST_COL17A1_SLC11A2_SHROOM4
GO:0006026_aminoglycan_catabolic_process	3	3	2	0.000102175	0.145	CHIA_CHIT1
GO:0007264_small_GTPase_mediated_signal_transduction	73	73	70	2.39784e-67	0.146	CDC42_DAB1_BCAR3_VAV3_RAP1A_NGF_NTRK1_RALGPS2_DNAJC27_RASGRP3_RALB_AGAP1_RAB17_FARP2_ARHGAP31_RAB7A_SIAH2_PLD1_TNK2_RHOH_RAB33B_RAB3C_RAPGEF6_GNA12_ELMO1_COL1A2_AGAP3_SDCBP_SHC3_DIRAS2_ABCA1_VAV2_ARL5B_RHOBTB1_DOCK1_RAB6A_RAB38_ARHGDIB_LRRK2_IGF1_RAB35_RHOF_ULK1_ARHGEF7_RAB2B_RHOJ_RASGRP1_PTPLAD1_MAP2K1_LRRK1_CDH13_ABR_PLD2_KSR1_GNA13_RAB37_RAB40B_RAB12_RAB31_RIT2_MAP2K2_MYO9B_RIN2_YWHAB_TIAM1_MA…
PANTHER_BIOLOGICAL_PROCESS_Protein_glycosylation	50	50	48	9.95188e-48	0.146	MAN1C1_DHDDS_ST3GAL3_ALG6_PIGK_EXTL2_MAN1A2_GALNT2_TTC13_GALNT14_TTC7A_MGAT4A_ST6GAL2_GALNT13_GALNT5_GALNT3_NEU4_ST3GAL6_B4GALT4_ST6GAL1_MANBA_GALNTL6_ST8SIA4_GALNT10_FUT9_C1GALT1_WBSCR17_CSGALNACT1_EXT1_NANS_EXT2_ST3GAL4_ST8SIA1_TMTC1_TMTC2_MGAT4C_GALNT4_TMTC4_POMT2_TTC7B_ST8SIA2_CHSY1_XYLT1_B3GNTL1_ST8SIA5_EDEM2_LARGE_A4GALT
ST_GAQ_PATHWAY	11	11	11	1.08014e-13	0.146	ITPKB_ITPR1_PLD1_NFKB1_CFB_ITPR3_NFKBIE_GNAQ_NFKB2_ITPR2_PLD2
GO:0001725_stress_fiber	7	7	7	7.58853e-10	0.146	SEPT11_PGM5_SORBS1_FERMT2_SEPT9_MYH9_SHROOM4
GO:0042089_cytokine_biosynthetic_process	3	3	3	5.65413e-06	0.146	IL19_PCSK5_IFNAR1
GO:0001656_metanephros_development	14	14	14	1.13853e-16	0.147	PBX1_PAX8_RARB_ROBO2_SLIT2_GDNF_FGF10_GLI3_EYA1_ITGA8_RET_CD44_BCL2_BMP7
BIOCARTA_MYOSIN_PATHWAY	13	13	13	7.34931e-16	0.147	ARHGEF4_ARHGEF3_MYLK_GNA12_ARHGEF10_GNAQ_ARHGEF17_ARHGEF7_PRKCB_GNA13_PRKCA_ARHGEF1_PLCB1
BIOCARTA_CASPASE_PATHWAY	7	7	7	6.82922e-10	0.147	CASP9_LMNA_PARP1_CASP8_LMNB1_CASP7_ARHGDIB
PANTHER_MOLECULAR_FUNCTION_Adenylate_cyclase	6	6	6	8.02478e-09	0.147	ADCY10_ADCY3_ADCY5_ADCY2_ADCY8_ADCY9
GO:0030218_erythrocyte_differentiation	4	4	4	9.41662e-07	0.147	TGFBR3_EPAS1_LYN_SOX6
GO:0042558_pteridine_and_derivative_metabolic_process	3	3	3	6.65918e-06	0.147	ALDH1L1_MTHFD1L_MOCOS
GO:0030073_insulin_secretion	7	7	7	5.21149e-10	0.148	RAPGEF4_HTT_CYB5R4_SLC30A8_CACNA1C_HNF1B_SMAD2
GO:0006260_DNA_replication	34	34	34	3.43823e-35	0.149	RBBP4_NASP_NFIA_REV1_RBMS1_FHIT_RFC1_EGF_PAPD7_MCM9_RPA3_POLD2_RFC2_MCM7_MCM4_NFIB_KIN_MCM10_DNA2_NUP98_POLD3_CHEK1_IGF1_SUPT16H_TMX1_TERF2IP_CDT1_RPA1_NFIC_MCM8_CHAF1B_MCM5_RBBP7_POLA1
GO:0048562_embryonic_organ_morphogenesis	12	12	12	1.44406e-14	0.149	GLI2_RARB_GLI3_GATA4_ROR2_RBP4_TCF7L2_RARG_HOXC4_FRS2_OVOL2_BMP7
GO:0048169_regulation_of_long-term_neuronal_synaptic_plasticity	5	5	5	3.56977e-08	0.149	EPHB2_KIT_GRIK2_GRIN2B_GRIN2A
GO:0045933_positive_regulation_of_muscle_contraction	5	5	5	5.27527e-08	0.149	CHRM3_TACR1_TACR3_ITGA2_MYOCD
GO:0045665_negative_regulation_of_neuron_differentiation	6	6	5	9.02088e-08	0.149	LMX1A_CNTN4_NBN_NOTCH3_TTC3
GO:0031123_RNA_3'-end_processing	3	3	3	7.76393e-06	0.149	LSM11_ZC3H3_APP
GO:0005604_basement_membrane	39	39	38	2.91011e-39	0.15	HSPG2_LAMC2_HMCN1_LAD1_LAMB3_USH2A_NID1_COL4A3_COLQ_EGFLAM_ERBB2IP_SPARC_TINAG_DST_LAMA2_SMOC2_VWC2_LAMB1_FREM1_COL15A1_LAMC3_COL5A1_COL17A1_SMC3_COL2A1_NTN4_FGF9_FREM2_COL4A2_NID2_SMOC1_FBN1_NTN1_TIMP2_LAMA1_LAMA3_COL18A1_TIMP3
REACTOME_RIP_MEDIATED_NFKB_ACTIVATION_VIA_DAI	4	4	4	8.11616e-07	0.15	RIPK1_NFKB2_TICAM1_APP
REACTOME_SYNTHESIS_OF_BILE_ACIDS_AND_BILE_SALTS_VIA_24_HYDROXYCHOLESTEROL	3	3	3	7.97367e-06	0.15	AMACR_CYP39A1_CYP46A1
GO:0031056_regulation_of_histone_modification	2	2	2	0.000113747	0.15	PPARGC1A_PAX5
PC_Resolution_of_Abasic_Sites_(AP_sites)	2	2	2	0.000129872	0.15	POLD2_POLD3
Panther_Metabotropic_glutamate_receptor_group_I_pathway	2	2	2	0.000138422	0.15	GRIN3A_GRIN2B
PC_Neurotrophic_factor-mediated_Trk_receptor_signaling	32	32	32	1.54931e-33	0.151	CDC42_RPS6KA1_NGF_NTRK1_CREB1_FAIM_PRKCI_PIK3CA_GAB1_PIK3R1_MEF2C_CAMK4_CAMK2A_ELMO1_NTRK2_SHC3_ABL1_RAPGEF1_DOCK1_ARHGAP32_PTPN11_MCF2L_RPS6KA5_MAP2K1_RASGRF1_NTRK3_STAT3_MAP2K6_RIT2_NEDD4L_TIAM1_MAPK1
GO:0005254_chloride_channel_activity	29	29	22	2.25563e-24	0.151	CLCA3P_ANO7_ANO10_GABRR3_GABRA2_GABRB1_GLRA3_GABRG2_GABRR1_CFTR_CLCN1_ANO5_ANO1_ANO2_BEST3_ANO4_ABCC4_GABRG3_TTYH2_FXYD3_TTYH1_GLRA2
GO:0022602_ovulation_cycle_process	14	14	14	9.52772e-17	0.151	LEPR_PLA2G4A_TGFB2_LHCGR_ROBO2_SLIT2_KDR_BMPR1B_SLIT3_NOS3_ANGPT1_PGR_CCND2_BCL2
REACTOME_SIGNAL_TRANSDUCTION_BY_L1	13	13	13	7.9854e-16	0.151	RPS6KA1_ITGA9_RPS6KA2_EGFR_SH3GL2_CLTA_NRP1_NCAM1_RPS6KA5_MAP2K1_ITGB3_MAP2K2_MAPK1
GO:0055123_digestive_system_development	9	9	9	5.97556e-12	0.151	TP73_GLI2_BBS7_TINAG_GLI3_GATA4_TCF7L2_BCL2_OVOL2
GO:0042826_histone_deacetylase_binding	8	8	8	4.94289e-11	0.151	RBBP4_HDAC4_KAT2B_HDAC9_GLI3_SP2_YWHAB_BCOR
GO:0021545_cranial_nerve_development	5	5	5	6.13153e-08	0.151	EPHB2_EPHB1_SLC1A3_GLI3_CHD7
GO:0006284_base-excision_repair	2	2	2	8.51492e-05	0.151	PARP1_DNA2
GO:0005161_platelet-derived_growth_factor_receptor_binding	2	2	2	0.000144344	0.151	IL1R1_LYN
GO:0006829_zinc_ion_transport	8	8	8	6.17982e-11	0.152	SLC30A6_SLC39A8_SLC39A14_SLC30A8_SLC39A12_SLC39A13_SLC39A11_SLC39A3
GO:0045622_regulation_of_T-helper_cell_differentiation	2	2	2	0.000109545	0.152	CD80_CD86
GO:0007623_circadian_rhythm	11	11	10	5.32904e-13	0.153	NPAS2_PER2_DRD3_EGFR_CYP7B1_KCNMA1_HTR7_CRY2_ARNTL2_HS3ST2
PC_Regulation_of_Notch_signaling	9	9	9	9.86896e-12	0.153	NCSTN_DNER_CNTN6_LNX1_BTRC_ADAM12_CNTN1_NOTCH3_ITCH
PANTHER_MOLECULAR_FUNCTION_Carbohydrate_transporter	8	8	8	4.5859e-11	0.153	SLC2A7_SLC2A9_SLC22A23_SLC2A12_SVOPL_SLC2A13_SVOP_SLC5A10
GO:0046632_alpha-beta_T_cell_differentiation	4	4	4	8.41976e-07	0.153	IL12B_SYK_BCL11B_BCL2
REACTOME_RESOLUTION_OF_AP_SITES_VIA_THE_MULTIPLE_NUCLEOTIDE_PATCH_REPLACEMENT_PATHWAY	2	2	2	0.000129872	0.153	POLD2_POLD3
GO:0048660_regulation_of_smooth_muscle_cell_proliferation	11	11	11	7.74701e-14	0.154	IL6R_ITGA2_IL12B_EGFR_NOS3_IGF1_FLT1_MNAT1_CDH13_RPS6KB1_PRKCA
GO:0008328_ionotropic_glutamate_receptor_complex	8	8	8	5.82732e-11	0.154	GRIA1_GRIK2_GRIN3A_GRIA4_GRIK4_GRIN2B_EPS8_GRIN2A
GO:0007169_transmembrane_receptor_protein_tyrosine_kinase_signaling_pathway	80	80	78	1.98079e-75	0.155	EPHB2_TIE1_PIK3R3_ROR1_NGF_NTRK1_MPZL1_ANGPTL1_ALK_NCK2_ERBB4_EPHA4_DGKD_PTPRG_EPHA3_EPHB1_TIPARP_FGF12_CLNK_KDR_EPHA5_STAP1_EGF_GAB1_VEGFC_PRLR_FGF10_ERBB2IP_PIK3R1_FGF1_NDST1_FGF18_FLT4_EPHA7_GRIK2_EGFR_NAMPT_PTK2B_ANGPT1_MTSS1_JAK2_TEK_NTRK2_SHC3_ROR2_MUSK_RAPGEF1_NRP1_RET_ARID5B_SGPL1_PLCE1_SORBS1_FGFR2_PTPRJ_EPS8_FRS2_PTPN11_FLT3_KL_FGF14_RPS6KA5_BDKRB2_MYO1E_CHRNA3_NTRK3_IGF1R_TSC2_STAT3_SS…
GO:0010720_positive_regulation_of_cell_development	23	23	23	9.64661e-25	0.155	EPHB2_PTPRF_NGF_TGFB2_PPARG_ROBO2_ROBO1_SLIT2_KIT_SMAD1_VEGFC_MAP1B_XRCC4_XRCC2_LYN_SMAD3_NTRK3_NTN1_SMAD2_BCL2_ARHGEF1_CDH4_TIAM1
PID_A6B1_A6B4_INTEGRIN_PATHWAY	20	20	20	3.09679e-22	0.155	RXRG_LAMC2_LAMB3_ITGA6_PIK3CA_EGF_PIK3R1_LAMA2_EGFR_LAMB1_YWHAZ_LAMC3_RXRA_COL17A1_CASP7_RPS6KB1_PRKCA_LAMA1_LAMA3_YWHAB
GO:0001653_peptide_receptor_activity	19	19	19	2.82153e-21	0.155	OPRD1_LHCGR_TACR1_CXCR2_SORCS2_TACR3_F2RL2_HCRTR2_OPRM1_NPSR1_OPRK1_SORCS3_SORCS1_OPCML_EDNRB_BDKRB2_MC2R_GALR1_FPR2
REACTOME_CIRCADIAN_REPRESSION_OF_EXPRESSION_BY_REV_ERBA	10	10	10	7.69163e-13	0.155	NCOA1_NPAS2_PPARGC1A_SMARCD3_TGS1_NCOA2_RXRA_RORA_PPARA_TBL1X
GO:0042490_mechanoreceptor_differentiation	8	8	8	5.78671e-11	0.155	NTRK1_GPR98_MYO6_DFNA5_DFNB31_KCNMA1_JAG2_NTRK3
GO:0003073_regulation_of_systemic_arterial_blood_pressure	6	6	6	7.67504e-09	0.155	ECE1_DRD3_SOD2_NOS3_PCSK5_ADRA1D
GO:0050873_brown_fat_cell_differentiation	6	6	6	8.29785e-09	0.155	PRDM16_LAMB3_ITGA6_PPARG_PPARGC1A_LRG1
PC_Base-Excision_Repair_AP_Site_Formation	2	2	2	0.000129872	0.155	POLD2_POLD3
GO:0007213_muscarinic_acetylcholine_receptor_signaling_pathway	2	2	2	0.000136409	0.155	CHRM3_CHRM2
GO:0048589_developmental_growth	21	21	21	3.66726e-23	0.156	PAX7_GLI2_BMPR1B_FGF10_PPARD_PLG_GLI3_SERPINE1_NBN_PRKCQ_ZMIZ1_INA_IGF1_CHST11_ULK1_DCLK1_CYFIP1_BCL2_NOTCH3_APP_TIMP3
PID_AR_PATHWAY	20	20	20	3.04065e-22	0.156	VAV3_KDM3A_CASP8_MAK_RANBP9_CCND3_HIP1_CDK6_NKX3-1_PTK2B_NCOA2_KDM4C_SVIL_ZMIZ1_LATS2_PIAS1_PELP1_TCF4_KLK3_TMPRSS2
GO:0007588_excretion	14	14	13	1.22177e-15	0.156	ADORA1_TACR1_SCTR_KCNK5_ATP6V0A4_KCNMA1_SLC22A18_CACNA1C_SCNN1A_AQP6_CHRNA3_SCNN1B_NEDD4L
GO:0030667_secretory_granule_membrane	8	8	8	9.32364e-11	0.156	ITPR1_ICA1_CD36_SLC30A8_ABCC4_RPH3AL_ITGB3_LAMP2
GO:0030175_filopodium	7	7	7	8.07064e-10	0.156	PDPN_CDC42_ANTXR1_FAM65B_TIAM2_MYO3A_FGD4
GO:0034199_activation_of_protein_kinase_A_activity	7	7	7	8.85095e-10	0.156	ADCY10_ADCY3_ADCY5_ADCY2_PRKAR1B_ADCY8_ADCY9
GO:0032947_protein_complex_scaffold	5	5	5	9.39065e-08	0.156	NCK2_DLG5_SHANK2_GRIP1_NUP62
GO:0033014_tetrapyrrole_biosynthetic_process	3	3	3	1.11776e-05	0.156	ALAD_HNF1A_NFE2L1
PC_Removal_of_DNA_patch_containing_abasic_residue	2	2	2	0.000129872	0.156	POLD2_POLD3
ST_ADRENERGIC	14	14	14	1.28427e-16	0.157	PIK3CD_ITPKB_ITPR1_PIK3CA_MAPK10_PIK3R1_CFB_ITPR3_EGFR_GNAI1_GNAQ_ITPR2_CCL16_MAPK1
GO:0010970_microtubule-based_transport	10	10	10	7.16807e-13	0.157	LRPPRC_KIF1A_OPA1_HTT_DYNC1I1_APBA1_MAP2K1_NDE1_APP_KIF4A
GO:0001958_endochondral_ossification	5	5	5	6.49134e-08	0.157	HSPG2_NAB1_FGF18_COL13A1_COL2A1
GO:0009268_response_to_pH	3	3	3	9.71591e-06	0.157	ARSB_TG_GPR65
GO:0001825_blastocyst_formation	2	2	2	0.000128867	0.157	TEAD4_HNF1B
GO:0033674_positive_regulation_of_kinase_activity	75	75	75	7.02139e-72	0.158	LRP8_DAB1_LPAR3_VAV3_PROK1_ADCY10_ADORA1_TGFB2_ADCY3_CCDC88A_TGFA_ZEB2_ZAK_ALS2_DGKD_TGFBR2_CCK_GAP43_ADCY5_MAP3K13_DGKG_KIT_EGF_ADCY2_PRLR_FGF10_ITGA1_MAP3K1_RIPK1_CCND3_MAP3K7_MAP3K5_GRM1_MAP3K4_PRKAR1B_DGKB_EGFR_RELN_DGKI_PRKAG2_PTK2B_ADAM9_NBN_ADCY8_VLDLR_JAK2_SYK_TNFSF15_C5_VAV2_PARD3_PLCE1_MAP3K11_CCND2_FGD4_LRRK2_LRP1_FRS2_PTPN11_P2RX7_FLT1_DGKH_HTR2A_MAP3K9_PTPLAD1_MAP2K1_CHRNA3_ADCY9_STR…
GO:0010035_response_to_inorganic_substance	48	48	48	1.34341e-47	0.158	PLA2G4A_RYR2_APOB_XDH_HAAO_NR4A2_SLC25A12_TTN_SLC6A1_CASR_TRPC1_KCNMB2_HTT_SEC31A_LEF1_SLC6A3_SLC1A3_MAP1B_KCNIP1_MAPK9_ITPR3_EGFR_SLC25A13_NOS3_PTK2B_ADAM9_GGH_NDRG1_ACO1_RXRA_KCNMA1_STIM1_APOBEC1_SLC11A2_SYT1_P2RX7_MNAT1_NEDD4_CHRNA3_ABAT_PLCG2_CACNA1G_NEDD4L_BCL2_BSG_INSR_TXNRD2_GRIA3
GO:0009954_proximal/distal_pattern_formation	4	4	4	8.95199e-07	0.158	PBX1_CYP26B1_GLI2_GLI3
PID_ERB_GENOMIC_PATHWAY	4	4	4	1.09839e-06	0.158	NCOA1_NCOA2_C3_SMARCB1
PANTHER_BIOLOGICAL_PROCESS_Protein_phosphorylation	200	200	185	7.59492e-169	0.159	EPHB2_RPS6KA1_PTPRF_MAST2_ROR1_DNAJC6_TNNI3K_PKN2_CDC14A_HIPK1_NTRK1_IGFN1_NUAK2_PLXNA2_ROCK2_ALK_EIF2AK2_LRPPRC_PRKCE_AAK1_MERTK_ACVR1_ZAK_CDK15_ERBB4_TNS1_EPHA4_IRAK2_TGFBR2_PTPRG_EPHA3_MYLK_NEK11_RYK_EPHB1_PPM1L_PRKCI_TNIK_MAP3K13_TNK2_GRK4_STK32B_PPP2R2C_SLIT2_TEC_KDR_EPHA5_PRKG2_MAPK10_ALPK1_CAMK2D_DCLK2_MAP3K1_FCHO2_COL4A3BP_RIOK2_FER_CAMK4_STK32A_CAMK2A_ITK_SLIT3_STK10_FLT4_RIPK1_PRPF4B_MA…
GO:0016564_transcription_repressor_activity	70	70	70	2.56199e-67	0.159	SKI_PRDM16_KDM4A_DR1_IFI16_POU2F1_ATF3_BCL11A_SMYD1_KCNIP3_ARID5A_NAB1_SP100_LRRFIP1_HDAC4_PPARG_THRB_RYBP_NR1I2_ZNF148_SIAH2_HTT_PRDM5_HIVEP1_JARID2_ATXN1_PPARD_RBAK_HDAC9_JAZF1_GLI3_HIPK2_DNAJB6_ST18_NCOA2_RUNX1T1_ZFPM2_TRPS1_TLE1_ARID5B_TCF7L2_CTBP2_TRIM22_KAT5_ZBTB16_AEBP2_HOXC6_E2F7_ALX1_ELK3_HNF1A_NCOR2_KLF12_CHD8_JDP2_FOXN3_MEIS2_SMAD3_PIAS1_ZNF423_CTCF_ZFHX3_CBX2_MBD2_GATAD2A_ZNF350_YWHAB…
PC_Coregulation_of_Androgen_receptor_activity	20	20	20	3.04065e-22	0.159	VAV3_KDM3A_CASP8_MAK_RANBP9_CCND3_HIP1_CDK6_NKX3-1_PTK2B_NCOA2_KDM4C_SVIL_ZMIZ1_LATS2_PIAS1_PELP1_TCF4_KLK3_TMPRSS2
GO:0016481_negative_regulation_of_transcription	103	103	101	3.7433e-95	0.16	SKI_PRDM16_DR1_POU2F1_MDM4_DNMT3A_TCF7L1_SMYD1_KCNIP3_ARID5A_GLI2_ZEB2_NAB1_SATB2_SP100_LRRFIP1_HDAC4_VHL_PPARG_SATB1_RARB_RYBP_DRD3_NR1I2_ZNF148_RBPJ_NFKB1_LEF1_IRF2_MEF2C_HIVEP1_JARID2_ATXN1_PPARD_PTPRK_HDAC9_JAZF1_GLI3_LANCL2_CUX1_FOXP2_PAX4_HIPK2_DNAJB6_NRG1_ST18_NCOA2_PKIA_ZFPM2_TRPS1_ZHX2_SMARCA2_GLIS3_PAX5_TLE1_RXRA_EHMT1_ARID5B_HELLS_SIRT3_SOX6_PHF21A_SPI1_OVOL1_ZBTB16_VDR_RARG_ALX1_ELK3_…
GO:0010578_regulation_of_adenylate_cyclase_activity_involved_in_G-protein_signaling	13	13	13	2.13199e-15	0.16	ADCY10_ADCY3_DRD3_ADCY5_ADCY2_OPRM1_ADCY8_GNAQ_HTR7_TSHR_ADCY9_GNAL_GALR1
GO:0016566_specific_transcriptional_repressor_activity	8	8	8	7.47641e-11	0.16	KCNIP3_HDAC4_PRDM5_HDAC9_TCF7L2_ZBTB16_HNF1A_SMAD3
GO:0006171_cAMP_biosynthetic_process	6	6	6	8.02478e-09	0.16	ADCY10_ADCY3_ADCY5_ADCY2_ADCY8_ADCY9
GO:0006779_porphyrin_biosynthetic_process	3	3	3	1.11776e-05	0.161	ALAD_HNF1A_NFE2L1
GO:0045940_positive_regulation_of_steroid_metabolic_process	2	2	2	0.000145975	0.161	BMP6_ABCG1
GO:0002886_regulation_of_myeloid_leukocyte_mediated_immunity	2	2	2	0.000152668	0.161	SYK_C3
GO:0031281_positive_regulation_of_cyclase_activity	19	19	19	4.39097e-21	0.162	ADORA3_NTRK1_ADCY10_ADCY3_LHCGR_DRD3_ADCY5_ADCY2_OPRM1_NOS3_ADCY8_GNAQ_NTRK2_HTR7_TSHR_ADCY9_CRHR1_GNAL_GALR1
GO:0055088_lipid_homeostasis	12	12	12	1.42035e-14	0.162	PCSK9_NR5A2_APOB_PPARG_COL4A3BP_ABCA1_LIPC_CETP_ACACA_LIPG_HNF4A_ABCG1
PC_Alpha-synuclein_signaling	11	11	11	1.04577e-13	0.162	PLD1_SLC6A3_PARK2_PTK2B_LYN_SYK_GRK5_PLCB2_PLD2_MAPK1_MAOB
GO:0034762_regulation_of_transmembrane_transport	9	9	9	9.55983e-12	0.162	CACNB4_DRD3_JPH1_NCS1_STIM1_PLCG2_JPH3_JPH2_IL1RAPL1
PANTHER_MOLECULAR_FUNCTION_Tyrosine_protein_kinase_receptor	35	35	33	1.43062e-34	0.163	EPHB2_TIE1_ROR1_NTRK1_PLXNA2_ALK_MERTK_ERBB4_EPHA4_EPHA3_RYK_EPHB1_KDR_EPHA5_CSF1R_FLT4_EPHA7_EGFR_PLXNA4_PDGFRL_TEK_NTRK2_ROR2_MUSK_RET_FGFR2_PLXNC1_FLT1_NTRK3_IGF1R_AATK_INSR_AXL
GO:0032102_negative_regulation_of_response_to_external_stimulus	11	11	11	1.05464e-13	0.163	ADORA1_CTNNA2_PPARG_CCK_DRD3_GRID2_SLC6A3_GRIN3A_C5_KLK8_PPARA
GO:0008188_neuropeptide_receptor_activity	8	8	8	1.00656e-10	0.163	TACR1_SORCS2_TACR3_HCRTR2_SORCS3_SORCS1_MC2R_GALR1
GO:0042641_actomyosin	7	7	7	7.58853e-10	0.163	SEPT11_PGM5_SORBS1_FERMT2_SEPT9_MYH9_SHROOM4
GO:0046620_regulation_of_organ_growth	6	6	6	1.15914e-08	0.163	MAEL_GATA4_RBP4_CACNA1C_TBX5_FGF9
PC_Nephrin_interactions	5	5	5	9.15971e-08	0.163	KIRREL_PIK3R1_FYN_KIRREL3_CASK
PC_Resolution_of_AP_sites_via_the_single-nucleotide_replacement_pathway	2	2	2	0.000129872	0.163	POLD2_POLD3
GO:0009791_post-embryonic_development	23	23	23	3.94248e-25	0.164	TP73_ETNK2_APOB_NR4A2_ITPR1_TIPARP_SOD2_SEMA3C_ACO1_GNAQ_INVS_ARID5B_SGPL1_PNLIPRP1_SOX6_CHST11_BCL11B_MYO1E_CCDC47_SMAD2_BCL2_DSCAM_SCUBE1
GO:0032412_regulation_of_ion_transmembrane_transporter_activity	9	9	9	9.55983e-12	0.164	CACNB4_DRD3_JPH1_NCS1_STIM1_PLCG2_JPH3_JPH2_IL1RAPL1
GO:0035258_steroid_hormone_receptor_binding	8	8	8	7.90535e-11	0.164	NCOA1_KDM3A_PPARGC1A_RNF14_PPARGC1B_KAT5_GRIP1_PIAS1
GO:0032432_actin_filament_bundle	7	7	7	7.58853e-10	0.164	SEPT11_PGM5_SORBS1_FERMT2_SEPT9_MYH9_SHROOM4
GO:0005720_nuclear_heterochromatin	5	5	5	5.78513e-08	0.164	MAEL_DNMT3A_VDR_CBX1_SIRT6
GO:0035088_establishment_or_maintenance_of_apical/basal_cell_polarity	5	5	5	6.84718e-08	0.164	PRICKLE2_PRKCI_ERBB2IP_SCRIB_LAMA1
GO:0005544_calcium-dependent_phospholipid_binding	5	5	5	1.29248e-07	0.164	ANXA10_MCTP1_PCLO_MCTP2_SYT3
REACTOME_RNA_POL_III_TRANSCRIPTION_TERMINATION	3	3	3	1.02531e-05	0.164	NFIB_POLR3A_POLR3H
GO:0006144_purine_base_metabolic_process	3	3	3	1.22492e-05	0.164	DPYD_AMPD1_XDH
GO:0046068_cGMP_metabolic_process	2	2	2	0.000125033	0.164	GUCY1A2_RORA
REACTOME_HEMOSTASIS	131	131	124	1.48779e-114	0.165	CDC42_PIK3R3_LRP8_F3_VAV3_RAP1A_CD58_F5_PLA2G4A_TGFB2_H3F3A_APOB_KIF3C_SLC8A1_PRKCE_PLEK_MERTK_RAPGEF4_PDE11A_PDE1A_FN1_DOCK10_DGKD_ATP2B2_ZFYVE20_KIF15_DOCK3_CD47_MGLL_PIK3CA_HRG_PRKG2_EGF_VEGFC_IRF2_F11_ITGA2_PIK3R1_F2RL2_PDE6A_SPARC_DOCK2_F13A1_ITPR3_FYN_PLG_PDE10A_PRKAR1B_GNA12_DGKB_CD36_COL1A2_SERPINE1_DOCK4_DGKI_NOS3_ANGPT2_GATA4_DOCK5_LYN_YWHAZ_ZFPM2_ANGPT1_DOCK8_JAK2_TEK_GNAQ_SYK_ABL1_PRK…
GO:0016604_nuclear_body	34	34	33	3.90026e-34	0.165	SKI_MAGOH_HIPK1_PRPF3_PYHIN1_PRPF40A_SP100_RSRC1_LSG1_FYTTD1_RCHY1_MAML3_MEF2C_PHAX_RBM27_HIPK2_TGS1_PRPF18_ZMIZ1_TRIM22_MAML2_ZBTB16_ANKS1B_SETD1B_NCOR2_METTL3_TRIM69_PIAS1_SRRM2_RPA1_GATAD2A_SPTBN4_DYRK1A
PANTHER_MOLECULAR_FUNCTION_Ligase	9	9	9	1.03638e-11	0.165	SUCLG2_LARS_CDYL_QRSL1_AUH_ZMIZ1_GDPD4_PIAS1_ECH1
GO:0015030_Cajal_body	7	7	7	7.26034e-10	0.165	PRPF3_LSG1_PHAX_TGS1_TRIM22_ANKS1B_SRRM2
REACTOME_RAS_ACTIVATION_UOPN_CA2_INFUX_THROUGH_NMDA_RECEPTOR	7	7	7	8.78259e-10	0.165	CAMK2D_RASGRF2_CAMK2A_CAMK2B_GRIN2B_RASGRF1_GRIN2A
GO:0022600_digestive_system_process	7	7	7	1.15485e-09	0.165	TRPC1_FGF10_ACO1_KCNMA1_RBP4_MOGAT2_VDR
GO:0035137_hindlimb_morphogenesis	6	6	6	8.72438e-09	0.165	WNT7A_RARB_CHD7_ZBTB16_LRP6_RARG
GO:0008528_peptide_receptor_activity__G-protein_coupled	19	19	19	2.82153e-21	0.166	OPRD1_LHCGR_TACR1_CXCR2_SORCS2_TACR3_F2RL2_HCRTR2_OPRM1_NPSR1_OPRK1_SORCS3_SORCS1_OPCML_EDNRB_BDKRB2_MC2R_GALR1_FPR2
GO:0042923_neuropeptide_binding	8	8	8	1.00656e-10	0.166	TACR1_SORCS2_TACR3_HCRTR2_SORCS3_SORCS1_MC2R_GALR1
GO:0003044_regulation_of_systemic_arterial_blood_pressure_mediated_by_a_chemical_signal	6	6	6	7.67504e-09	0.166	ECE1_DRD3_SOD2_NOS3_PCSK5_ADRA1D
GO:0001892_embryonic_placenta_development	2	2	2	0.000126925	0.166	EPAS1_TFEB
GO:0021872_generation_of_neurons_in_the_forebrain	2	2	2	0.000137831	0.166	WNT3A_GNAQ
GO:0034765_regulation_of_transmembrane_ion_transport	9	9	9	9.55983e-12	0.167	CACNB4_DRD3_JPH1_NCS1_STIM1_PLCG2_JPH3_JPH2_IL1RAPL1
REACTOME_LIPOPROTEIN_METABOLISM	9	9	9	1.00088e-11	0.167	HSPG2_APOB_LPA_BMP1_ABCA1_CUBN_LIPC_CETP_ABCG1
GO:0051650_establishment_of_vesicle_localization	7	7	7	9.68208e-10	0.167	NLGN1_BBS7_YKT6_GBF1_LRMP_MAP2K1_SHROOM2
Panther_Parkinson_disease	6	6	6	9.62419e-09	0.167	SNCB_STX7_PARK2_LYN_PSMA1_PLD2
GO:0051253_negative_regulation_of_RNA_metabolic_process	88	88	86	1.42936e-81	0.168	SKI_PRDM16_DR1_POU2F1_MDM4_DNMT3A_TCF7L1_KCNIP3_ARID5A_GLI2_SATB2_SP100_HDAC4_VHL_PPARG_SATB1_RARB_RYBP_DRD3_ZNF148_RBPJ_NFKB1_LEF1_IRF2_MEF2C_HIVEP1_JARID2_PPARD_HDAC9_JAZF1_GLI3_CUX1_FOXP2_PAX4_HIPK2_DNAJB6_ST18_NCOA2_PKIA_ZFPM2_TRPS1_ZHX2_SMARCA2_GLIS3_PAX5_TLE1_RXRA_EHMT1_ARID5B_HELLS_SIRT3_SOX6_PHF21A_SPI1_OVOL1_ZBTB16_VDR_RARG_ALX1_NCOR2_KLF12_TBPL2_JDP2_FOXN3_MEIS2_NEDD4_SMAD3_CTCF_ZFHX3_I…
GO:0001568_blood_vessel_development	68	68	68	3.03214e-65	0.168	PPAP2B_LEPR_VAV3_PRRX1_TGFB2_APOB_EPAS1_HS6ST1_ACVR1_CASP8_FN1_VHL_TGFBR2_ROBO1_TIPARP_SLIT2_RBPJ_KDR_EGF_VEGFC_SEMA5A_FGF10_ERAP1_FGF1_FGF18_MAP3K7_ATG5_C1GALT1_SEMA3C_COL1A2_NOS3_PTK2B_CHD7_ZFPM2_ANGPT1_SHB_COL15A1_VAV2_COL5A1_NRP1_ARHGAP22_SGPL1_ZMIZ1_TCF7L2_LMO2_CD44_PTPRJ_ROBO4_APOLD1_PTPRB_ELK3_STAB2_FGF9_FLT1_COL4A1_MYO1E_MMP2_CDH5_CDH13_VEZF1_GNA13_CDH2_CCBE1_PNPLA6_CEACAM1_COL18A1_MYH9_T…
GO:0000302_response_to_reactive_oxygen_species	15	15	14	1.65641e-16	0.168	PLA2G4A_PXDN_SLC8A1_ERBB4_PTPRK_SOD2_SERPINE1_PTK2B_ADAM9_PXDNL_GNAO1_PRKCA_BCL2_TXNRD2
GO:0048738_cardiac_muscle_development	13	13	13	1.0667e-15	0.168	HSPG2_TGFBR3_TGFB2_TTN_RARB_ATG5_NRG1_ZFPM2_RXRA_RBP4_TBX5_MYH6_MYH11
PC_CREB_phosphorylation_through_the_activation_of_CaMKII	7	7	7	7.87547e-10	0.168	CREB1_CAMK2D_RASGRF2_CAMK2A_GRIN2B_RASGRF1_DLG4
GO:0046631_alpha-beta_T_cell_activation	5	5	5	8.11186e-08	0.168	IL12B_DOCK2_SYK_BCL11B_BCL2
Panther_Integrin_signalling_pathway	61	61	54	8.08364e-53	0.169	CDC42_COL16A1_COL24A1_COL11A1_LAMC2_LAMB3_ITGB6_ITGA6_FN1_ARPC2_COL4A3_COL6A3_ITGA9_ITGB5_ITGA2_DOCK2_COL9A1_FYN_LAMA2_ITGB8_ELMO1_COL1A2_LAMB1_FLNC_DOCK5_PTK2B_COL14A1_COL15A1_COL27A1_RAPGEF1_COL5A1_ITGA8_COL13A1_COL17A1_DOCK1_PARVA_COL2A1_ITGB7_ITGBL1_COL4A2_ACTN1_ITGA11_ITGAL_ITGAX_ITGAE_ITGB3_ITGA3_LAMA1_LAMA3_COL5A3_COL20A1_COL6A1_RAC2_PARVB
GO:0042445_hormone_metabolic_process	28	28	28	1.72467e-29	0.169	DHRS3_ECE1_WNT4_NGF_ALDH9A1_TPO_SRD5A2_CYP1B1_CYP26B1_HTT_ADH4_CPE_SRD5A1_CYP3A4_RELN_TG_PCSK5_RBP4_BCO2_PCSK7_PTPN11_SCG5_PCSK6_CHST9_CACNA1A_CHST8_PCSK2_BACE2
PID_SMAD2_3NUCLEARPATHWAY	20	20	20	4.17017e-22	0.169	SKI_RBBP4_ATF3_NCOA1_ATF2_CREB1_KAT2B_ITGB5_MEF2C_NR3C1_ESR1_COL1A2_SERPINE1_NCOA2_VDR_SMAD3_SMAD2_HNF4A_RUNX1_RBBP7
PC_Base_Excision_Repair	2	2	2	0.000129872	0.169	POLD2_POLD3
GO:0017016_Ras_GTPase_binding	38	38	38	3.35691e-38	0.17	RAP1GAP_RAP1A_RASGRP3_RAB3GAP1_FMNL2_RAPGEF4_ALS2_MYRIP_PEX5L_RHOH_FER_RAPGEF6_EXOC2_RANBP9_RIMS1_DOCK4_RIMS2_NOXA1_PLCE1_DENND5A_MAP3K11_SYTL2_ERC1_IPO8_DIAPH3_DAAM1_RIN3_CDC42BPB_INF2_CYFIP1_MAP2K1_RPH3AL_RALBP1_RANBP3_MYO9B_TRIOBP_SYTL5_DIAPH2
REACTOME_L1CAM_INTERACTIONS	34	34	32	2.30892e-33	0.17	RPS6KA1_CNTN2_SPTBN1_SCN2A_SCN7A_NRP2_CNTN6_ITGA9_SCN5A_ALCAM_ITGA2_RANBP9_RPS6KA2_EGFR_NRCAM_DPYSL2_SDCBP_KCNQ3_SH3GL2_CLTA_NRP1_ANK3_NCAM1_CNTN1_RPS6KA5_MAP2K1_ITGB3_LAMA1_MAP2K2_SPTBN4_MAPK1_KIF4A
GO:0034707_chloride_channel_complex	25	25	21	4.07246e-23	0.17	CLCA3P_ANO7_ANO10_GABRR3_GABRA2_GABRB1_GLRA3_GABRG2_GABRR1_CFTR_CLCN1_ANO5_ANO1_ANO2_BEST3_ANO4_GABRG3_TTYH2_FXYD3_TTYH1_GLRA2
GO:0032012_regulation_of_ARF_protein_signal_transduction	19	19	18	2.73606e-20	0.17	ASAP2_PSD4_AGFG1_AGAP1_IQSEC1_ARAP2_ARAP3_SMAP1_KIAA1244_AGAP3_PSD3_ASAP1_PSD_ARFGAP2_IQSEC3_GIT2_ACAP1_CYTH4
BIOCARTA_PTDINS_PATHWAY	5	5	5	1.122e-07	0.17	PRKCE_LYN_VAV2_PFKP_RPS6KB1
PANTHER_BIOLOGICAL_PROCESS_Other_intracellular_protein_traffic	17	17	17	2.98871e-19	0.171	PEX11B_KIF3C_STAM2_TRAK2_KIF1A_TRAK1_SSR3_PROM1_SYNJ2_HOOK3_SORCS3_SORCS1_RIN3_ZFYVE21_RIN2_APP_SYNJ1
GO:0007189_activation_of_adenylate_cyclase_activity_by_G-protein_signaling_pathway	13	13	13	2.13199e-15	0.171	ADCY10_ADCY3_DRD3_ADCY5_ADCY2_OPRM1_ADCY8_GNAQ_HTR7_TSHR_ADCY9_GNAL_GALR1
GO:0010559_regulation_of_glycoprotein_biosynthetic_process	4	4	4	8.48075e-07	0.171	TCF7L2_BCL2_INSR_BACE2
GO:0005198_structural_molecule_activity	132	132	124	7.42147e-115	0.172	NPHP4_WNT4_MATN1_COL16A1_COL24A1_COL11A1_TSPAN2_TUFT1_FLG2_SPRR1A_LMNA_NES_MPZL1_MRPS14_LAD1_PRELP_LAMB3_OBSCN_NUP133_PXDN_ROCK2_MATN3_SPTBN1_ADD2_CTNNA2_MAL_RPL31_NCK2_TTN_FN1_ARPC2_COL4A3_FBLN2_RPL14_BFSP2_PLS1_MUC4_MRPL1_SORBS2_ERBB2IP_OCLN_MAP1B_LMNB1_FBN2_SLIT3_DSP_MRPS10_MRPS18A_COL21A1_COL9A1_LAMA2_EPB41L2_CLDN20_THBS2_HIP1_COL1A2_ARPC1B_LAMB1_WNT16_COPG2_MYOM2_ASPH_JPH1_COL14A1_CLTA_PGM5_…
REACTOME_EXTRACELLULAR_MATRIX_ORGANIZATION	36	36	34	3.30933e-35	0.172	PLOD1_COL16A1_COL24A1_COL11A1_COL4A3_COL6A3_CRTAP_LEPREL1_COL25A1_TLL1_COL23A1_ADAMTS2_COL21A1_COL9A1_PLG_COL1A2_BMP1_MMP16_COL14A1_COL22A1_COL15A1_COL27A1_COL5A1_COL13A1_ADAMTS14_TLL2_COL17A1_SERPINH1_COL2A1_COL4A2_MMP2_TIMP2_COL5A3_COL6A1
GO:0010959_regulation_of_metal_ion_transport	26	26	25	1.03458e-26	0.172	LPAR3_ADORA1_RYR2_SLC8A1_LHCGR_CACNB4_TRPC1_WFS1_CACNA2D1_NOS3_LYN_JPH1_NCS1_STIM1_NOS1_P2RX7_HTR2A_NEDD4_SCNN1B_GNAO1_PLCG2_JPH3_BCL2_JPH2_IL1RAPL1
GO:0045927_positive_regulation_of_growth	17	17	17	1.81547e-19	0.172	NGF_TGFB2_CREB1_SLC6A3_MAP1B_PTK2B_CHD7_TMX1_TSHR_NTRK3_NTN1_RPS6KB1_BCL2_INSR_SPTBN4_CDH4_N6AMT1
GO:0051648_vesicle_localization	7	7	7	9.68208e-10	0.172	NLGN1_BBS7_YKT6_GBF1_LRMP_MAP2K1_SHROOM2
GO:0034101_erythrocyte_homeostasis	4	4	4	9.41662e-07	0.172	TGFBR3_EPAS1_LYN_SOX6
GO:0008603_cAMP-dependent_protein_kinase_regulator_activity	4	4	4	1.1174e-06	0.172	RAPGEF4_ROPN1L_PRKAR1B_PRKAG2
GO:0045892_negative_regulation_of_transcription__DNA-dependent	88	88	86	1.42936e-81	0.173	SKI_PRDM16_DR1_POU2F1_MDM4_DNMT3A_TCF7L1_KCNIP3_ARID5A_GLI2_SATB2_SP100_HDAC4_VHL_PPARG_SATB1_RARB_RYBP_DRD3_ZNF148_RBPJ_NFKB1_LEF1_IRF2_MEF2C_HIVEP1_JARID2_PPARD_HDAC9_JAZF1_GLI3_CUX1_FOXP2_PAX4_HIPK2_DNAJB6_ST18_NCOA2_PKIA_ZFPM2_TRPS1_ZHX2_SMARCA2_GLIS3_PAX5_TLE1_RXRA_EHMT1_ARID5B_HELLS_SIRT3_SOX6_PHF21A_SPI1_OVOL1_ZBTB16_VDR_RARG_ALX1_NCOR2_KLF12_TBPL2_JDP2_FOXN3_MEIS2_NEDD4_SMAD3_CTCF_ZFHX3_I…
GO:0030334_regulation_of_cell_migration	56	56	53	3.80087e-52	0.173	PDPN_TIE1_F3_IL6R_ADORA1_TGFB2_TACR1_ERBB4_PLD1_KDR_UNC5C_VEGFC_FGF10_ITGA2_MAP3K1_ARAP3_LAMA2_PLG_HDAC9_EGFR_LAMB1_PTK2B_ADAM9_ENPP2_JAK2_TEK_C5_ROBO4_IGF1_TBX5_FLT1_F7_HIF1A_VASH1_JAG2_MAP2K1_SMAD3_ABHD2_IGF1R_CDH13_NTN1_ITGB3_ABI3_SPAG9_RPS6KB1_GNA13_PTPRM_LAMA3_ONECUT2_BCL2_INSR_COL18A1_MAPK1
PANTHER_BIOLOGICAL_PROCESS_Protein_targeting	23	23	23	7.07275e-25	0.173	INADL_HS1BP3_SPHKAP_RAMP1_KPNA1_PEX5L_WDFY3_RANBP3L_TRAM2_PPP1R14C_RAMP3_CACNA2D1_AKAP3_PPFIBP1_PPFIA2_PTPN11_NBEA_AKAP11_AKAP6_SNX1_KPNB1_SRP68_RANBP3
GO:0051248_negative_regulation_of_protein_metabolic_process	22	22	22	1.34899e-23	0.173	MDM4_TIA1_IGF2BP2_NFKB1_HSP90AB1_ATG5_PARK2_EIF2AK1_IGF2BP3_PON1_PAX5_BDKRB2_EIF2AK4_GRIN2A_TNRC6A_ITGB3_PRKCA_INSR_PPP2R1A_NLRP12_YWHAB_TIMP3
GO:0008013_beta-catenin_binding	12	12	11	8.19325e-14	0.173	TCF7L1_PTPRK_GLI3_DLG5_TCF7L2_CHD8_AXIN1_AXIN2_CDH2_PTPRT_SHROOM2
REACTOME_AQUAPORIN_MEDIATED_TRANSPORT	10	10	10	1.58913e-12	0.173	ADCY3_ADCY5_ADCY2_PRKAR1B_ADCY8_AQP6_GNG2_ADCY9_MYO5B_GNG7
GO:0030159_receptor_signaling_complex_scaffold_activity	5	5	5	9.39065e-08	0.173	NCK2_DLG5_SHANK2_GRIP1_NUP62
PC_Signal_regulatory_protein_(SIRP)_family_interactions	5	5	5	1.16675e-07	0.173	CD47_FYB_PTK2B_PTPN6_SIRPA
PID_AP1_PATHWAY	11	11	11	1.40583e-13	0.174	ATF3_ATF2_CREB1_NR3C1_ESR1_COL1A2_TCF7L2_ETS1_HIF1A_NFATC1_NFATC2
GO:0008375_acetylglucosaminyltransferase_activity	9	9	9	1.20219e-11	0.174	EXTL2_MGAT4A_MGAT5_EXT1_EXT2_MGAT4C_XYLT1_MGAT5B_LARGE
PC_CDC42_signaling_events	80	80	79	6.86376e-75	0.175	CDC42_COL24A1_PKN2_VAV3_POU2F1_NCF2_ATF3_TGFB2_OBSCN_ROCK2_PRKCE_ACTR2_ATF2_CREB1_ARPC2_NGEF_ARHGEF3_KALRN_PLD1_PIK3CA_TNK2_PPARGC1A_TRIO_MAP3K1_PIK3R1_F2RL2_RASGRF2_ARAP3_CYFIP2_DOCK2_MAPK9_TIAM2_CHN2_ELMO1_ARPC1B_ARHGEF10_PREX2_SH3GL2_PIP5K1B_VAV2_NOXA1_DOCK1_PAX6_KAT5_ARHGEF17_ARHGDIB_EPS8_SRGAP1_HRK_DIAPH3_FARP1_ARHGEF7_MCF2L_JDP2_PLCB2_RASGRF1_AKAP13_ARHGAP17_MMP2_ABR_PLD2_MAP2K4_STAT3_RPS6K…
GO:0048741_skeletal_muscle_fiber_development	21	21	20	2.51608e-22	0.175	SKI_KCNH1_CACNB4_ALS2_DNER_CAST_UTRN_PLG_IFRD1_MUSK_CACNB2_CHAT_TCF7L2_ADAM12_IGF1_NOS1_NEO1_APP_RCAN1_CACNG2
REACTOME_NCAM1_INTERACTIONS	18	18	17	1.4788e-19	0.175	CNTN2_CACNB4_COL4A3_COL6A3_GDNF_ST8SIA4_COL9A1_COL1A2_COL5A1_CACNB2_NCAM1_COL2A1_COL4A2_ST8SIA2_CACNA1G_COL6A1_CACNA1I
PID_EPHBFWDPATHWAY	14	14	14	2.1416e-16	0.175	CDC42_EPHB2_RAP1A_KALRN_EPHB1_PIK3CA_PIK3R1_EFNA5_GRIA1_EFNB2_MAP2K1_SYNJ1_ITSN1_MAPK1
GO:0046131_pyrimidine_ribonucleoside_metabolic_process	4	4	4	1.29388e-06	0.175	CDA_DPYD_UPP2_UMPS
GO:0006163_purine_nucleotide_metabolic_process	49	49	48	1.84215e-47	0.176	ATP13A2_AK5_AMPD1_ATP8B2_ADCY10_ATP2B4_ATP6V1C2_ADCY3_CACNB4_OLA1_ATP2B2_ADCY5_ATP2C1_ATP11B_ATP13A5_ATP8A1_ATP10D_ADCY2_PDE4D_PDE8B_ATP10B_ATP6V0E1_SLC25A13_ATP6V0A4_PRKAG2_ATP6V1H_ADCY8_ADK_GUCY1A2_ATP5L_ATP2B1_ATP8A2_ATP11A_MYH6_ADSSL1_ATP10A_ATP8B4_RORA_ADCY9_ABCC6_ATP2C2_ATP2A3_ATP8B1_ATP9B_MYO9B_ATP9A_ATP6V1E1_ATP2B3
REACTOME_SIGNALING_BY_ROBO_RECEPTOR	11	11	11	9.74373e-14	0.176	CDC42_SRGAP2_NCK2_SRGAP3_ROBO2_ROBO1_SLIT2_ABL1_SRGAP1_PAK6_PAK7
GO:0032231_regulation_of_actin_filament_bundle_formation	9	9	9	1.072e-11	0.176	PLEK_TACR1_MAP3K1_PARK2_PRKCQ_GPR65_SMAD3_TSC2_ARHGAP6
GO:0031103_axon_regeneration	7	7	7	1.09122e-09	0.176	MAP1B_VCAN_JAK2_RXRA_CHST3_RTN4RL1_BCL2
GO:0042402_biogenic_amine_catabolic_process	6	6	6	1.37417e-08	0.176	KMO_KYNU_ACADL_COLQ_SLC6A3_IDO2
GO:0018205_peptidyl-lysine_modification	4	4	4	1.1102e-06	0.176	HDAC4_KAT2B_HDAC9_EIF5A
GO:0033013_tetrapyrrole_metabolic_process	3	3	3	1.11776e-05	0.176	ALAD_HNF1A_NFE2L1
GO:0009897_external_side_of_plasma_membrane	43	43	39	1.13118e-39	0.177	ECE1_PCSK9_TGFBR3_F3_SLAMF1_LHCGR_IL1RL1_ITGA6_ICOS_TRPM8_TGFBR2_ALCAM_CD80_CD86_GPR125_KIT_ITGA2_PKHD1_NRCAM_ADAM9_CD274_CUBN_KCNMA1_CD44_CD6_NCAM1_SCNN1A_STAB2_P2RX7_MFGE8_SCNN1B_ITGAX_CDH13_RTN4RL1_ITGAE_ITGB3_CD22_ABCG1_SCUBE1
PC_Unblocking_of_NMDA_receptor_glutamate_binding_and_activation	7	7	7	7.87547e-10	0.177	CREB1_CAMK2D_RASGRF2_CAMK2A_GRIN2B_RASGRF1_DLG4
GO:0048259_regulation_of_receptor-mediated_endocytosis	4	4	4	1.09178e-06	0.177	PPT1_PCSK9_HIP1_PRKCA
GO:0042168_heme_metabolic_process	3	3	3	1.11776e-05	0.177	ALAD_HNF1A_NFE2L1
GO:0048185_activin_binding	2	2	2	0.000152396	0.177	ACVR1_SMURF1
GO:0048705_skeletal_system_morphogenesis	27	27	27	1.11218e-28	0.178	HSPG2_PRRX1_GFPT1_NAB1_SATB2_WNT7A_TGFBR2_RYK_TIPARP_BMPR1B_NDST1_FGF18_GLI3_BMP1_EYA1_ROR2_ARID5B_COL13A1_SGPL1_DSCAML1_COL2A1_ALX1_CHST11_P2RX7_MMP2_WWOX_TBX4
REACTOME_RORA_ACTIVATES_CIRCADIAN_EXPRESSION	11	11	11	1.96002e-13	0.178	NCOA1_NPAS2_PPARGC1A_SMARCD3_TGS1_NCOA2_RXRA_CPT1A_RORA_PPARA_TBL1X
PID_INTEGRIN4_PATHWAY	7	7	7	1.11791e-09	0.178	LAMC2_LAMB3_ITGA6_LAMA2_LAMB1_LAMA1_LAMA3
GO:0033077_T_cell_differentiation_in_the_thymus	6	6	6	8.66108e-09	0.178	ITPKB_XRCC4_DOCK2_CARD11_JAG2_BCL2
SA_CASPASE_CASCADE	4	4	4	1.02627e-06	0.178	CASP9_PARP1_CASP8_CASP7
GO:0010596_negative_regulation_of_endothelial_cell_migration	3	3	3	1.33186e-05	0.178	PLG_VASH1_PTPRM
PC_Base-free_sugar-phosphate_removal_via_the_single-nucleotide_replacement_pathway	2	2	2	0.000129872	0.178	POLD2_POLD3
GO:0009892_negative_regulation_of_metabolic_process	152	152	145	2.2779e-132	0.179	SKI_PRDM16_CDA_PCSK9_DR1_POU2F1_ADORA1_MDM4_DNMT3A_PLEK_TIA1_TCF7L1_SMYD1_KCNIP3_ARID5A_GLI2_ZEB2_NAB1_SATB2_ACADL_SP100_INPP5D_LRRFIP1_ASB1_HDAC4_GRM7_VHL_PPARG_SATB1_RARB_RYBP_TRAT1_DRD3_NR1I2_ZNF148_IGF2BP2_RBPJ_NFKB1_LEF1_SMAD1_IRF2_MEF2C_PGGT1B_HIVEP1_JARID2_ATXN1_PPARD_HSP90AB1_ATG5_PTPRK_PARK2_EIF2AK1_HDAC9_IGF2BP3_JAZF1_GLI3_GCK_LANCL2_PON1_CUX1_FOXP2_POT1_SND1_HIPK2_GIMAP5_DNAJB6_NRG1_ST…
PID_ALPHASYNUCLEIN_PATHWAY	12	12	12	1.99008e-14	0.179	PLD1_SLC6A3_FYN_PARK2_PTK2B_LYN_SYK_GRK5_PLCB2_PLD2_MAPK1_MAOB
GO:0031102_neurite_regeneration	7	7	7	1.09122e-09	0.179	MAP1B_VCAN_JAK2_RXRA_CHST3_RTN4RL1_BCL2
GO:0015299_solute:hydrogen_antiporter_activity	6	6	5	1.22574e-07	0.179	SLC9A2_SLC9A9_SLC22A18_TMCO3_SLC9A8
GO:0006783_heme_biosynthetic_process	3	3	3	1.11776e-05	0.179	ALAD_HNF1A_NFE2L1
GO:0042745_circadian_sleep/wake_cycle	2	2	2	0.000136978	0.179	NPAS2_DRD3
GO:0032269_negative_regulation_of_cellular_protein_metabolic_process	20	20	20	3.73881e-22	0.18	TIA1_IGF2BP2_NFKB1_HSP90AB1_ATG5_PARK2_EIF2AK1_IGF2BP3_PON1_PAX5_BDKRB2_EIF2AK4_TNRC6A_ITGB3_PRKCA_INSR_PPP2R1A_NLRP12_YWHAB_TIMP3
ST_ERK1_ERK2_MAPK_PATHWAY	11	11	11	2.21005e-13	0.18	RPS6KA1_RAP1A_CREB1_NFKB1_RPS6KA2_CREB5_KAT5_TRAF3_MAP2K1_MAP2K2_MAPK1
PC_EPHA2_forward_signaling	4	4	4	1.43821e-06	0.18	VAV3_PIK3CA_PIK3R1_TIAM1
GO:0010648_negative_regulation_of_cell_communication	65	65	63	3.38083e-61	0.181	SKI_PRDM16_WNT4_GRIK3_KCNQ4_PTPRF_RGS5_RGS18_ADORA1_RGS7_PLEK_CYP26B1_IL1RL1_ACVR1_INPP5D_SLC6A1_CBLB_DRD3_BCHE_ZFYVE28_RGS12_RHOH_DKK2_ARAP3_GRIK2_SNX13_BMPER_GLI3_VWC2_PEG10_SMURF1_HIPK2_RGS20_SLC24A2_TLE1_RGS3_HTRA1_PTPRE_SIGIRR_DKK3_ARRB1_LRP6_LRP1_CHST11_P2RX7_FGF9_HTR2A_CHD8_RGS6_KIF26A_AXIN1_TSC2_WWOX_RPH3AL_PLD2_NLK_AXIN2_PRKCA_ONECUT2_NUP62_PPP2R1A_NLRP12_MED12
GO:0003002_regionalization	38	36	36	1.41296e-36	0.181	PAX7_HIPK1_PBX1_WNT3A_CYP26B1_TCF7L1_GLI2_ZEB2_WNT7A_HTT_RBPJ_BMPR1B_LEF1_GLI3_RELN_HIPK2_GATA4_NKX3-1_MLLT3_PCSK5_ROR2_LMX1B_LRP5_ATM_ZBTB16_DSCAML1_LRP6_HOXC4_FRS2_ALX1_DVL2_HNF1B_WNT3_AXIN2_SMAD2_OVOL2
GO:0005158_insulin_receptor_binding	11	11	11	1.47988e-13	0.181	PTPRF_DOK7_PIK3R1_SORBS1_FRS2_IGF1_PTPN11_TLN2_IGF1R_DOK6_DOK5
GO:0002790_peptide_secretion	9	9	9	1.46432e-11	0.181	RAPGEF4_HTT_CYB5R4_SLC30A8_ABCA1_CACNA1C_SMPD3_HNF1B_SMAD2
GO:0001750_photoreceptor_outer_segment	6	6	6	1.02863e-08	0.181	MERTK_MYRIP_CNGB3_PCDH15_MYO7A_HNF1A
GO:0046148_pigment_biosynthetic_process	6	6	6	1.28742e-08	0.181	ALAD_IDI2_TYR_HNF1A_OCA2_NFE2L1
GO:0046638_positive_regulation_of_alpha-beta_T_cell_differentiation	6	6	6	1.31782e-08	0.181	ITPKB_TGFBR2_CD80_CD86_GIMAP5_SYK
REACTOME_TRANSPORT_OF_ORGANIC_ANIONS	7	7	4	1.46369e-06	0.181	SLCO2A1_SLCO2B1_SLCO1A2_SLCO3A1
PC_Resolution_of_AP_sites_via_the_multiple-nucleotide_patch_replacement_pathway	2	2	2	0.000129872	0.181	POLD2_POLD3
REACTOME_BASE_EXCISION_REPAIR	2	2	2	0.000129872	0.181	POLD2_POLD3
PANTHER_MOLECULAR_FUNCTION_Extracellular_matrix_structural_protein	38	38	36	1.37417e-36	0.182	MEGF6_MATN1_COL16A1_NCDN_COL11A1_MATN3_LTBP1_COL6A3_FBLN2_COLQ_COL25A1_MEGF10_FBN2_MFAP3_COL9A1_COL1A2_MATN2_COL14A1_COL22A1_COL15A1_COL27A1_COL5A1_COL13A1_COL17A1_LTBP3_COL2A1_STAB2_COL4A2_LTBP2_FBN1_MEGF11_CCBE1_FBN3_COL5A3_COL20A1_COL6A1
GO:0043588_skin_development	8	8	8	1.93532e-10	0.182	IRF6_WNT7A_LEF1_ADAMTS2_COL1A2_COL5A1_COL5A3_EDA
GO:0035116_embryonic_hindlimb_morphogenesis	6	6	6	8.72438e-09	0.182	WNT7A_RARB_CHD7_ZBTB16_LRP6_RARG
GO:0010469_regulation_of_receptor_activity	6	6	6	1.9746e-08	0.182	PCSK9_TGFA_NCK2_ZFYVE28_EGF_APP
GO:0043549_regulation_of_kinase_activity	94	94	94	3.03549e-88	0.183	TP73_LRP8_DAB1_LPAR3_VAV3_PROK1_ADCY10_ADORA1_TGFB2_ADCY3_CCDC88A_TGFA_NCK2_ZEB2_ZAK_TTN_ALS2_DGKD_SH3BP5_TGFBR2_CCK_GAP43_ADCY5_MAP3K13_DGKG_ZFYVE28_KIT_EGF_ADCY2_PRLR_FGF10_ITGA1_MAP3K1_RIPK1_CCND3_MAP3K7_PKIB_MAP3K5_GRM1_MAP3K4_PRKAR1B_DGKB_EGFR_RELN_DGKI_PRKAG2_PTK2B_ADAM9_PKIA_NBN_ADCY8_VLDLR_JAK2_SYK_RGS3_TNFSF15_C5_VAV2_PARD3_PLCE1_HIPK3_MAP3K11_CHEK1_CCND2_DUSP16_FGD4_LRRK2_LRP1_FRS2_PTPN…
PANTHER_MOLECULAR_FUNCTION_Hydrolase	51	51	50	4.31608e-49	0.183	MAN1C1_MAN1A2_KYNU_GLS_DIS3L2_DNAH12_DNASE1L3_KIAA2018_HELQ_DDX60L_CMBL_DNAH5_ARL15_DNAH8_ASCC3_MCM9_EYA4_DNAH11_MCM7_XRCC2_EPHX2_MCM4_EYA1_DDX58_SMC2_HDHD3_DNA2_RPP30_PLCE1_ZRANB1_ACER3_DYNC2H1_DCPS_ADPRHL1_DYNC1H1_XRCC3_DIS3L_ABHD2_PLCG2_DNAH9_ELAC2_DNAH17_ACER1_MCM8_TASP1_EDEM2_EYA2_ATP6V1E1_MCM5_ATG4A
GO:0022898_regulation_of_transmembrane_transporter_activity	9	9	9	9.55983e-12	0.183	CACNB4_DRD3_JPH1_NCS1_STIM1_PLCG2_JPH3_JPH2_IL1RAPL1
GO:0006778_porphyrin_metabolic_process	3	3	3	1.11776e-05	0.183	ALAD_HNF1A_NFE2L1
GO:0043010_camera-type_eye_development	20	20	20	9.29061e-22	0.184	EPHB2_POU2F1_MITF_PVRL3_EPHB1_BMPR1B_MAP3K1_GLI3_CHD7_LMX1B_RBP4_PVRL1_FRS2_VSX2_BCL11B_PTPRM_BMP7_DSCAM_SHROOM2_NHS
GO:0001948_glycoprotein_binding	11	11	10	1.76083e-12	0.184	FYN_IGF2R_COL5A1_VWF_GPC6_F7_ITGAM_CSNK1G2_ITGB2_GPC4
GO:0016594_glycine_binding	3	3	3	1.45024e-05	0.184	GRIN3A_GRIN2B_GLRA2
GO:0001654_eye_development	33	33	33	7.01663e-34	0.185	EPHB2_OLFM3_POU2F1_CRB1_TGFB2_RARB_MITF_PVRL3_EPHB1_PRKCI_BMPR1B_MAP3K1_GLI3_CHD7_RORB_LMX1B_COL5A1_RBP4_PAX6_MYO7A_PVRL1_RARG_FRS2_CEP290_VSX2_BCL11B_MEIS2_STAT3_PTPRM_BMP7_DSCAM_SHROOM2_NHS
GO:0045921_positive_regulation_of_exocytosis	3	3	3	1.25761e-05	0.185	SYK_NCS1_PRKCA
GO:0051349_positive_regulation_of_lyase_activity	19	19	19	4.39097e-21	0.186	ADORA3_NTRK1_ADCY10_ADCY3_LHCGR_DRD3_ADCY5_ADCY2_OPRM1_NOS3_ADCY8_GNAQ_NTRK2_HTR7_TSHR_ADCY9_CRHR1_GNAL_GALR1
PANTHER_BIOLOGICAL_PROCESS_Hematopoiesis	15	15	15	3.32116e-17	0.186	CSF3R_PBX1_IL5RA_KLF3_STAP1_GAB1_ZHX2_IL11RA_ETV6_TFCP2_HOMEZ_STAT3_EXOC3L2_BAX_RUNX1
GO:0016849_phosphorus-oxygen_lyase_activity	8	8	8	1.20209e-10	0.186	ADCY10_ADCY3_ADCY5_ADCY2_ADCY8_GUCY1A2_ADCY9_GNAL
GO:0043526_neuroprotection	4	4	4	1.51789e-06	0.186	NMNAT3_ESR1_ADAM9_JAK2
GO:0006525_arginine_metabolic_process	3	3	3	1.04348e-05	0.186	DDAH1_NOS3_NOS1
GO:0016776_phosphotransferase_activity__phosphate_group_as_acceptor	10	10	10	1.57865e-12	0.187	AK2_AK5_MAGI3_IP6K3_CARD11_TJP2_DLG2_AK7_MPP2_CASK
PC_Cell-extracellular_matrix_interactions	5	5	5	9.24974e-08	0.187	RSU1_PARVA_FERMT2_ACTN1_PARVB
REACTOME_SIGNAL_REGULATORY_PROTEIN_SIRP_FAMILY_INTERACTIONS	5	5	5	1.16675e-07	0.187	CD47_FYB_PTK2B_PTPN6_SIRPA
PANTHER_BIOLOGICAL_PROCESS_Regulation_of_carbohydrate_metabolism	3	3	3	1.22226e-05	0.187	IGF1R_INSR_PPEF1
GO:0031069_hair_follicle_morphogenesis	3	3	3	1.61985e-05	0.187	TGFB2_KRT71_BCL2
GO:0040014_regulation_of_multicellular_organism_growth	15	15	15	3.95517e-17	0.188	ACVR1C_CREB1_DRD3_PIK3CA_SLC6A3_CHD7_SGPL1_IGF1_PTPN11_TSHR_STAT3_BCL2_SPTBN4_ATRN_APP
Panther_Nicotinic_acetylcholine_receptor_signaling_pathway	10	10	10	1.65482e-12	0.188	BCHE_MYO6_CHAT_MYO7A_DAAM1_MYO1E_CHRNA3_MYO1D_MYO9B_MYO18B
GO:0016500_protein-hormone_receptor_activity	5	5	5	1.1314e-07	0.188	LEPR_LHCGR_PAX8_LGR5_TSHR
Panther_Adrenaline_and_noradrenaline_biosynthesis	4	4	4	1.29945e-06	0.188	SLC6A3_TPH2_HDC_SLC6A2
BIOCARTA_SHH_PATHWAY	4	4	4	1.42102e-06	0.188	GLI2_PRKAR1B_GLI3_DYRK1A
GO:0051282_regulation_of_sequestering_of_calcium_ion	3	3	3	1.84691e-05	0.188	RYR2_P2RX7_RYR1
GO:0031327_negative_regulation_of_cellular_biosynthetic_process	126	126	122	1.31885e-112	0.189	SKI_PRDM16_DR1_POU2F1_MDM4_DNMT3A_PLEK_TIA1_TCF7L1_SMYD1_KCNIP3_ARID5A_GLI2_ZEB2_NAB1_SATB2_ACADL_SP100_INPP5D_LRRFIP1_ASB1_HDAC4_GRM7_VHL_PPARG_SATB1_RARB_RYBP_DRD3_NR1I2_ZNF148_IGF2BP2_RBPJ_NFKB1_LEF1_IRF2_MEF2C_HIVEP1_JARID2_ATXN1_PPARD_PTPRK_EIF2AK1_HDAC9_IGF2BP3_JAZF1_GLI3_GCK_LANCL2_CUX1_FOXP2_POT1_PAX4_HIPK2_GIMAP5_DNAJB6_NRG1_ST18_NCOA2_PKIA_ZFPM2_TRPS1_ZHX2_SMARCA2_GLIS3_PAX5_TLE1_TTF1_R…
GO:0051540_metal_cluster_binding	9	9	9	1.6568e-11	0.189	DPYD_NDUFS2_XDH_AOX1_ETFDH_CDKAL1_TYW1_ACO1_ACO2
GO:0048547_gut_morphogenesis	8	8	8	1.16841e-10	0.189	GLI2_BBS7_TINAG_GLI3_GATA4_TCF7L2_BCL2_OVOL2
GO:0016876_ligase_activity__forming_aminoacyl-tRNA_and_related_compounds	6	6	6	2.27101e-08	0.189	LARS_FARS2_CARS_CARS2_TARSL2_KARS
PANTHER_BIOLOGICAL_PROCESS_G-protein_mediated_signaling	161	161	148	1.44569e-135	0.19	PLCH2_CDC42_CNR2_OPRD1_PPAP2B_PTGER3_LPHN2_LPAR3_VAV3_GPSM2_ADORA3_OR10R2_RGS5_GPR161_RALGPS2_RGL1_RGS18_ADORA1_CHRM3_OPN3_ASAP2_RASGRP3_LHCGR_TACR1_SCTR_ARHGEF4_GPR39_CXCR2_AGFG1_AGAP1_RAMP1_GPR35_GRM7_HRH1_LRRC3B_DRD3_GPR156_CASR_KALRN_PLCH1_RGS12_ARAP2_RHOH_LPHN3_TACR3_TRIO_F2RL2_RASGRF2_ARAP3_GRM6_MLN_GUCA1B_GPR110_HCRTR2_BAI3_SMAP1_HTR1E_CNR1_MCHR2_TAAR2_GRM1_OPRM1_TIAM2_GNA12_NPY_NPSR1_RAMP…
GO:0010038_response_to_metal_ion	44	44	44	1.2182e-43	0.19	PLA2G4A_RYR2_APOB_XDH_HAAO_SLC25A12_TTN_SLC6A1_CASR_TRPC1_KCNMB2_HTT_SEC31A_LEF1_SLC6A3_KCNIP1_MAPK9_ITPR3_EGFR_SLC25A13_NOS3_PTK2B_ADAM9_GGH_NDRG1_ACO1_RXRA_KCNMA1_STIM1_APOBEC1_SLC11A2_SYT1_P2RX7_MNAT1_NEDD4_ABAT_PLCG2_CACNA1G_NEDD4L_BCL2_BSG_INSR_TXNRD2_GRIA3
GO:0050769_positive_regulation_of_neurogenesis	19	19	19	4.51242e-21	0.19	EPHB2_PTPRF_NGF_PPARG_ROBO2_ROBO1_SLIT2_KIT_SMAD1_VEGFC_MAP1B_XRCC4_XRCC2_LYN_NTRK3_NTN1_ARHGEF1_CDH4_TIAM1
GO:0030072_peptide_hormone_secretion	8	8	8	1.5354e-10	0.19	RAPGEF4_HTT_CYB5R4_SLC30A8_CACNA1C_SMPD3_HNF1B_SMAD2
GO:0008206_bile_acid_metabolic_process	7	7	7	1.4602e-09	0.19	NR5A2_ACOX2_ACOX3_CYP39A1_CYP7B1_HNF1A_ATP8B1
GO:0045639_positive_regulation_of_myeloid_cell_differentiation	6	6	6	1.26004e-08	0.19	INPP5D_SMAP1_SCIN_ETS1_HIF1A_RUNX1
GO:0045995_regulation_of_embryonic_development	5	5	5	1.395e-07	0.19	LAMA2_RBM19_LAMA1_LAMA3_INSR
REACTOME_HORMONE_LIGAND_BINDING_RECEPTORS	2	2	2	0.000138619	0.19	LHCGR_TSHR
GO:0008021_synaptic_vesicle	22	22	22	1.43308e-23	0.191	PPT1_SYT6_BIN1_SYNPR_GABRA2_RAB3C_SV2C_ICA1_AMPH_PCLO_APBA1_GAD2_SYT9_GRIN2B_LRRK2_SYT1_SLC17A8_SVOP_SV2B_SYT3_SYN3_SYN1
REACTOME_ADVANCED_GLYCOSYLATION_ENDPRODUCT_RECEPTOR_SIGNALING	3	3	3	1.71705e-05	0.191	LGALS3_APP_MAPK1
GO:0003774_motor_activity	50	50	47	7.06115e-46	0.192	KIF17_DNALI1_DNM3_DNAH14_KIF26B_KIF3C_MYO7B_MYO3B_KIF1A_KIF15_DNAH12_MYH15_DNAH5_MYO10_KIF13A_KIF6_MYO6_DNAH11_DYNC1I1_KIF13B_KIF24_MYO3A_KIF11_SMC3_MYO7A_DYNC2H1_DNAH10_MYO16_MYH6_DYNC1H1_KIF26A_CGNL1_MYO1E_MYH11_KIFC3_MYH2_DNAH9_MYO1D_DNAH17_MYO5B_MYO9B_MYH14_KIF16B_MYH7B_MYO18B_MYH9_KIF4A
BIOCARTA_LEPTIN_PATHWAY	4	4	4	1.22054e-06	0.192	LEPR_PRKAG2_CPT1A_ACACA
PC_Carnitine_synthesis	3	3	3	1.66027e-05	0.192	ALDH9A1_ALAD_BBOX1
PC_EPHB_forward_signaling	13	13	13	3.12037e-15	0.193	CDC42_EPHB2_KALRN_EPHB1_PIK3CA_PIK3R1_EFNA5_GRIA1_EFNB2_MAP2K1_SYNJ1_ITSN1_MAPK1
GO:0005884_actin_filament	12	12	12	3.84972e-14	0.193	PALLD_MYO6_CALD1_DFNB31_MYO3A_GAS2_LCP1_GAS7_MYO9B_SHROOM2_ARHGAP6_SHROOM4
GO:0048678_response_to_axon_injury	11	11	11	2.2773e-13	0.193	MAP1B_VCAN_SOD2_LYN_JAK2_RXRA_CHST3_MAP2K1_RTN4RL1_BCL2_TXN2
REACTOME_N_GLYCAN_ANTENNAE_ELONGATION	6	6	6	1.65505e-08	0.193	MGAT4A_MGAT5_B4GALT4_ST6GAL1_MGAT4C_ST8SIA2
GO:0051209_release_of_sequestered_calcium_ion_into_cytosol	3	3	3	1.84691e-05	0.193	RYR2_P2RX7_RYR1
GO:0070887_cellular_response_to_chemical_stimulus	71	71	69	9.13017e-66	0.194	PIK3R3_PCSK9_IL6R_ADCY10_FMO4_TGFB2_PARP1_PXDN_ADCY3_EIF2AK2_EPAS1_LHCGR_KDM3A_KYNU_CXCR2_UGT1A9_PPARG_KAT2B_ROBO2_NR1I2_ADCY5_PRKCI_SLIT2_GAB1_SMAD1_ADCY2_ITGA2_PIK3R1_SLIT3_PTPRK_PRKAR1B_HDAC9_NAMPT_EPHX2_PXDNL_ADCY8_VLDLR_JAK2_SYK_RXRA_SORBS1_CCND2_APOBEC1_VDR_PTPN11_LATS2_EDNRB_GNG2_HIF1A_EIF2AK4_SMAD3_IL16_IGF1R_ADCY9_ACSM1_ITGAM_AMFR_CDH13_STAT3_RPS6KB1_PRKCA_COLEC12_SMAD2_GNG7_INSR_NUP62_H…
PANTHER_BIOLOGICAL_PROCESS_Other_developmental_process	29	29	28	3.60919e-29	0.194	PTPRF_TSPAN2_HHIPL2_ROCK2_LHCGR_NCK2_TGFBR2_PTPRG_SEMA5B_LDB2_SEMA5A_PLAGL1_THBS2_PTPRD_OVOL1_MTMR2_PDGFD_PTPN6_DACH1_IGF1R_SLFN12L_PARD6G_PTPRS_INSR_CEACAM21_ISM1_OVOL2_DACH2
GO:0045428_regulation_of_nitric_oxide_biosynthetic_process	9	9	9	1.19103e-11	0.194	DDAH1_HRH1_HSP90AB1_SOD2_EGFR_GIMAP5_JAK2_TICAM1_INSR
REACTOME_INFLAMMASOMES	7	7	7	1.55022e-09	0.194	NLRP3_NLRC4_HSP90AB1_P2RX7_NLRP1_BCL2_APP
GO:0005041_low-density_lipoprotein_receptor_activity	5	5	5	1.0438e-07	0.194	LRP1B_CD36_VLDLR_LRP6_STAB2
PANTHER_MOLECULAR_FUNCTION_Neuropeptide	5	5	5	1.2364e-07	0.194	NPY_PNOC_SCG5_PDYN_CBLN4
PC_Caspase_cascade_in_apoptosis	14	14	14	5.44007e-16	0.195	CASP9_PARP1_CASP8_SATB1_MAP3K1_RIPK1_CASP7_GAS2_TNFRSF1A_ARHGDIB_CRADD_BCL2_BAX_APP
PID_SYNDECAN_4_PATHWAY	9	9	9	1.36684e-11	0.195	FN1_PLG_SDCBP_ADAM12_ACTN1_PRKCA_LAMA1_LAMA3_SDC4
GO:0035085_cilium_axoneme	8	8	8	2.16207e-10	0.195	DNAH14_TTC21B_DNAH12_IFT80_DYNC2H1_DNAH10_DNAH9_DNAH17
GO:0008134_transcription_factor_binding	113	113	110	1.32987e-101	0.196	SKI_PRDM16_NFIA_GTF2B_DR1_PMF1_PRRX1_ATF3_PARP1_TFB2M_NCOA1_SUPT7L_EPAS1_GTF2A1L_BCL11A_FIGLA_SMYD1_KCNIP3_ATF2_CREB1_SP100_HDAC4_VHL_PPARG_HDAC11_KAT2B_THRB_RYBP_NR1I2_TFDP2_SIAH2_HTT_LDB2_PPARGC1A_APBB2_MAML3_TRIP13_RNF14_TCERG1_PPARGC1B_PPARD_TRERF1_ARID1B_HDAC9_SP4_JAZF1_SND1_HIPK2_SMARCD3_GATA4_NKX3-1_NRG1_NCOA2_NBN_YWHAZ_ZFPM2_ABRA_ENPP2_SMARCA2_TLE1_MED27_RXRA_DIP2C_PDLIM1_NFKB2_PDCD11_TCF…
GO:0015833_peptide_transport	14	14	14	3.72481e-16	0.196	RAPGEF4_HTT_TAP2_CYB5R4_SLC30A8_ABCA1_CACNA1C_SLC15A5_SLC15A4_SLC15A1_SMPD3_HNF1B_SMAD2_TRPC4AP
REACTOME_G1_PHASE	7	7	7	1.23914e-09	0.196	SKP2_E2F3_CCND3_CDK6_CCND2_MNAT1_PPP2R1A
GO:0046635_positive_regulation_of_alpha-beta_T_cell_activation	6	6	6	1.31782e-08	0.196	ITPKB_TGFBR2_CD80_CD86_GIMAP5_SYK
BIOCARTA_AGPCR_PATHWAY	5	5	5	1.01281e-07	0.196	GRK4_PRKAR1B_ARRB1_PRKCB_PRKCA
GO:0005844_polysome	4	4	4	1.20744e-06	0.196	PSMA1_PIWIL1_EIF2S1_MSI2
GO:0006213_pyrimidine_nucleoside_metabolic_process	4	4	4	1.29388e-06	0.196	CDA_DPYD_UPP2_UMPS
BIOCARTA_KERATINOCYTE_PATHWAY	18	18	18	6.76653e-20	0.197	PRKCE_NFKB1_EGF_MAP3K1_RIPK1_MAP3K5_EGFR_PRKCQ_ETS1_TNFRSF1A_PRKCH_MAP2K1_PRKCB_MAP2K4_PRKCA_MAP2K6_BCL2_MAPK1
GO:0016667_oxidoreductase_activity__acting_on_sulfur_group_of_donors	10	10	9	1.33382e-11	0.198	QSOX1_GRXCR1_MSRA_QSOX2_TXNRD1_TMX1_NXN_TXNRD2_TXN2
REACTOME_NOTCH_HLH_TRANSCRIPTION_PATHWAY	6	6	6	1.31555e-08	0.198	KAT2B_RBPJ_MAML3_MAML2_NOTCH3_MAMLD1
REACTOME_GLUCAGON_TYPE_LIGAND_RECEPTORS	4	4	4	1.60391e-06	0.198	SCTR_VIPR2_GNG2_GNG7
GO:0051347_positive_regulation_of_transferase_activity	77	77	77	7.51022e-73	0.199	LRP8_DAB1_LPAR3_VAV3_PROK1_ADCY10_ADORA1_TGFB2_ADCY3_CCDC88A_TGFA_ZEB2_ZAK_ALS2_DGKD_TGFBR2_CCK_GAP43_ADCY5_MAP3K13_DGKG_KIT_EGF_ADCY2_PRLR_FGF10_ITGA1_MAP3K1_SERINC5_RIPK1_CCND3_MAP3K7_MAP3K5_GRM1_MAP3K4_PRKAR1B_DGKB_EGFR_RELN_POT1_DGKI_PRKAG2_PTK2B_ADAM9_NBN_ADCY8_VLDLR_JAK2_SYK_TNFSF15_C5_VAV2_PARD3_PLCE1_MAP3K11_CCND2_FGD4_LRRK2_LRP1_FRS2_PTPN11_P2RX7_FLT1_DGKH_HTR2A_MAP3K9_PTPLAD1_MAP2K1_CHR…
PANTHER_MOLECULAR_FUNCTION_Transmembrane_receptor_regulatory/adaptor_protein	18	18	18	6.84016e-20	0.199	NCK2_PDCD6IP_DAPP1_GAB1_TRIP13_SERINC5_ANKS1A_DLGAP2_SLA_APBB1IP_EPS8_ANKS1B_DLG4_SLC39A11_DLGAP1_BSG_DLGAP4_GRAP2
GO:0043030_regulation_of_macrophage_activation	3	3	2	0.000168728	0.199	RORA_LBP
GO:0032886_regulation_of_microtubule-based_process	8	8	8	1.86655e-10	0.2	ROCK2_CLASP2_TACC3_MAP1B_TACC2_SKA3_KATNB1_MID1
GO:0000049_tRNA_binding	4	4	4	2.0852e-06	0.2	NSUN2_FARS2_CARS_KARS
GO:0003993_acid_phosphatase_activity	2	2	2	0.000154812	0.2	PAPL_ACPT
GO:0003712_transcription_cofactor_activity	75	75	74	4.45474e-70	0.201	SKI_PRDM16_DR1_PMF1_PRRX1_ATF3_TFB2M_NCOA1_SUPT7L_EPAS1_GTF2A1L_BCL11A_SMYD1_KCNIP3_ATF2_CREB1_SP100_KAT2B_THRB_RYBP_NR1I2_TFDP2_SIAH2_HTT_LDB2_PPARGC1A_MAML3_TRIP13_RNF14_TCERG1_PPARGC1B_TRERF1_ARID1B_HDAC9_SP4_JAZF1_SND1_HIPK2_SMARCD3_NRG1_NCOA2_ZFPM2_ABRA_SMARCA2_TLE1_MED27_RXRA_PDLIM1_NFKB2_TRIM22_KAT5_MAML2_POU2AF1_AEBP2_HOXC6_GRIP1_ALX1_ELK3_PSMD9_NCOR2_KLF12_MEIS2_PIAS1_CTCF_USP22_NFE2L1_M…
PC_Muscle_contraction	11	11	11	1.68782e-13	0.201	MYLK_ITGB5_ITGA1_CALD1_NOS3_TMOD1_SORBS1_MYBPC1_MYH11_TPM4_DMD
GO:0046637_regulation_of_alpha-beta_T_cell_differentiation	6	6	6	1.31782e-08	0.201	ITPKB_TGFBR2_CD80_CD86_GIMAP5_SYK
REACTOME_TRAFFICKING_OF_GLUR2_CONTAINING_AMPA_RECEPTORS	6	6	6	1.88443e-08	0.201	GRIA2_GRIA1_GRIA4_PRKCB_PRKCA_GRIA3
GO:0030137_COPI-coated_vesicle	3	3	3	2.37924e-05	0.201	PACSIN1_COPG2_PACS1
GO:0010579_positive_regulation_of_adenylate_cyclase_activity_by_G-protein_signaling_pathway	13	13	13	2.13199e-15	0.202	ADCY10_ADCY3_DRD3_ADCY5_ADCY2_OPRM1_ADCY8_GNAQ_HTR7_TSHR_ADCY9_GNAL_GALR1
BIOCARTA_CHREBP2_PATHWAY	10	10	10	2.2513e-12	0.202	PPP2R3A_PPP2R2C_PPP2R2B_PRKAR1B_GCK_PRKAG2_YWHAZ_ACACA_PPP2R1A_YWHAB
GO:0050927_positive_regulation_of_positive_chemotaxis	9	9	9	2.03588e-11	0.202	F3_KDR_FGF10_ITGA2_F7_SMAD3_IL16_CDH13_PRKCA
BIOCARTA_TPO_PATHWAY	7	7	7	1.56111e-09	0.202	PIK3CA_PIK3R1_JAK2_MAP2K1_PRKCB_STAT3_PRKCA
GO:0006073_cellular_glucan_metabolic_process	2	2	2	0.000257593	0.202	PRKAG2_GYG2
GO:0051649_establishment_of_localization_in_cell	210	210	201	8.71653e-181	0.203	MACF1_CPT2_PCSK9_DNAJC6_SYT6_SMG5_STX6_SMG7_TGFB2_NUP133_TOMM20_RYR2_FMN2_NLRP3_GCKR_NLRC4_LRPPRC_LHCGR_SPTBN1_VPS54_PLEK_EXOC6B_STAM2_LRP2_SLC25A12_RAPGEF4_ALS2_AP1S3_AGFG1_RAMP1_KIF1A_WNT7A_ZFYVE20_MYRIP_TRAK1_CADPS_TOMM70A_CBLB_STXBP5L_KPNA1_ATP2C1_SSR3_RSRC1_PRKCI_NLGN1_PEX5L_OPA1_LSG1_FYTTD1_CPLX1_HTT_SCFD2_STAP1_SEC31A_SEC24B_BBS7_SH3D19_KLHL2_EXOC3_SLC1A3_FYB_ERBB2IP_ARSB_CAMK4_PHAX_CLINT1…
GO:0070011_peptidase_activity__acting_on_L-amino_acid_peptides	128	128	115	5.98162e-106	0.203	CASP9_ECE1_PSMB2_RHBDL2_ZMPSTE24_AGBL4_USP24_PIGK_PAPPA2_RNPEP_CAPN8_CAPN9_CAPN13_USP34_DPP10_CASP8_ECEL1_CRBN_ADAMTS9_CPB1_USP13_MASP1_HTRA3_CORIN_TMPRSS11B_CTSO_TLL1_ADAM29_F11_ADAMTS16_ADAMTS12_NLN_ERAP1_AQPEP_ADAM19_ADAMTS2_CFB_TINAG_PLG_CPVL_PEG10_SERPINE1_RELN_IMMP2L_CPA5_DPP6_LONRF1_BMP1_ADAM7_ADAM18_GGH_CPA6_MMP16_ADAMTSL1_PRSS3_PCSK5_PAPPA_ADAMTSL2_PITRM1_ADAMTS14_TLL2_CASP7_HTRA1_CPXM2_…
GO:0045597_positive_regulation_of_cell_differentiation	63	63	63	3.46842e-60	0.203	EPHB2_PTPRF_NGF_IL6R_TGFB2_ITPKB_APOB_GLI2_ACVR1_INPP5D_VHL_PPARG_TGFBR2_ROBO2_ROBO1_CD80_CD86_FNDC3B_SLIT2_KIT_BTC_BMPR1B_NFKB1_SMAD1_VEGFC_MAP1B_XRCC4_SH3PXD2B_MAPK9_BMP6_PPARD_SMAP1_VNN1_SCIN_GLI3_VWC2_CD36_NRCAM_PAX4_GIMAP5_XRCC2_MSR1_NRG1_LYN_JAK2_SYK_ETS1_ADAMTS20_TBX5_SMAD9_HIF1A_MAP2K1_SMAD3_NTRK3_NTN1_SMAD2_BCL2_ARHGEF1_BMP7_CDH4_TIAM1_RUNX1_MORF4L2
GO:0051272_positive_regulation_of_cell_motion	36	36	35	4.64476e-35	0.203	PDPN_F3_IL6R_TGFB2_TACR1_ERBB4_PLD1_KDR_VEGFC_FGF10_ITGA2_HDAC9_EGFR_LAMB1_PTK2B_ADAM9_LYN_JAK2_CHST3_ETS1_IGF1_FLT1_F7_HIF1A_MAP2K1_SMAD3_IGF1R_CDH13_SPAG9_RPS6KB1_ONECUT2_BCL2_INSR_COL18A1_MAPK1
GO:0009416_response_to_light_stimulus	28	28	28	5.16003e-29	0.203	NPHP4_ABCA4_OPN3_REV1_XPC_DRD3_HTT_KIT_SLC1A3_IL12B_GRM6_GUCA1B_PTPRK_EGFR_RGR_RBP4_CASP7_SLC1A2_PLEKHB1_ARRB1_CACNA1C_NEDD4_SLC24A1_GRIN2A_CNGB1_BCL2_APP_NLGN3
GO:0051536_iron-sulfur_cluster_binding	9	9	9	1.6568e-11	0.203	DPYD_NDUFS2_XDH_AOX1_ETFDH_CDKAL1_TYW1_ACO1_ACO2
GO:0016127_sterol_catabolic_process	3	3	3	2.05768e-05	0.203	TRERF1_CYP39A1_CYP46A1
GO:0051905_establishment_of_pigment_granule_localization	3	3	3	2.09555e-05	0.203	BBS7_MAP2K1_SHROOM2
GO:0004629_phospholipase_C_activity	16	16	16	4.99571e-18	0.204	PLCH2_CHRM3_PLCXD2_CASR_PLCH1_PLCXD3_F2RL2_GNAQ_PLCE1_PLCZ1_BDKRB2_PLCB2_PDIA3_PLCG2_ACAP1_PLCB1
REACTOME_CHONDROITIN_SULFATE_DERMATAN_SULFATE_METABOLISM	16	16	15	3.99722e-17	0.204	HSPG2_GXYLT2_ARSB_VCAN_B3GAT2_UST_CSGALNACT1_SDC2_CHST3_CHST11_GPC6_CHSY1_CHST9_SDC4_GPC4
GO:0051427_hormone_receptor_binding	22	22	22	1.08837e-23	0.205	JAK1_NCOA1_KDM3A_PPARG_PPARGC1A_RNF14_PPARGC1B_SMARCD3_NCOA2_JAK2_RXRA_TACC2_KAT5_VDR_RARG_GRIP1_PTPN11_PIAS1_MED13_NUP62_MED14_MED12
GO:0048565_gut_development	14	14	14	3.89439e-16	0.205	GLI2_BBS7_FGF10_TINAG_GLI3_GATA4_PCSK5_RXRA_RET_TCF7L2_FGF9_EDNRB_BCL2_OVOL2
GO:0009220_pyrimidine_ribonucleotide_biosynthetic_process	3	3	3	2.15515e-05	0.205	AK5_DPYD_UMPS
GO:0045860_positive_regulation_of_protein_kinase_activity	72	72	72	6.41695e-68	0.206	LRP8_DAB1_LPAR3_PROK1_ADCY10_ADORA1_TGFB2_ADCY3_CCDC88A_TGFA_ZEB2_ZAK_ALS2_DGKD_TGFBR2_CCK_GAP43_ADCY5_MAP3K13_DGKG_KIT_EGF_ADCY2_PRLR_FGF10_ITGA1_MAP3K1_RIPK1_CCND3_MAP3K7_MAP3K5_GRM1_MAP3K4_PRKAR1B_DGKB_EGFR_RELN_DGKI_PRKAG2_PTK2B_ADAM9_ADCY8_VLDLR_JAK2_SYK_TNFSF15_C5_PARD3_PLCE1_MAP3K11_CCND2_FGD4_LRRK2_LRP1_FRS2_PTPN11_P2RX7_FLT1_DGKH_HTR2A_MAP3K9_PTPLAD1_MAP2K1_CHRNA3_ADCY9_STRADA_MAP2K6_MAL…
GO:0001944_vasculature_development	70	70	70	2.57481e-66	0.206	PDPN_PPAP2B_LEPR_VAV3_PRRX1_TGFB2_APOB_EPAS1_HS6ST1_ACVR1_CASP8_FN1_VHL_TGFBR2_ROBO1_TIPARP_SLIT2_RBPJ_KDR_EGF_VEGFC_SEMA5A_FGF10_ERAP1_FGF1_FGF18_MAP3K7_ATG5_C1GALT1_SEMA3C_COL1A2_NOS3_PTK2B_CHD7_ZFPM2_ANGPT1_SHB_COL15A1_VAV2_COL5A1_NRP1_ARHGAP22_SGPL1_ZMIZ1_TCF7L2_LMO2_CD44_PTPRJ_ROBO4_APOLD1_PTPRB_ELK3_STAB2_FGF9_FLT1_EFNB2_COL4A1_MYO1E_MMP2_CDH5_CDH13_VEZF1_GNA13_CDH2_CCBE1_PNPLA6_CEACAM1_COL…
REACTOME_MUSCLE_CONTRACTION	13	13	13	2.62857e-15	0.206	TNNI1_MYLK_ITGB5_ITGA1_CALD1_TMOD1_SORBS1_MYBPC1_MYH6_MYH11_TPM4_MYBPC2_DMD
PID_RET_PATHWAY	13	13	13	4.43666e-15	0.206	RAP1A_CREB1_PIK3CA_GAB1_GDNF_PIK3R1_RET_FRS2_PTPN11_PRKCA_DOK6_DOK5_MAPK1
GO:0009975_cyclase_activity	9	9	9	1.78552e-11	0.206	ADCY10_ADCY3_ADCY5_ADCY2_ADCY8_RCL1_GUCY1A2_ADCY9_GNAL
GO:0050681_androgen_receptor_binding	7	7	7	1.15359e-09	0.206	NCOA1_KDM3A_PPARGC1A_RNF14_KAT5_GRIP1_PIAS1
PANTHER_MOLECULAR_FUNCTION_Other_nucleic_acid_binding	6	6	6	1.24743e-08	0.207	TFDP2_LSG1_RBPJ_TERF2IP_MSI2_RBPJL
GO:0043038_amino_acid_activation	6	6	6	2.27101e-08	0.207	LARS_FARS2_CARS_CARS2_TARSL2_KARS
PID_CASPASE_PATHWAY	16	16	16	5.36545e-18	0.208	CASP9_LMNA_PARP1_CASP8_SATB1_MAP3K1_LMNB1_RIPK1_CASP7_GAS2_TNFRSF1A_ARHGDIB_CRADD_BCL2_BAX_APP
PANTHER_BIOLOGICAL_PROCESS_Steroid_hormone-mediated_signaling	10	10	10	2.3038e-12	0.208	FABP3_NCOA1_THRB_NR1I2_RNF14_ESR1_NPY_NCOA2_PGR_VDR
GO:0033135_regulation_of_peptidyl-serine_phosphorylation	3	3	3	1.89156e-05	0.208	BDKRB2_AXIN1_BCL2
GO:0001666_response_to_hypoxia	38	38	37	5.3259e-37	0.209	PLOD1_ECE1_TGFB2_RYR2_SLC8A1_EPAS1_NR4A2_ITPR1_VHL_CAMK2D_ITGA2_SOD2_NOS3_PTK2B_ANGPT1_VLDLR_CA9_PRKCQ_KCNMA1_PDLIM1_APOLD1_ITPR2_NOS1_FLT1_SMAD9_HIF1A_JAG2_SMAD3_ARNT2_PDIA2_ABAT_SCNN1B_MMP2_BCL2_RYR1_TXN2_PPARA
GO:0009218_pyrimidine_ribonucleotide_metabolic_process	3	3	3	2.15515e-05	0.209	AK5_DPYD_UMPS
REACTOME_COMMON_PATHWAY	2	2	2	0.000254565	0.209	F5_F13A1
GO:0002062_chondrocyte_differentiation	8	8	8	1.75338e-10	0.21	HSPG2_GFPT1_FGF18_COL9A1_COL2A1_CHST11_FGF9_PRKCA
GO:0007589_body_fluid_secretion	5	5	5	1.64727e-07	0.21	TP73_TRPC1_FGF10_GUCA1B_KCNMA1
GO:0007172_signal_complex_assembly	4	4	4	1.63829e-06	0.21	NCK2_GRIK2_PTK2B_CACNA1A
GO:0006220_pyrimidine_nucleotide_metabolic_process	3	3	3	2.15515e-05	0.21	AK5_DPYD_UMPS
GO:0030323_respiratory_tube_development	23	23	23	2.21362e-24	0.211	PDPN_MAN1A2_EPAS1_GLI2_HS6ST1_KDR_FGF10_FGF1_FGF18_ADAMTS2_HECA_GLI3_TNS3_CFTR_NOS3_ZFPM2_PCSK5_LIPA_RBP4_TBX5_FGF9_SMAD2_SIM2
GO:0004385_guanylate_kinase_activity	6	6	6	1.85965e-08	0.211	MAGI3_CARD11_TJP2_DLG2_MPP2_CASK
GO:0016875_ligase_activity__forming_carbon-oxygen_bonds	6	6	6	2.27101e-08	0.211	LARS_FARS2_CARS_CARS2_TARSL2_KARS
GO:0045061_thymic_T_cell_selection	4	4	4	2.42892e-06	0.211	ITPKB_DOCK2_CARD11_JAG2
PANTHER_BIOLOGICAL_PROCESS_Apoptotic_processes	3	3	3	1.84351e-05	0.211	DNASE2B_DNASE1L3_HIP1
GO:0006707_cholesterol_catabolic_process	3	3	3	2.05768e-05	0.211	TRERF1_CYP39A1_CYP46A1
GO:0005977_glycogen_metabolic_process	2	2	2	0.000257593	0.211	PRKAG2_GYG2
PC_Syndecan-4-mediated_signaling_events	68	68	66	1.21962e-62	0.212	CDC42_VAV3_WNT3A_TCF7L1_KDM3A_CASP8_FN1_PPARG_MITF_TNIK_KCNIP4_MAPK10_LEF1_VCAN_CAMK4_CAMK2A_FBXW11_MAK_RANBP9_CCND3_MAP3K7_PLG_HIP1_CDK6_NKX3-1_PTK2B_SDCBP_CHD7_NCOA2_CTHRC1_KDM4C_PIP5K1B_TLE4_TLE1_ROR2_SVIL_ZMIZ1_BTRC_TCF7L2_ADAM12_CCND2_LRP6_LATS2_CHD8_DAAM1_ACTN1_PIAS1_AXIN1_MMP2_PELP1_DVL2_NLK_CACNA1G_AXIN2_PRKCA_LAMA1_LAMA3_TCF4_RANBP3_KLK3_PPP2R1A_SDC4_SALL4_TMPRSS2_TBL1X_MED12
GO:0000932_cytoplasmic_mRNA_processing_body	5	5	4	1.35175e-06	0.212	MEX3A_BTBD1_TNRC6A_BTBD2
PC_Ion_transport_by_P-type_ATPases	4	4	4	1.80543e-06	0.212	ATP8A1_ATP2B1_ATP2C2_ATP2A3
PANTHER_MOLECULAR_FUNCTION_Protein_kinase	64	64	62	6.77581e-59	0.213	EPHB2_TIE1_ROR1_TNNI3K_NTRK1_PLXNA2_ALK_LRPPRC_MERTK_ACVR1_ERBB4_EPHA4_PASK_IRAK2_TGFBR2_EPHA3_NEK11_RYK_EPHB1_TNIK_KDR_EPHA5_MAP3K1_COL4A3BP_CSF1R_STK10_FLT4_TTK_EPHA7_MAP3K5_MAP3K4_EGFR_PLXNA4_SGK223_PDGFRL_PBK_STK3_TEK_NTRK2_ROR2_MUSK_RET_FGFR2_SIK3_PLXNC1_FLT1_PAK6_MAP2K1_NTRK3_IGF1R_MAP2K4_STRADA_MAP2K6_AATK_MAP2K2_INSR_MAP4K1_AXL_PAK7_STK4_MAP3K15_PDK3
ST_MYOCYTE_AD_PATHWAY	11	11	11	2.41043e-13	0.213	EPHB2_ITPR1_CFB_ITPR3_GNAI1_GNAQ_KAT5_ITPR2_DLG4_RYR1_MAPK1
REACTOME_HDL_MEDIATED_LIPID_TRANSPORT	5	5	5	2.45204e-07	0.213	BMP1_ABCA1_CUBN_CETP_ABCG1
GO:0046209_nitric_oxide_metabolic_process	3	3	3	2.11631e-05	0.213	NOS3_NOS1_RORA
GO:0032330_regulation_of_chondrocyte_differentiation	2	2	2	0.000223316	0.213	GLI2_GLI3
PANTHER_MOLECULAR_FUNCTION_Guanylate_cyclase	2	2	2	0.000264947	0.213	ADCY10_GUCY1A2
GO:0005911_cell-cell_junction	58	58	57	8.27508e-55	0.214	INADL_MAGI3_ASH1L_CTNNA2_SCN2A_SCN1A_ABCB11_ITGA6_PARD3B_SCN5A_MAGI1_PVRL3_SHROOM3_PDZD2_OCLN_SYNPO_DSP_GJB7_PTPRK_CLDN20_MLLT4_SCRIB_PGM5_TJP2_MPP7_PARD3_CTNNA3_DLG5_SORBS1_ABCC2_COL17A1_NRAP_LIN7C_PVRL1_LIN7A_P2RX7_LMO7_CLDN10_CDC42BPB_CGNL1_TLN2_CSK_ARHGAP17_CDH5_CDH3_EVPL_EPB41L3_PTPRM_VAPA_CDH2_DSG3_PARD6G_PVRL2_SYMPK_IGSF5_MYH9_SHROOM2
GO:0044087_regulation_of_cellular_component_biogenesis	32	32	30	1.4841e-30	0.214	CAPZB_CDC42_SPTBN1_PLEK_ADD2_TACR1_NCK2_ARPC2_WNT7A_CCK_ROBO2_ADD1_KIT_MAP3K1_MAP1B_MDN1_PARK2_SCIN_ARPC1B_PRKCQ_SLIT1_PVRL1_SACS_GPR65_SMAD3_TSC2_PRKCA_SPTBN4_TRIOBP_ARHGAP6
GO:0048168_regulation_of_neuronal_synaptic_plasticity	7	7	7	2.21497e-09	0.214	EPHB2_NCDN_KIT_GRIK2_GRIN2B_RASGRF1_GRIN2A
GO:0070206_protein_trimerization	5	5	5	1.65326e-07	0.214	SKI_TRPM8_SCARA5_TRIM21_TRIM22
REACTOME_SIGNALING_BY_CONSTITUTIVELY_ACTIVE_EGFR	5	5	5	1.95546e-07	0.214	PIK3CA_EGF_GAB1_PIK3R1_EGFR
GO:0051283_negative_regulation_of_sequestering_of_calcium_ion	3	3	3	1.84691e-05	0.214	RYR2_P2RX7_RYR1
REACTOME_SYNTHESIS_OF_GLYCOSYLPHOSPHATIDYLINOSITOL_GPI	2	2	2	0.00016898	0.214	SEMA6D_PIGN
GO:0007010_cytoskeleton_organization	121	121	117	5.81406e-107	0.215	NPHP4_CAPZB_CDC42_CNN3_KISS1_NUAK2_FMN2_ROCK2_SPAST_CCDC88A_VPS54_PLEK_ANTXR1_ADD2_NCK2_FMNL2_XIRP2_TTN_FGD5_ATP2C1_BFSP2_PRKCI_TACC3_ADD1_ABLIM2_LIMCH1_CEP135_SHROOM3_FHDC1_PALLD_FGF10_ERBB2IP_MAP1B_SEMA6A_ARAP3_ARHGAP26_SGCD_DOCK2_NEDD9_RANBP9_PACSIN1_DST_TTK_EPB41L2_SCIN_ELMO1_PCLO_ARPC1A_CALD1_DNAJB6_TNKS_SGCZ_PTK2B_HOOK3_SDCBP_MTSS1_TMOD1_ABL1_SVIL_PRKG1_KIF11_PLCE1_SORBS1_INA_SMC3_ABLIM1_TA…
Panther_Opioid_proopiomelanocortin_pathway	6	6	6	1.84214e-08	0.215	OPRD1_OPRM1_GNAI1_GNG2_GNAO1_GNG7
PC_Glucocorticoid_receptor_regulatory_network	13	13	13	7.1426e-15	0.216	PBX1_POU2F1_NCOA1_CREB1_MAPK10_NFKB1_NR3C1_SGK1_NCOA2_SPI1_NFATC1_BAX_MAPK1
PID_CD8TCRDOWNSTREAMPATHWAY	12	12	12	2.80148e-14	0.216	PRKCE_STAT4_MAPK9_PRKCQ_MAP2K1_PRKCB_PRKCA_NFATC1_MAP2K2_NFATC2_IFNAR1_MAPK1
PC_Ras_signaling_in_the_CD4+_TCR_pathway	9	9	9	2.30625e-11	0.216	POU2F1_RCAN2_MAP2K1_PRKCB_PRKCA_NFATC2_RCAN1_MAPK1_CABIN1
GO:0046634_regulation_of_alpha-beta_T_cell_activation	8	8	8	1.44423e-10	0.216	ITPKB_TGFBR2_CBLB_CD80_CD86_GIMAP5_SYK_ITCH
BIOCARTA_NOS1_PATHWAY	7	7	7	1.48526e-09	0.216	PRKAR1B_GRIN2B_NOS1_GRIN2A_PRKCB_DLG4_PRKCA
REACTOME_DOPAMINE_NEUROTRANSMITTER_RELEASE_CYCLE	4	4	4	1.79077e-06	0.216	RIMS1_SYT1_SYN3_SYN1
REACTOME_ACTIVATION_OF_NMDA_RECEPTOR_exprON_GLUTAMATE_BINDING_AND_POSTSYNAPTIC_EVENTS	19	19	19	1.45106e-20	0.217	RPS6KA1_ADCY3_CREB1_CAMK2D_GRIA2_RASGRF2_CAMK4_CAMK2A_GRIA1_RPS6KA2_CAMK2B_ADCY8_GRIA4_GRIN2B_RASGRF1_GRIN2A_CAMKK1_MAPK1_GRIA3
GO:0005310_dicarboxylic_acid_transmembrane_transporter_activity	7	7	7	1.84284e-09	0.217	SLC1A7_SLC1A3_SLC1A1_SLC1A2_SLC25A21_SLC1A6_SLC13A3
GO:0046326_positive_regulation_of_glucose_import	6	6	6	1.62209e-08	0.217	ERBB4_PRKCI_PIK3R1_SORBS1_SLC1A2_INSR
GO:0009190_cyclic_nucleotide_biosynthetic_process	7	7	7	2.86414e-09	0.218	ADCY10_ADCY3_ADCY5_ADCY2_ADCY8_GUCY1A2_ADCY9
GO:0035097_histone_methyltransferase_complex	5	5	5	1.95691e-07	0.218	HDAC9_SETD1B_CHD8_MGA_PELP1
BIOCARTA_GATA3_PATHWAY	3	3	3	3.2031e-05	0.218	PRKAR1B_NFATC1_NFATC2
GO:0006725_cellular_aromatic_compound_metabolic_process	39	39	38	4.12973e-38	0.219	CDA_DPYD_AMPD1_TGFB2_KMO_XDH_CYP1B1_EPAS1_KYNU_NR4A2_DRD3_UMPS_ALDH1L1_ETFDH_SLC6A3_OCLN_SNCB_TPMT_MOXD1_MTHFD1L_PARK2_PON2_TPK1_EPHX2_IDO2_DPYS_SQLE_TYR_TPH2_HPD_CLYBL_GSTZ1_HDC_GRIN2A_ACSM1_PEMT_MOCOS_MAPK1
PANTHER_BIOLOGICAL_PROCESS_RNA_localization	10	10	10	3.36506e-12	0.219	MAGOH_WDR63_CPEB2_DYNC1I1_TNPO3_STAU2_NUP98_CPEB1_NPLOC4_SPIRE1
PANTHER_MOLECULAR_FUNCTION_Serine/threonine_protein_kinase_receptor	7	7	7	2.21473e-09	0.219	LRPPRC_ACVR1_PASK_IRAK2_TGFBR2_SGK223_SIK3
GO:0021988_olfactory_lobe_development	4	4	4	2.16789e-06	0.219	ROBO2_ROBO1_HTT_SLIT2
GO:0040008_regulation_of_growth	79	79	75	1.32862e-70	0.22	TP73_CDA_PPT1_NGF_LMX1A_MAEL_PAPPA2_TGFB2_PARP1_ACVR1C_CREB1_PPARG_FAM107A_DCBLD2_DRD3_GAP43_IGSF11_PIK3CA_HTRA3_APBB2_CAMK2D_SLC6A3_MAP1B_CDHR2_NEDD9_WISP3_SEMA3A_MUC12_NRCAM_GATA4_PTK2B_CHD7_NOV_WISP1_PRKCQ_NRP1_MBL2_SGPL1_NRG3_PLCE1_HTRA1_ABTB2_CD44_KAT5_HEPACAM_CACNA1C_NELL2_CHPT1_IGF1_PTPN11_TBX5_FGF9_TMX1_TSHR_KIF26A_SMAD3_MORF4L1_NTRK3_WFDC1_NTN1_STAT3_RPS6KB1_BCL2_INSR_SPTBN4_PPP2R1A_ATRN…
REACTOME_PLC_BETA_MEDIATED_EVENTS	18	18	18	1.18586e-19	0.22	PLA2G4A_ADCY3_PDE1A_CREB1_ADCY5_ADCY2_CAMK4_ITPR3_PRKAR1B_GNAI1_ADCY8_ITPR2_PLCB2_ADCY9_GNAO1_PRKCA_PLCB1_MAPK1
GO:0015179_L-amino_acid_transmembrane_transporter_activity	17	17	16	5.11453e-18	0.22	SLC1A7_SLC25A12_SLC6A1_SLC1A3_SLC25A13_SLC1A1_SLC1A2_SLC6A13_SLC38A1_SLC17A8_SLC7A1_SLC7A8_OCA2_SLC1A6_SLC7A9_SLC13A3
GO:0032400_melanosome_localization	3	3	3	2.09555e-05	0.22	BBS7_MAP2K1_SHROOM2
GO:0051875_pigment_granule_localization	3	3	3	2.09555e-05	0.22	BBS7_MAP2K1_SHROOM2
GO:0044042_glucan_metabolic_process	2	2	2	0.000257593	0.22	PRKAG2_GYG2
GO:0007631_feeding_behavior	12	12	12	3.49292e-14	0.221	LEPR_TACR1_UBR3_CCK_HCRTR2_FYN_NPY_CPT1A_GRIN2B_STAT3_APP_HTR2C
GO:0010828_positive_regulation_of_glucose_transport	6	6	6	1.62209e-08	0.221	ERBB4_PRKCI_PIK3R1_SORBS1_SLC1A2_INSR
GO:0033700_phospholipid_efflux	2	2	2	0.000268287	0.221	ABCA1_ABCG1
GO:0001822_kidney_development	35	35	35	5.9675e-35	0.222	PCSK9_PBX1_NID1_PAX8_GLI2_COL4A3_RARB_ROBO2_TIPARP_WFS1_SLIT2_LEF1_SMAD1_GDNF_FGF10_PKHD1_C1GALT1_GLI3_EYA1_PCSK5_INVS_ITGA8_RET_ARID5B_SGPL1_PLCE1_CD44_ZBTB16_CEP290_FBN1_MYO1E_HNF1B_BCL2_BMP7_UPK3A
GO:0014073_response_to_tropane	6	6	6	2.94387e-08	0.222	SLC6A1_DRD3_TACR3_SLC6A3_PTK2B_ABAT
GO:0008233_peptidase_activity	132	132	119	5.42494e-109	0.223	CASP9_ECE1_PSMB2_RHBDL2_ZMPSTE24_AGBL4_USP24_PIGK_NCSTN_PAPPA2_RNPEP_CAPN8_CAPN9_CAPN13_USP34_DPP10_CASP8_ECEL1_CRBN_ADAMTS9_CPB1_NAALADL2_USP13_MASP1_HTRA3_CORIN_TMPRSS11B_CTSO_TLL1_ADAM29_SPCS3_F11_ADAMTS16_ADAMTS12_NLN_ERAP1_AQPEP_ADAM19_ADAMTS2_CFB_TINAG_PLG_CPVL_PEG10_SERPINE1_RELN_IMMP2L_CPA5_DPP6_LONRF1_BMP1_ADAM7_ADAM18_GGH_CPA6_MMP16_ADAMTSL1_PRSS3_PCSK5_PAPPA_ADAMTSL2_PITRM1_ADAMTS14_TL…
GO:0007389_pattern_specification_process	60	58	57	1.66394e-54	0.223	PAX7_GRHL3_HIPK1_PBX1_WNT3A_CYP26B1_TCF7L1_GLI2_ZEB2_ACVR1_SATB2_WNT7A_TGFBR2_HTT_RBPJ_SHROOM3_BMPR1B_LEF1_BBS7_SMAD1_SEMA5A_FGF10_BMP5_GLI3_RELN_HIPK2_GATA4_NKX3-1_ASPH_EYA1_MLLT3_PCSK5_ROR2_LMX1B_NRP1_LRP5_ATM_ZBTB16_DSCAML1_LRP6_HOXC4_FRS2_ALX1_TBX5_FLT1_AXIN1_FTO_DVL2_HNF1B_WNT3_AXIN2_SMAD2_OVOL2_BMP7_SIM2_MID1_BCOR
REACTOME_DOWNSTREAM_SIGNALING_OF_ACTIVATED_FGFR	29	29	29	1.14952e-29	0.223	CASP9_ADCY3_PRKCE_PDE1A_CREB1_ADCY5_PIK3CA_GAB1_ADCY2_FGF10_PIK3R1_CAMK4_FGF1_FGF18_ITPR3_PRKAR1B_ADCY8_FGFR2_ITPR2_FRS2_FGF9_KL_MAP2K1_TSC2_ADCY9_PRKCA_MAP2K2_YWHAB_MAPK1
GO:0042734_presynaptic_membrane	16	16	16	9.94179e-18	0.223	ADORA1_ERC2_CAMK2A_GABRA6_RIMS1_GRIK2_GRM1_GRM3_GRM8_SCRIB_SLC1A2_GRIK4_ERC1_GRIN2B_SYT1_GRIN2A
PID_EPOPATHWAY	15	15	15	7.45831e-17	0.223	RAP1A_INPP5D_TEC_NFKB1_GAB1_PIK3R1_LYN_JAK2_RAPGEF1_VAV2_TRPC6_PTPN6_PTPN11_PLCG2_BCL2
GO:0009306_protein_secretion	11	11	11	6.00491e-13	0.223	NLRP3_NLRC4_PLEK_TRAF3IP2_EEPD1_LYN_PCSK5_ABCA1_TNFSF13B_LTBP2_NOX5
GO:0050926_regulation_of_positive_chemotaxis	9	9	9	2.03588e-11	0.223	F3_KDR_FGF10_ITGA2_F7_SMAD3_IL16_CDH13_PRKCA
GO:0007040_lysosome_organization	7	7	7	2.80188e-09	0.223	PPT1_ARSB_HOOK3_CLVS1_ABCA1_FAM160A2_MYO7A
GO:0009725_response_to_hormone_stimulus	90	90	90	8.85728e-84	0.224	FABP3_PIK3R3_PCSK9_LEPR_TGFBR3_NGF_HMGCS2_IL6R_ADCY10_PLA2G4A_TGFB2_PARP1_ADCY3_SRD5A2_LHCGR_TACR1_KDM3A_IL1RN_ACVR1C_ERBB4_SLC6A1_PPARG_KAT2B_ROBO2_ADCY5_SI_BCHE_PRKCI_PLD1_ABCC5_SLIT2_TACR3_GAB1_ADCY2_ITGA2_PIK3R1_MAP1B_ARSB_RNF14_PPARGC1B_SLIT3_BCKDHB_ESR1_PRKAR1B_HDAC9_STEAP2_NAMPT_CFTR_NOS3_PTK2B_ADAM9_LYN_GGH_ANGPT1_ADCY8_VLDLR_JAK2_CA9_RXRA_PRKCQ_RBP4_SORBS1_PNLIPRP1_CCND2_APOBEC1_PTPN11_A…
PID_SHP2_PATHWAY	26	26	26	5.16862e-27	0.224	JAK1_NGF_IL6R_NTRK1_PIK3CA_KDR_EGF_GAB1_PIK3R1_MLLT4_EGFR_GNAI1_NOS3_PAG1_SDC2_ANGPT1_JAK2_TEK_NTRK2_FRS2_IGF1_PTPN11_MAP2K1_NTRK3_IGF1R_MAP2K2
GO:0001508_regulation_of_action_potential	19	19	19	1.28178e-20	0.224	NFASC_TACR1_MAL_SCN2A_SCN1A_NAB1_KCNMB2_PPARD_GRIK2_KCND2_GNAQ_KCNMA1_SBF2_GRIN2B_P2RX7_ACSBG1_GRIN2A_MBP_PRX
GO:0045785_positive_regulation_of_cell_adhesion	18	18	18	1.81838e-19	0.224	VAV3_TGFB2_NID1_ITGA6_CD47_EGFLAM_ITGA2_EDIL3_FGF1_IL12B_VWC2_CD36_CDK6_ADAM9_HSD17B12_SMAD3_CDH13_VAV1
GO:0050921_positive_regulation_of_chemotaxis	11	11	11	4.67667e-13	0.224	F3_IL6R_SLIT2_KDR_FGF10_ITGA2_F7_SMAD3_IL16_CDH13_PRKCA
GO:0016835_carbon-oxygen_lyase_activity	10	10	10	2.73977e-12	0.224	CA6_GMDS_TAP2_CA8_ACO1_CA9_AUH_ALAD_ECH1_ACO2
Panther_Notch_signaling_pathway	9	9	9	2.28042e-11	0.224	HEYL_DAB1_NCSTN_KAT2B_LNX1_NCOR2_FUT8_JAG2_NEURL4
GO:0043039_tRNA_aminoacylation	6	6	6	2.27101e-08	0.224	LARS_FARS2_CARS_CARS2_TARSL2_KARS
GO:0048665_neuron_fate_specification	2	2	2	0.000223316	0.224	GLI2_GLI3
REACTOME_NCAM_SIGNALING_FOR_NEURITE_OUT_GROWTH	27	27	26	3.75168e-27	0.225	CNTN2_SPTBN1_CACNB4_CREB1_COL4A3_COL6A3_GDNF_ST8SIA4_COL9A1_FYN_COL1A2_COL5A1_CACNB2_NCAM1_COL2A1_COL4A2_RPS6KA5_MAP2K1_ST8SIA2_CACNA1G_MAP2K2_SPTBN4_YWHAB_COL6A1_MAPK1_CACNA1I
GO:0007606_sensory_perception_of_chemical_stimulus	24	23	20	1.10815e-21	0.225	OR10R2_ADCY3_UBR3_GRM7_SLIT2_SLC6A3_ITPR3_NPY_GRM8_OR13C5_OR51E2_OR52B6_OR9Q1_SCNN1A_OR8S1_OR10G3_PLCB2_SCNN1B_CNGB1_NCAM2
GO:0004553_hydrolase_activity__hydrolyzing_O-glycosyl_compounds	16	16	15	7.01325e-17	0.225	MAN1C1_CHIA_MAN1A2_CHIT1_NEU4_GLB1_KIAA2018_SI_MANBA_HPSE2_OTOG_ACER3_KL_LCTL_EDEM2
GO:0030178_negative_regulation_of_Wnt_receptor_signaling_pathway	14	14	14	4.39178e-16	0.225	DKK2_GLI3_TLE1_DKK3_LRP6_LRP1_FGF9_CHD8_AXIN1_TSC2_WWOX_NLK_AXIN2_MED12
GO:0016836_hydro-lyase_activity	10	10	10	2.73977e-12	0.225	CA6_GMDS_TAP2_CA8_ACO1_CA9_AUH_ALAD_ECH1_ACO2
SIG_REGULATION_OF_THE_ACTIN_CYTOSKELETON_BY_RHO_GTPASES	8	8	8	2.9855e-10	0.225	CDC42_ROCK2_ACTR2_MYLK_FLNC_PAK6_MYH2_PAK7
REACTOME_RNA_POL_III_TRANSCRIPTION	4	4	4	2.194e-06	0.225	POU2F1_NFIB_POLR3A_POLR3H
GO:0032401_establishment_of_melanosome_localization	3	3	3	2.09555e-05	0.225	BBS7_MAP2K1_SHROOM2
GO:0016410_N-acyltransferase_activity	13	13	12	4.02362e-14	0.226	NCOA1_SUPT7L_KAT2B_CDYL_AGPAT4_AGPAT5_NAT2_HGSNAT_NMT2_KAT5_USP22_AGPAT3
GO:0008093_cytoskeletal_adaptor_activity	5	5	5	1.92369e-07	0.226	NCK2_SORBS2_ARHGAP26_SDCBP_MTSS1
GO:0034375_high-density_lipoprotein_particle_remodeling	4	4	4	1.67727e-06	0.226	LIPC_CETP_LIPG_ABCG1
REACTOME_POST_NMDA_RECEPTOR_ACTIVATION_EVENTS	15	15	15	7.1709e-17	0.227	RPS6KA1_ADCY3_CREB1_CAMK2D_RASGRF2_CAMK4_CAMK2A_RPS6KA2_CAMK2B_ADCY8_GRIN2B_RASGRF1_GRIN2A_CAMKK1_MAPK1
REACTOME_ADENYLATE_CYCLASE_ACTIVATING_PATHWAY	6	6	6	2.33168e-08	0.227	ADCY3_ADCY5_ADCY2_ADCY8_ADCY9_GNAL
GO:0050999_regulation_of_nitric-oxide_synthase_activity	2	2	2	0.000298873	0.227	EGFR_HIF1A
SIG_BCR_SIGNALING_PATHWAY	21	21	21	1.99048e-22	0.228	PIK3CD_INPP5D_ITPR1_PIK3CA_PIK3R1_ITPR3_LYN_SYK_BLNK_ITPR2_PPP1R13B_CSK_PLCG2_BCL2_NFATC1_VAV1_CD22_MAP4K1_NFATC2_MAPK1_BCR
GO:0005548_phospholipid_transporter_activity	20	20	20	1.52152e-21	0.228	ABCA4_ATP8B2_PLSCR4_ATP11B_ATP8A1_ATP10D_ATP10B_ABCA1_ATP8A2_ATP11A_ATP10A_ATP8B4_CETP_PITPNM3_PCTP_PITPNC1_ATP8B1_ATP9B_ATP9A_ABCG1
GO:0045667_regulation_of_osteoblast_differentiation	12	12	12	3.75037e-14	0.228	SKI_IL6R_ACVR1_OSTN_BMPR1B_SMAD1_BMP6_CDK6_NELL1_SMAD3_AXIN2_BMP7
GO:0045859_regulation_of_protein_kinase_activity	91	91	91	2.74546e-84	0.229	TP73_LRP8_DAB1_LPAR3_PROK1_ADCY10_ADORA1_TGFB2_ADCY3_CCDC88A_TGFA_NCK2_ZEB2_ZAK_TTN_ALS2_DGKD_SH3BP5_TGFBR2_CCK_GAP43_ADCY5_MAP3K13_DGKG_ZFYVE28_KIT_EGF_ADCY2_PRLR_FGF10_ITGA1_MAP3K1_RIPK1_CCND3_MAP3K7_PKIB_MAP3K5_GRM1_MAP3K4_PRKAR1B_DGKB_EGFR_RELN_DGKI_PRKAG2_PTK2B_ADAM9_PKIA_ADCY8_VLDLR_JAK2_SYK_RGS3_TNFSF15_C5_PARD3_PLCE1_HIPK3_MAP3K11_CHEK1_CCND2_DUSP16_FGD4_LRRK2_LRP1_FRS2_PTPN11_P2RX7_LATS2…
PC_EPO_signaling_pathway	15	15	15	7.45831e-17	0.229	RAP1A_INPP5D_TEC_NFKB1_GAB1_PIK3R1_LYN_JAK2_RAPGEF1_VAV2_TRPC6_PTPN6_PTPN11_PLCG2_BCL2
GO:0032409_regulation_of_transporter_activity	13	13	13	4.25571e-15	0.229	CACNB4_PPARG_DRD3_PON1_JPH1_NCS1_STIM1_WWP2_PLCG2_JPH3_INSR_JPH2_IL1RAPL1
PC_EphrinA-EPHA_pathway	11	11	11	4.67907e-13	0.229	VAV3_EPHA4_NGEF_EPHA3_PIK3CA_EPHA5_PIK3R1_EFNA5_FYN_LYN_TIAM1
GO:0006903_vesicle_targeting	4	4	4	2.33083e-06	0.229	NLGN1_YKT6_GBF1_LRMP
GO:0005923_tight_junction	22	22	22	3.70242e-23	0.23	INADL_MAGI3_ASH1L_PARD3B_MAGI1_OCLN_SYNPO_CLDN20_TJP2_MPP7_PARD3_LIN7C_LIN7A_CLDN10_CGNL1_ARHGAP17_CDH5_VAPA_PARD6G_SYMPK_IGSF5_SHROOM2
Panther_FAS_signaling_pathway	9	9	8	2.63983e-10	0.23	LMNA_PARP1_CASP8_LMNB1_SCIN_CASP7_IFLTD1_NLRP1
REACTOME_DEPOSITION_OF_NEW_CENPA_CONTAINING_NUCLEOSOMES_AT_THE_CENTROMERE	4	4	4	2.91938e-06	0.23	RBBP4_CENPO_CENPK_RBBP7
GO:0019207_kinase_regulator_activity	17	17	17	1.04689e-18	0.231	PIK3R3_RAPGEF4_ALS2_SH3BP5_KAT2B_RHOH_EGF_ROPN1L_PIK3R1_PKIB_PRKAR1B_PRKAG2_NRG1_PKIA_IKBKAP_NRG3_MALT1
GO:0004812_aminoacyl-tRNA_ligase_activity	6	6	6	2.27101e-08	0.231	LARS_FARS2_CARS_CARS2_TARSL2_KARS
REACTOME_SHC_RELATED_EVENTS	6	6	6	2.97232e-08	0.231	SHC3_MAP2K1_MAP2K2_INSR_YWHAB_MAPK1
GO:0030036_actin_cytoskeleton_organization	71	71	70	1.16003e-66	0.232	NPHP4_CAPZB_CDC42_CNN3_NUAK2_FMN2_ROCK2_PLEK_ANTXR1_ADD2_NCK2_FMNL2_XIRP2_TTN_FGD5_ATP2C1_PRKCI_ADD1_LIMCH1_SHROOM3_FHDC1_FGF10_ARHGAP26_DOCK2_NEDD9_EPB41L2_SCIN_ELMO1_ARPC1A_CALD1_PTK2B_SDCBP_MTSS1_TMOD1_ABL1_PRKG1_SORBS1_PARVA_ARHGEF17_ARHGDIB_EPS8_FGD4_SSH1_RHOF_LCP1_DIAPH3_KLHL1_MYH6_FERMT2_DAAM1_RHOJ_GPR65_CDC42BPB_INF2_CORO2B_MYH11_FHOD1_GAS7_EPB41L3_FHOD3_BCL2_MYO9B_PREX1_MYH9_TRIOBP_SHROO…
GO:0035295_tube_development	56	56	56	7.58395e-54	0.232	PDPN_WNT4_MAN1A2_PBX1_WNT3A_EPAS1_GLI2_HS6ST1_ZEB2_ACVR1_CASP8_TGFBR2_KDR_SHROOM3_EGF_BBS7_SEMA5A_FGF10_FGF1_FGF18_ADAMTS2_TINAG_MAP3K7_HECA_GLI3_TNS3_CFTR_NOS3_GATA4_NKX3-1_FZD3_EYA1_FZD6_ZFPM2_SCRIB_PCSK5_NRP1_RET_LIPA_RBP4_CD44_ALX1_IGF1_TBX5_FGF9_FLT1_RGMA_TSC2_DVL2_GNA13_SMAD2_BCL2_OVOL2_BMP7_SIM2_CELSR1
GO:0008060_ARF_GTPase_activator_activity	11	11	11	4.37213e-13	0.232	ASAP2_AGFG1_AGAP1_ARAP2_ARAP3_SMAP1_AGAP3_ASAP1_ARFGAP2_GIT2_ACAP1
GO:0048567_ectodermal_gut_morphogenesis	5	5	5	2.41645e-07	0.232	GLI2_TINAG_GLI3_GATA4_TCF7L2
GO:0046640_regulation_of_alpha-beta_T_cell_proliferation	4	4	4	2.03896e-06	0.232	CBLB_CD80_SYK_ITCH
GO:0015924_mannosyl-oligosaccharide_mannosidase_activity	4	4	4	3.03198e-06	0.232	MAN1C1_MAN1A2_KIAA2018_EDEM2
BIOCARTA_EPO_PATHWAY	3	3	3	2.34358e-05	0.232	JAK2_PTPN6_MAP2K1
PANTHER_BIOLOGICAL_PROCESS_Other_polysaccharide_metabolism	38	37	35	7.01597e-35	0.233	MAN1C1_ST6GALNAC3_HS2ST1_EXTL2_CHIA_MAN1A2_CHIT1_GALNT2_GALNT14_GALNT13_GALNT5_GALNT3_UGT1A10_B4GALT4_UGT2B7_UGT8_GALNTL6_ST8SIA4_NDST1_GALNT10_WBSCR17_EXT1_HAS2_NANS_EXT2_ST8SIA1_GALNT4_ST8SIA2_HS3ST2_HS3ST4_GALNS_HS3ST3A1_ST8SIA5_EDEM2_PPEF1
REACTOME_SIGNALING_BY_FGFR	31	31	31	2.32396e-31	0.233	CASP9_ADCY3_PRKCE_PDE1A_CREB1_IL17RD_ADCY5_PIK3CA_GAB1_ADCY2_FGF10_PIK3R1_CAMK4_FGF1_FGF18_ITPR3_PRKAR1B_ADCY8_FGFR2_ITPR2_FRS2_FGF9_KL_MAP2K1_TSC2_ADCY9_PRKCA_MAP2K2_PPP2R1A_YWHAB_MAPK1
REACTOME_SEMAPHORIN_INTERACTIONS	23	23	22	4.2211e-23	0.233	CDC42_SEMA4A_PLXNA2_ROCK2_DPYSL5_FARP2_SEMA5A_ITGA1_SEMA6A_HSP90AB1_FYN_SEMA3A_DPYSL2_NRP1_DPYSL4_PLXNC1_SEMA6D_MYH11_MYH14_LIMK2_MYH9_RAC2
GO:0009953_dorsal/ventral_pattern_formation	9	9	9	1.70759e-11	0.233	PAX7_GLI2_WNT7A_BMPR1B_GLI3_LMX1B_DSCAML1_SMAD2_OVOL2
BIOCARTA_ECM_PATHWAY	7	7	7	2.437e-09	0.233	MYLK_PIK3CA_ITGA1_PIK3R1_FYN_MAP2K1_MAPK1
GO:0006418_tRNA_aminoacylation_for_protein_translation	6	6	6	2.27101e-08	0.233	LARS_FARS2_CARS_CARS2_TARSL2_KARS
PC_tRNA_Aminoacylation	5	5	5	2.52899e-07	0.233	LARS_FARS2_CARS_CARS2_KARS
GO:0009132_nucleoside_diphosphate_metabolic_process	3	3	3	2.38187e-05	0.233	AK5_ENTPD3_NUDT5
GO:0034708_methyltransferase_complex	5	5	5	1.95691e-07	0.234	HDAC9_SETD1B_CHD8_MGA_PELP1
GO:0030291_protein_serine/threonine_kinase_inhibitor_activity	4	4	4	2.33367e-06	0.234	KAT2B_PKIB_PRKAG2_PKIA
PC_Regulation_of_CDC42_activity	86	86	85	1.72963e-79	0.235	CDC42_COL24A1_PKN2_BCAR3_VAV3_POU2F1_NCF2_ATF3_TGFB2_OBSCN_ROCK2_ITSN2_PRKCE_ACTR2_ATF2_CREB1_ARPC2_DOCK10_NGEF_FARP2_ARHGEF3_KALRN_PLD1_PIK3CA_TNK2_PPARGC1A_TRIO_MAP3K1_PIK3R1_F2RL2_RASGRF2_ARAP3_CYFIP2_DOCK2_MAPK9_TIAM2_CHN2_ELMO1_ARPC1B_ARHGEF10_PREX2_SH3GL2_PIP5K1B_VAV2_NOXA1_DOCK1_PAX6_KAT5_ARHGEF17_ARHGDIB_EPS8_SRGAP1_HRK_DIAPH3_FARP1_ARHGEF7_MCF2L_JDP2_PLCB2_RASGRF1_AKAP13_ARHGAP17_MMP2_AB…
GO:0001655_urogenital_system_development	39	39	37	1.70802e-36	0.235	PCSK9_PBX1_NID1_PAX8_GLI2_ACVR1_COL4A3_RARB_ROBO2_TIPARP_WFS1_SLIT2_LEF1_SMAD1_GDNF_FGF10_PKHD1_C1GALT1_GLI3_NKX3-1_EYA1_PCSK5_INVS_ITGA8_RET_ARID5B_SGPL1_HELLS_CD44_ZBTB16_CEP290_FBN1_MYO1E_HNF1B_BCL2_BMP7_UPK3A
GO:0008080_N-acetyltransferase_activity	12	12	11	2.78818e-13	0.235	NCOA1_SUPT7L_KAT2B_CDYL_AGPAT4_AGPAT5_NAT2_HGSNAT_KAT5_USP22_AGPAT3
REACTOME_CREB_PHOSPHORYLATION_THROUGH_THE_ACTIVATION_OF_RAS	11	11	11	3.7008e-13	0.235	RPS6KA1_CREB1_CAMK2D_RASGRF2_CAMK2A_RPS6KA2_CAMK2B_GRIN2B_RASGRF1_GRIN2A_MAPK1
REACTOME_SIGNAL_AMPLIFICATION	7	7	6	2.84466e-08	0.235	PLA2G4A_GNAI1_GNAQ_GNG2_GNA13_GNG7
PC_Na+/Cl-_dependent_neurotransmitter_transporters	5	5	5	1.85387e-07	0.235	SLC6A6_SLC6A3_SLC6A5_SLC6A13_SLC6A2
GO:0030574_collagen_catabolic_process	5	5	5	2.60039e-07	0.235	ADAMTS2_MMP16_ADAMTS14_MMP2_PEPD
GO:0002521_leukocyte_differentiation	30	30	30	1.68583e-30	0.236	CDC42_NTRK1_IFI16_ITPKB_BCL11A_CASP8_HDAC4_PPARG_TGFBR2_RHOH_KIT_XRCC4_IL12B_DOCK2_CARD11_HDAC9_GIMAP5_CHD7_TPD52_SYK_BLNK_AICDA_FLT3_TSHR_BCL11B_JAG2_PLCG2_MALT1_BCL2_MYH9
GO:0005246_calcium_channel_regulator_activity	4	4	4	2.35893e-06	0.236	HTT_NPY_GRM3_NRXN3
GO:0019902_phosphatase_binding	17	17	17	1.29775e-18	0.237	MAST2_SMG5_SMG7_PIK3R1_RCAN2_EGFR_MAGI2_GRIN3A_SBF2_PPME1_CACNA1C_AKAP11_CDH5_CDH2_INSR_PPP1R16B_CABIN1
PC_Nucleosome_assembly	4	4	4	2.91938e-06	0.237	RBBP4_CENPO_CENPK_RBBP7
GO:0006221_pyrimidine_nucleotide_biosynthetic_process	3	3	3	2.15515e-05	0.237	AK5_DPYD_UMPS
GO:0050892_intestinal_absorption	3	3	3	2.32449e-05	0.237	ACO1_MOGAT2_VDR
PANTHER_BIOLOGICAL_PROCESS_DNA_replication	19	19	19	2.56855e-20	0.238	RBMS1_RBMS3_RFC1_PAPD7_MCM9_POLD2_RFC2_MCM7_POT1_TNKS_MCM4_EXD3_DNA2_SMC3_RPA1_TLK2_MCM8_MCM5_POLA1
GO:0005086_ARF_guanyl-nucleotide_exchange_factor_activity	8	8	7	2.35617e-09	0.238	PSD4_IQSEC1_KIAA1244_PSD3_PSD_IQSEC3_CYTH4
GO:0004860_protein_kinase_inhibitor_activity	5	5	5	3.13485e-07	0.238	SH3BP5_KAT2B_PKIB_PRKAG2_PKIA
GO:0016755_transferase_activity__transferring_amino-acyl_groups	2	2	2	0.00029054	0.238	F13A1_ATE1
GO:0032312_regulation_of_ARF_GTPase_activity	11	11	11	4.37213e-13	0.239	ASAP2_AGFG1_AGAP1_ARAP2_ARAP3_SMAP1_AGAP3_ASAP1_ARFGAP2_GIT2_ACAP1
GO:0007439_ectodermal_gut_development	5	5	5	2.41645e-07	0.239	GLI2_TINAG_GLI3_GATA4_TCF7L2
GO:0050699_WW_domain_binding	5	5	4	2.63591e-06	0.239	SCNN1A_LITAF_SCNN1B_PMEPA1
GO:0051338_regulation_of_transferase_activity	98	98	98	4.61155e-90	0.24	TP73_LRP8_DAB1_LPAR3_VAV3_PROK1_ADCY10_ADORA1_TGFB2_ADCY3_CCDC88A_TGFA_NCK2_ZEB2_ZAK_TTN_ALS2_DGKD_PPARG_SH3BP5_TGFBR2_CCK_GAP43_ADCY5_MAP3K13_DGKG_ZFYVE28_KIT_EGF_ADCY2_PRLR_FGF10_ITGA1_MAP3K1_SERINC5_RIPK1_CCND3_MAP3K7_PKIB_MAP3K5_GRM1_MAP3K4_PRKAR1B_DGKB_EGFR_RELN_POT1_DGKI_PRKAG2_PINX1_PTK2B_ADAM9_PKIA_NBN_ADCY8_VLDLR_JAK2_SYK_RGS3_TNFSF15_C5_VAV2_PARD3_PLCE1_HIPK3_MAP3K11_CHEK1_CCND2_DUSP16_…
REACTOME_UNBLOCKING_OF_NMDA_RECEPTOR_GLUTAMATE_BINDING_AND_ACTIVATION	9	9	9	2.82738e-11	0.24	CAMK2D_GRIA2_CAMK2A_GRIA1_CAMK2B_GRIA4_GRIN2B_GRIN2A_GRIA3
GO:0032411_positive_regulation_of_transporter_activity	3	3	3	2.46681e-05	0.24	PON1_STIM1_PLCG2
GO:0016813_hydrolase_activity__acting_on_carbon-nitrogen_(but_not_peptide)_bonds__in_linear_amidines	6	6	3	3.1952e-05	0.24	PADI6_DDAH1_ALLC
GO:0033344_cholesterol_efflux	2	2	2	0.000268287	0.24	ABCA1_ABCG1
GO:0007176_regulation_of_epidermal_growth_factor_receptor_activity	5	5	5	2.79523e-07	0.241	TGFA_NCK2_ZFYVE28_EGF_APP
GO:0016563_transcription_activator_activity	86	86	84	2.54494e-78	0.242	PRDM16_HIVEP3_PMF1_POU2F1_PRRX1_NR5A2_ESRRG_MYT1L_NCOA1_SUPT7L_EPAS1_GTF2A1L_PAX8_GLI2_NR4A2_ATF2_SP100_HDAC4_PPARG_KAT2B_RARB_MITF_NR1I2_CD86_PPARGC1A_LEF1_ELF2_MAML3_SMAD1_CAMK4_RNF14_TCERG1_PPARGC1B_E2F3_PPARD_NFYA_TRERF1_ARID1B_SP4_ZSCAN21_SMARCD3_GATA4_NKX3-1_NCOA2_HNF4G_ABRA_SMARCA2_MED27_RXRA_PDLIM1_NFKB2_TEAD1_KAT5_MAML2_POU2AF1_TEAD4_GRIP1_CEP290_TBX5_HNF1A_PSMD9_CHD8_SMAD3_PIAS1_ZNF423_…
PANTHER_MOLECULAR_FUNCTION_Other_select_calcium_binding_proteins	16	16	16	6.55043e-18	0.242	MACF1_CIB4_KCNIP3_EFHD1_CADPS_KCNIP4_CLGN_KCNIP1_GUCA1A_SMOC2_SCIN_CADPS2_NCS1_COMMD9_SMOC1_RASGRP4
GO:0002026_regulation_of_the_force_of_heart_contraction	3	3	3	2.46521e-05	0.242	SLC8A1_MYH6_PRKCA
GO:0005095_GTPase_inhibitor_activity	3	3	3	3.13878e-05	0.242	TNK2_RHOH_IQGAP2
BIOCARTA_CBL_PATHWAY	5	5	5	2.61056e-07	0.243	EGF_CSF1R_EGFR_PRKCB_PRKCA
PC_Trafficking_of_AMPA_receptors	5	5	5	3.04209e-07	0.243	CAMK2D_CAMK2A_MYO6_GRIP1_DLG4
BIOCARTA_TID_PATHWAY	4	4	4	2.91015e-06	0.243	NFKB1_JAK2_TNFRSF1A_LIN7A
REACTOME_SIGNAL_ATTENUATION	2	2	2	0.000295094	0.243	SHC3_INSR
GO:0009890_negative_regulation_of_biosynthetic_process	128	128	124	2.15369e-113	0.244	SKI_PRDM16_DR1_POU2F1_MDM4_DNMT3A_PLEK_TIA1_TCF7L1_SMYD1_KCNIP3_ARID5A_GLI2_ZEB2_NAB1_SATB2_ACADL_SP100_INPP5D_LRRFIP1_ASB1_HDAC4_GRM7_VHL_PPARG_SATB1_RARB_RYBP_DRD3_NR1I2_ZNF148_IGF2BP2_RBPJ_NFKB1_LEF1_IRF2_MEF2C_PGGT1B_HIVEP1_JARID2_ATXN1_PPARD_PTPRK_EIF2AK1_HDAC9_IGF2BP3_JAZF1_GLI3_GCK_LANCL2_CUX1_FOXP2_POT1_PAX4_HIPK2_GIMAP5_DNAJB6_NRG1_ST18_NCOA2_PKIA_ZFPM2_TRPS1_ZHX2_SMARCA2_GLIS3_PAX5_TLE1…
REACTOME_MYOGENESIS	9	9	9	4.27268e-11	0.244	CDC42_MEF2C_ABL1_TCF12_NEO1_MAP2K6_CDH2_TCF4_CDH4
BIOCARTA_RARRXR_PATHWAY	6	6	6	2.45484e-08	0.244	GTF2B_NCOA1_KAT2B_NCOA2_RXRA_NCOR2
GO:0051926_negative_regulation_of_calcium_ion_transport	6	6	6	4.44591e-08	0.244	NOS3_NCS1_NOS1_GNAO1_BCL2_IL1RAPL1
BIOCARTA_MEF2D_PATHWAY	5	5	5	2.20284e-07	0.244	PRKCB_PRKCA_NFATC1_NFATC2_CABIN1
GO:0019079_viral_genome_replication	5	5	5	2.59621e-07	0.244	NFIA_OPRK1_CTBP2_SUPT5H_SMARCB1
BIOCARTA_IL3_PATHWAY	3	3	3	2.34358e-05	0.244	JAK2_PTPN6_MAP2K1
GO:0042384_cilium_assembly	3	3	3	2.77157e-05	0.244	PKHD1_ONECUT2_OFD1
GO:0050684_regulation_of_mRNA_processing	3	3	3	3.29312e-05	0.244	CELF3_CELF6_CELF4
GO:0051656_establishment_of_organelle_localization	15	15	15	1.34517e-16	0.245	FMN2_LRPPRC_NLGN1_BBS7_YKT6_PINX1_SLIT1_GBF1_LRMP_DLGAP5_MAP2K1_NDE1_NTN1_MYH9_SHROOM2
GO:0009225_nucleotide-sugar_metabolic_process	5	5	5	3.11613e-07	0.245	EXTL2_GMDS_CSGALNACT1_GNE_B4GALNT2
PANTHER_MOLECULAR_FUNCTION_DNA-directed_DNA_polymerase	4	4	4	2.46702e-06	0.245	PAPD7_POLD2_RFC2_POLA1
GO:0007062_sister_chromatid_cohesion	3	3	3	2.20847e-05	0.245	PAPD7_SMC3_PDS5B
GO:0005865_striated_muscle_thin_filament	2	2	2	0.000308267	0.245	TNNI1_TPM4
GO:0019220_regulation_of_phosphate_metabolic_process	125	125	120	2.15152e-109	0.246	TP73_LRP8_DAB1_LPAR3_VAV3_PROK1_IL6R_SMG5_ADCY10_SMG7_ADORA1_TGFB2_ADCY3_PRKCE_CCDC88A_PLEK_TGFA_NCK2_ZEB2_ZAK_TTN_ALS2_DGKD_SH3BP5_TGFBR2_CCK_GAP43_CD80_ADCY5_MAP3K13_DGKG_TNK2_ZFYVE28_KIT_EGF_VEGFC_ADCY2_PRLR_FGF10_NDUFS4_MAP3K1_RIPK1_CCND3_TTK_MAP3K7_PKIB_MAP3K5_GRM1_PPP1R14C_PARK2_PRKAR1B_DGKB_EGFR_MCM7_RELN_DGKI_PRKAG2_PTK2B_ADAM9_LYN_PKIA_NBN_ADCY8_VLDLR_JAK2_SYK_RGS3_TNFSF15_C5_VAV2_PARD3_…
REACTOME_TRNA_AMINOACYLATION	5	5	5	2.52899e-07	0.246	LARS_FARS2_CARS_CARS2_KARS
BIOCARTA_ETS_PATHWAY	3	3	3	2.9841e-05	0.246	CSF1R_ETS1_NCOR2
ST_INTEGRIN_SIGNALING_PATHWAY	32	32	31	8.81537e-31	0.247	CDC42_EPHB2_ROCK2_ACTR2_ITGA6_ITGA9_MYLK_PIK3CA_TNK2_MAPK10_ITGA2_RASGRF2_ARHGAP26_MAPK9_FYN_ASAP1_ABL1_ITGA8_DOCK1_MAP3K11_ARHGEF7_ACTN1_PAK6_TLN2_ITGA11_TERF2IP_PLCG2_MAP2K4_ITGA3_PAK7_MAPK1
PID_INTEGRIN1_PATHWAY	27	27	25	3.42107e-26	0.247	COL11A1_LAMC2_LAMB3_NID1_ITGA6_FN1_COL4A3_COL6A3_ITGA9_ITGA2_F13A1_LAMA2_THBS2_COL1A2_LAMB1_COL5A1_ITGA8_COL2A1_COL4A1_FBN1_ITGA11_ITGA3_LAMA1_LAMA3_COL6A1
REACTOME_ION_TRANSPORT_BY_P_TYPE_ATPASES	16	16	16	1.2048e-17	0.247	ATP2B2_ATP2C1_ATP11B_ATP8A1_ATP10D_ATP10B_ATP8A2_ATP11A_ATP10A_ATP8B4_ATP2C2_ATP2A3_ATP8B1_ATP9B_ATP9A_ATP2B3
PID_EPHA_FWDPATHWAY	11	11	11	4.91403e-13	0.247	VAV3_EPHA4_NGEF_EPHA3_EPHA5_EFNA5_EPHA7_FYN_LYN_VAV2_PIK3R5
GO:0051966_regulation_of_synaptic_transmission__glutamatergic	8	8	8	2.98264e-10	0.247	GRIK3_ADORA1_GRIK2_GRM1_EGFR_GRIA4_HTR2A_GRIK1
GO:0048520_positive_regulation_of_behavior	11	11	11	4.67667e-13	0.248	F3_IL6R_SLIT2_KDR_FGF10_ITGA2_F7_SMAD3_IL16_CDH13_PRKCA
GO:0030512_negative_regulation_of_transforming_growth_factor_beta_receptor_signaling_pathway	7	7	7	3.47662e-09	0.248	SKI_PRDM16_PEG10_SMURF1_HTRA1_CHST11_ONECUT2
REACTOME_ADENYLATE_CYCLASE_INHIBITORY_PATHWAY	7	7	7	4.52986e-09	0.248	ADCY3_ADCY5_ADCY2_GNAI1_ADCY8_ADCY9_GNAL
PANTHER_BIOLOGICAL_PROCESS_Oncogenesis	40	40	39	4.05712e-38	0.249	LHX4_IRF6_MEIS1_MERTK_TMEFF2_ERBB4_RARB_TACC3_RHOH_KIT_SMAD1_IRF2_SKP2_CSF1R_PMS2_PHF14_EGFR_TACC1_TMEFF1_FAM129B_RAPGEF1_PLXDC2_TACC2_CHEK1_FLI1_RARG_TSPAN8_KDM2B_SMAD9_MEIS2_SMAD3_ZFHX3_CDH13_IRF8_ELAC2_SMAD2_BCL2_AXL_ERG
PC_Glutamate_Binding_Activation_of_AMPA_Receptors_and_Synaptic_Plasticity	5	5	5	3.04209e-07	0.249	CAMK2D_CAMK2A_MYO6_GRIP1_DLG4
GO:0030055_cell-substrate_junction	40	40	39	2.2691e-38	0.25	TMEM53_LRRC7_IL1RL1_ARPC2_ARHGAP31_LPP_AFAP1_ITGA2_ERBB2IP_ARHGAP26_NEDD9_DST_OPRM1_TNS3_ABCB1_PTK2B_SDCBP_PGM5_APBB1IP_SORBS1_COL17A1_NRAP_PARVA_CD44_NOX4_DIXDC1_DNAJC15_ARHGEF7_MYH6_FERMT2_ACTN1_TLN2_MYH2_LASP1_SDC4_CASS4_KCNJ15_PARVB_DMD
PC_Arf6_downstream_pathway	29	29	29	2.82951e-29	0.25	CDC42_KALRN_PIK3CA_LPP_EGF_EXOC3_PIK3R1_CYFIP2_MYO6_MLLT4_EGFR_EXOC4_ASAP1_CLTA_RAPGEF1_VAV2_GBF1_PLEKHA7_CTTN_ITGB7_IGF1_ACTN1_IGF1R_KIFC3_ITGAE_PLD2_PVRL2_TIAM1_MAPK1
GO:0015082_di-__tri-valent_inorganic_cation_transmembrane_transporter_activity	18	18	18	2.18367e-19	0.25	ATP2B4_SLC30A6_SLC8A1_ITPR1_ATP2B2_ATP2C1_SLC39A14_SLC25A37_SLC30A8_ITPR2_SLC11A2_ATP2B1_ATP2C2_ATP2A3_SLC39A3_TTYH1_MMGT1_ATP2B3
GO:0014033_neural_crest_cell_differentiation	9	9	9	4.42898e-11	0.25	ZEB2_ACVR1_NRP2_GDNF_SEMA3C_NRG1_RET_EDNRB_OVOL2
REACTOME_NA_CL_DEPENDENT_NEUROTRANSMITTER_TRANSPORTERS	7	7	6	3.37526e-08	0.25	SLC6A9_SLC6A1_SLC6A6_SLC6A3_SLC6A5_SLC6A2
GO:0032934_sterol_binding	3	3	3	3.03665e-05	0.25	ABCA1_CETP_ABCG1
GO:0030866_cortical_actin_cytoskeleton_organization	3	3	3	3.12611e-05	0.25	PLEK_EPB41L2_EPB41L3
GO:0051174_regulation_of_phosphorus_metabolic_process	125	125	120	2.15152e-109	0.251	TP73_LRP8_DAB1_LPAR3_VAV3_PROK1_IL6R_SMG5_ADCY10_SMG7_ADORA1_TGFB2_ADCY3_PRKCE_CCDC88A_PLEK_TGFA_NCK2_ZEB2_ZAK_TTN_ALS2_DGKD_SH3BP5_TGFBR2_CCK_GAP43_CD80_ADCY5_MAP3K13_DGKG_TNK2_ZFYVE28_KIT_EGF_VEGFC_ADCY2_PRLR_FGF10_NDUFS4_MAP3K1_RIPK1_CCND3_TTK_MAP3K7_PKIB_MAP3K5_GRM1_PPP1R14C_PARK2_PRKAR1B_DGKB_EGFR_MCM7_RELN_DGKI_PRKAG2_PTK2B_ADAM9_LYN_PKIA_NBN_ADCY8_VLDLR_JAK2_SYK_RGS3_TNFSF15_C5_VAV2_PARD3_…
SIG_PIP3_SIGNALING_IN_B_LYMPHOCYTES	17	17	17	2.3743e-18	0.251	RPS6KA1_ITPR1_PIK3CA_DAPP1_GAB1_ITPR3_RPS6KA2_LYN_SYK_ITPR2_PPP1R13B_PLCG2_PIK3R5_RPS6KB1_VAV1_PREX1_BCR
BIOCARTA_MCALPAIN_PATHWAY	6	6	6	3.63323e-08	0.251	MYLK_EGF_ITGA1_PRKAR1B_EGFR_MAPK1
GO:0008361_regulation_of_cell_size	37	37	37	1.88375e-36	0.252	TP73_CDA_PPT1_TGFBR3_NGF_TNN_TGFB2_PLEK_CREB1_DGKD_PPARG_DCBLD2_APBB2_ERBB2IP_ATP6V0E1_CDHR2_PTK2B_SGMS1_FGFR2_SIPA1_RARG_ULK1_DCLK1_CYFIP1_SMAD3_TSC2_WFDC1_RPTOR_BCL2_CACNA1A_RASGRP4_SERTAD3_PPP2R1A_HNF4A_APP_N6AMT1_RBBP7
PC_Formation_of_ATP_by_chemiosmotic_coupling	2	2	2	0.000331105	0.252	RAPGEF4_ATP5L
Panther_Inflammation_mediated_by_chemokine_and_cytokine_signaling_pathway	18	18	18	1.50962e-19	0.253	ROCK2_MYO3B_INPP5D_COL23A1_NFKBIE_COL21A1_PREX2_MYO3A_MYO16_PAK6_MYH11_MYH14_FPR2_PAK7_IFNAR1_MYH9_CYTH4_GRAP2
GO:0016868_intramolecular_transferase_activity__phosphotransferases	3	3	3	3.47154e-05	0.253	PGM1_PGM2_PGM5
PC_Chylomicron-mediated_lipid_transport	2	2	2	0.000273192	0.253	APOB_LIPC
PANTHER_BIOLOGICAL_PROCESS_Glycogen_metabolism	2	2	2	0.000442832	0.253	GYG2_PPEF1
GO:0048747_muscle_fiber_development	24	24	23	7.1603e-24	0.254	SKI_KCNH1_CACNB4_TTN_ALS2_DNER_CAST_UTRN_PLG_IFRD1_MUSK_CACNB2_CHAT_TCF7L2_ADAM12_IGF1_NOS1_MYH6_NEO1_MYH11_APP_RCAN1_CACNG2
GO:0042733_embryonic_digit_morphogenesis	7	7	7	3.60935e-09	0.254	ECE1_GNA12_GLI3_GNAQ_LRP5_LRP6_CHST11
GO:0051925_regulation_of_calcium_ion_transport_via_voltage-gated_calcium_channel_activity	3	3	3	4.06953e-05	0.254	CACNB4_NCS1_IL1RAPL1
REACTOME_G_ALPHA_I_SIGNALLING_EVENTS	47	47	46	2.14718e-44	0.255	CNR2_OPRD1_PTGER3_LPAR3_ADORA3_RGS18_ADORA1_OPN3_ADCY3_NMS_CXCR2_DRD3_CASR_ADCY5_RGS12_CXCL13_ADCY2_HTR1E_CNR1_MCHR2_OPRM1_NPY_GNAI1_CHRM2_HTR5A_PNOC_OPRK1_RGS20_ADCY8_GABBR2_LPAR1_C5_RGR_GNG2_RGS6_BDKRB2_ADCY9_CCL16_RGS9_HRH4_GALR1_GNG7_C3_FPR2_PDYN_APP
GO:0070160_occluding_junction	22	22	22	3.70242e-23	0.255	INADL_MAGI3_ASH1L_PARD3B_MAGI1_OCLN_SYNPO_CLDN20_TJP2_MPP7_PARD3_LIN7C_LIN7A_CLDN10_CGNL1_ARHGAP17_CDH5_VAPA_PARD6G_SYMPK_IGSF5_SHROOM2
REACTOME_BIOSYNTHESIS_OF_THE_N_GLYCAN_PRECURSOR_DOLICHOL_LIPID_LINKED_OLIGOSACCHARIDE_LLO_AND_TRANSFER_TO_A_NASCENT_PROTEIN	2	2	2	0.000264016	0.255	ALG6_GFPT2
GO:0009755_hormone-mediated_signaling	15	15	15	1.18293e-16	0.256	ADCY10_ADCY3_LHCGR_KDM3A_ADCY5_ADCY2_PRKAR1B_ADCY8_JAK2_PTPN11_LATS2_GNG2_ADCY9_GNG7_NUP62
GO:0014032_neural_crest_cell_development	9	9	9	4.42898e-11	0.256	ZEB2_ACVR1_NRP2_GDNF_SEMA3C_NRG1_RET_EDNRB_OVOL2
GO:0006688_glycosphingolipid_biosynthetic_process	4	4	4	2.75768e-06	0.256	ST8SIA1_ST8SIA5_LARGE_A4GALT
GO:0015485_cholesterol_binding	3	3	3	3.03665e-05	0.256	ABCA1_CETP_ABCG1
GO:0048024_regulation_of_nuclear_mRNA_splicing__via_spliceosome	3	3	3	3.29312e-05	0.256	CELF3_CELF6_CELF4
BIOCARTA_HSP27_PATHWAY	2	2	2	0.000272351	0.256	CASP9_BCL2
GO:0032925_regulation_of_activin_receptor_signaling_pathway	2	2	2	0.000332104	0.256	SKI_ACVR1
PC_Integrin_cell_surface_interactions	39	39	36	1.31889e-35	0.257	ITGB6_RAPGEF4_CREB1_FN1_ITGA9_ITGB5_ITGA2_LAMA2_ITGB8_COL1A2_LAMB1_SYK_LAMC3_ITGA8_APBB1IP_SIPA1_VWF_COL2A1_ITGB7_RPS6KA5_FBN1_MAP2K1_ITGA11_CSK_ITGAL_ITGAX_ITGAE_ITGB3_ITGA3_LAMA1_BSG_MAP2K2_KHSRP_YWHAB_ITGB2_MAPK1
GO:0003704_specific_RNA_polymerase_II_transcription_factor_activity	13	13	13	9.6726e-15	0.257	ZBTB7B_EPAS1_CREB1_ZNF148_ZNF141_GATA4_GLIS3_RXRA_HNF1A_MEIS2_SMAD3_VEZF1_PPARA
BIOCARTA_BCR_PATHWAY	11	11	11	9.97037e-13	0.257	MAP3K1_LYN_SYK_BLNK_MAP2K1_PRKCB_CD79B_PRKCA_NFATC1_VAV1_NFATC2
REACTOME_BILE_ACID_AND_BILE_SALT_METABOLISM	11	11	9	4.43445e-11	0.257	SCP2_ABCB11_ACOX2_AMACR_CYP39A1_CYP7B1_SLCO1A2_CYP46A1_ABCC3
GO:0008286_insulin_receptor_signaling_pathway	7	7	7	3.76411e-09	0.257	PIK3R3_GAB1_PIK3R1_NAMPT_SORBS1_IGF1R_INSR
GO:0022407_regulation_of_cell-cell_adhesion	5	5	5	3.78912e-07	0.257	ITGA6_CD47_JAK2_MAP2K1_B4GALNT2
GO:0043269_regulation_of_ion_transport	29	29	28	1.4664e-28	0.258	LPAR3_ADORA1_RYR2_SLC8A1_LHCGR_CACNB4_DRD3_TRPC1_WFS1_CACNA2D1_NOS3_LYN_JPH1_NCS1_STIM1_BEST3_NOS1_P2RX7_HTR2A_NEDD4_NOX5_SCNN1B_GNAO1_PLCG2_JPH3_BCL2_JPH2_IL1RAPL1
GO:0060485_mesenchyme_development	16	16	16	1.97368e-17	0.258	TGFBR3_TGFB2_ZEB2_ACVR1_NRP2_LEF1_GDNF_SEMA3C_NRG1_RET_ALX1_EDNRB_HIF1A_BCL2_OVOL2_BMP7
GO:0031114_regulation_of_microtubule_depolymerization	4	4	4	3.25979e-06	0.258	CLASP2_MAP1B_KATNB1_MID1
PANTHER_MOLECULAR_FUNCTION_Nucleotide_kinase	16	16	16	2.29836e-17	0.259	AK2_AK5_MAGI3_UCK2_RBKS_MPP4_MAGI1_MPP6_MAGI2_MPP7_ADK_ATM_AK7_SMG1_MPP2_CASK
REACTOME_LIPID_DIGESTION_MOBILIZATION_AND_TRANSPORT	11	11	11	9.06099e-13	0.259	HSPG2_APOB_MGLL_LPA_BMP1_ABCA1_CUBN_LIPC_CETP_LIPE_ABCG1
GO:0046676_negative_regulation_of_insulin_secretion	6	6	6	3.78157e-08	0.259	ACVR1C_FAM3D_PDE8B_KCNQ1_PTPN11_PSMD9
GO:0034623_cellular_macromolecular_complex_disassembly	4	4	4	3.26758e-06	0.259	NRG1_MRRF_TTF1_SUPT16H
GO:0010629_negative_regulation_of_gene_expression	115	115	111	1.25035e-101	0.26	SKI_PRDM16_DR1_POU2F1_MDM4_DNMT3A_TCF7L1_SMYD1_KCNIP3_ARID5A_GLI2_ZEB2_NAB1_SATB2_SP100_LRRFIP1_HDAC4_VHL_PPARG_SATB1_RARB_RYBP_DRD3_NR1I2_ZNF148_RBPJ_NFKB1_LEF1_SMAD1_IRF2_MEF2C_HIVEP1_JARID2_ATXN1_PPARD_PTPRK_HDAC9_JAZF1_GLI3_LANCL2_CUX1_FOXP2_SND1_HIPK2_DNAJB6_NRG1_ST18_NCOA2_PKIA_ZFPM2_TRPS1_ZHX2_SMARCA2_GLIS3_PAX5_TLE1_RXRA_EHMT1_ARID5B_HELLS_SIRT3_KCNQ1_SOX6_PHF21A_CELF1_OVOL1_ZBTB16_VDR_RA…
GO:0048762_mesenchymal_cell_differentiation	16	16	16	1.97368e-17	0.26	TGFBR3_TGFB2_ZEB2_ACVR1_NRP2_LEF1_GDNF_SEMA3C_NRG1_RET_ALX1_EDNRB_HIF1A_BCL2_OVOL2_BMP7
GO:0019201_nucleotide_kinase_activity	9	9	9	3.5481e-11	0.26	AK2_AK5_MAGI3_CARD11_TJP2_DLG2_AK7_MPP2_CASK
GO:0032583_regulation_of_gene-specific_transcription	37	37	37	1.02548e-36	0.261	NR5A2_MAPRE3_CREB1_HDAC4_PPARG_PPARGC1A_NFKB1_GDNF_MAP3K1_MEF2C_TFEB_HDAC9_GLI3_FOXP2_GATA4_SMARCA2_RORB_RXRA_TCF7L2_SPI1_KAT5_ETS1_VDR_IGF1_TBX5_HNF1A_NCOR2_HIF1A_SMAD3_MYOCD_SMAD2_INSR_HNF4A_SMARCB1_PPARA_TBL1X_BCOR
GO:0017046_peptide_hormone_binding	8	8	8	3.8935e-10	0.261	ECE1_LEPR_LHCGR_PRLR_PIK3R1_HCRTR2_IGF1R_INSR
GO:0006112_energy_reserve_metabolic_process	6	6	6	2.45081e-08	0.261	LEPR_GFPT1_GFPT2_PRKAG2_KL_GYG2
GO:0050879_multicellular_organismal_movement	6	6	6	3.91998e-08	0.261	VPS54_ITPR1_DRD3_HIPK2_RPS6KB1_CACNA1A
GO:0046847_filopodium_formation	6	6	6	4.89707e-08	0.261	DNM3_ITGA6_FGD5_ARHGAP26_MTSS1_FGD4
PC_Deposition_of_New_CENPA-containing_Nucleosomes_at_the_Centromere	4	4	4	2.91938e-06	0.261	RBBP4_CENPO_CENPK_RBBP7
GO:0014031_mesenchymal_cell_development	16	16	16	1.97368e-17	0.262	TGFBR3_TGFB2_ZEB2_ACVR1_NRP2_LEF1_GDNF_SEMA3C_NRG1_RET_ALX1_EDNRB_HIF1A_BCL2_OVOL2_BMP7
GO:0016247_channel_regulator_activity	16	16	16	2.50574e-17	0.262	KCNAB2_KCNAB1_KCNMB2_HTT_NPY_GRM3_PRPF18_ABCC9_SLC15A1_NRXN3_NEDD4_NEDD4L_SGK2_KCNS1_KCNE1_TMPRSS3
GO:0003018_vascular_process_in_circulatory_system	10	10	10	4.79223e-12	0.262	ITGA1_ATG5_SOD2_CFTR_NOS3_KCNMA1_EDNRB_BDKRB2_CACNA1G_ADRA1D
GO:0042220_response_to_cocaine	6	6	6	2.94387e-08	0.262	SLC6A1_DRD3_TACR3_SLC6A3_PTK2B_ABAT
GO:0009247_glycolipid_biosynthetic_process	4	4	4	2.75768e-06	0.262	ST8SIA1_ST8SIA5_LARGE_A4GALT
GO:0052126_movement_in_host_environment	4	4	4	4.74181e-06	0.262	PVRL1_WWP2_PVRL2_ITCH
GO:0006825_copper_ion_transport	2	2	2	0.000388149	0.262	CP_SLC11A2
GO:0006793_phosphorus_metabolic_process	268	268	251	5.10896e-222	0.263	PIK3CD_EPHB2_RPS6KA1_PTPRF_MAST2_ROR1_JAK1_TNNI3K_LPAR3_PKN2_TGFBR3_CDC14A_PROK1_HIPK1_NTRK1_NDUFS2_DUSP27_ADORA1_PIK3C2B_NUAK2_PTPN14_TGFB2_OBSCN_ROCK2_ALK_EIF2AK2_PRKCE_SPTBN1_AAK1_TGFA_MERTK_PTPN4_ACVR1_MYO3B_ZAK_TTN_STAT4_CDK15_CREB1_ERBB4_EPHA4_INPP5D_PASK_IRAK2_TGFBR2_ULK4_PTPRG_EPHA3_KALRN_NEK11_RYK_EPHB1_PPP2R3A_RSRC1_PPM1L_PRKCI_TNIK_PIK3CA_MAP3K13_TNK2_GRK4_STK32B_TEC_KDR_EPHA5_PRKG2_PT…
GO:0009952_anterior/posterior_pattern_formation	28	26	26	2.33744e-26	0.263	HIPK1_PBX1_WNT3A_TCF7L1_ZEB2_HTT_RBPJ_LEF1_GLI3_HIPK2_GATA4_NKX3-1_MLLT3_PCSK5_ROR2_LRP5_ATM_ZBTB16_LRP6_HOXC4_FRS2_ALX1_HNF1B_WNT3_AXIN2_SMAD2
GO:0050795_regulation_of_behavior	14	14	14	1.06769e-15	0.263	F3_IL6R_DRD3_SLIT2_KDR_TACR3_FGF10_ITGA2_C5_F7_SMAD3_IL16_CDH13_PRKCA
GO:0050881_musculoskeletal_movement	6	6	6	3.91998e-08	0.263	VPS54_ITPR1_DRD3_HIPK2_RPS6KB1_CACNA1A
GO:0042107_cytokine_metabolic_process	4	4	4	3.37801e-06	0.263	IL19_PCSK5_TNFSF15_IFNAR1
REACTOME_OXYGEN_DEPENDENT_PROLINE_HYDROXYLATION_OF_HYPOXIA_INDUCIBLE_FACTOR_ALPHA	3	3	3	4.10097e-05	0.263	EPAS1_VHL_HIF1A
PANTHER_MOLECULAR_FUNCTION_Endodeoxyribonuclease	2	2	2	0.000332136	0.263	DNASE2B_DNASE1L3
GO:0000287_magnesium_ion_binding	138	138	126	6.21041e-114	0.265	ATP13A2_RPS6KA1_NT5C1A_ERI3_MAST2_PGM1_TNNI3K_ATP8B2_ADCY10_NMNAT2_ATP2B4_NUAK2_OBSCN_ROCK2_ADCY3_NLRC4_REV1_ACVR1_ZAK_TTN_CDK15_ATP2B2_HACL1_TGFBR2_ENTPD3_FHIT_KALRN_NEK11_NMNAT3_PPM1L_ATP11B_MAP3K13_OPA1_TNK2_STK32B_PGM2_ATP8A1_ATP10D_BMPR1B_ACSL1_ADCY2_ITGA2_MAP3K1_MAST4_PDE8B_STK32A_ATP10B_CNOT6_FARS2_MAP3K7_EYA4_MAP3K5_MAP3K4_PDE10A_RPS6KA2_C1GALT1_PSPH_EPHX2_EYA1_STK3_ADCY8_PGM5_NMRK1_GRIN3…
GO:0005539_glycosaminoglycan_binding	45	45	44	2.4774e-42	0.265	RSPO1_TGFBR3_LAMC2_PRELP_NLRP3_APOB_FN1_TGFBR2_SUSD5_HRG_FGF12_COL25A1_SPOCK3_F11_EGFLAM_FGF10_VCAN_FGF1_RSPO3_THBS2_PTN_RSPO2_COL5A1_COL13A1_HABP2_FGFR2_NAV2_CD44_HSD17B12_STAB2_FGF9_FGF14_LIPC_HAPLN3_PCSK6_ITGAM_NOD2_CRISPLD2_LIPG_COL5A3_RSPO4_BMP7_CHODL_APP
GO:0040013_negative_regulation_of_locomotion	11	11	11	7.54956e-13	0.265	TIE1_ADORA1_ARAP3_PTPRK_PLG_C5_TBX5_VASH1_ABHD2_PTPRM_BCL2
GO:0016338_calcium-independent_cell-cell_adhesion	2	2	2	0.00033827	0.265	CLDN20_CLDN10
GO:0046457_prostanoid_biosynthetic_process	2	2	2	0.000375816	0.265	TBXAS1_PTGIS
GO:0035023_regulation_of_Rho_protein_signal_transduction	47	47	47	2.79887e-45	0.266	VAV3_OBSCN_ITSN2_ARHGEF4_TTN_ALS2_NGEF_FARP2_FGD5_ARHGEF3_KALRN_MCF2L2_ARHGEF38_PLEKHG4B_TRIO_RASGRF2_ARAP3_ARHGEF37_ECT2L_PLEKHG1_TIAM2_ARHGEF10_PTK2B_PREX2_ABRA_SCRIB_VAV2_ARHGEF17_FGD4_PLEKHG7_FARP1_ARHGEF7_MCF2L_PLEKHG3_GPR65_RASGRF1_AKAP13_ABR_RALBP1_CDH2_VAV1_PLEKHG2_ARHGEF1_PREX1_TIAM1_ITSN1_BCR
GO:0019221_cytokine-mediated_signaling_pathway	12	12	11	4.81213e-13	0.266	LRP8_LEPR_IL6R_IL1R1_STAT4_SP100_IRAK2_KIT_RIPK1_TNFRSF1A_STAT3
PC_The_role_of_Nef_in_HIV-1_replication_and_disease_pathogenesis	6	6	6	5.42308e-08	0.266	AP1S3_DOCK2_FYN_ELMO1_ATP6V1H_PACS1
GO:0016485_protein_processing	36	36	35	3.40825e-34	0.267	ECE1_PCSK9_C8A_F3_NGF_NCSTN_CFH_C4BPA_CD46_PARP1_DNER_MASP1_CORIN_CPE_SPCS3_F11_C9_ADAMTS2_CFB_IMMP2L_PRSS3_PCSK5_C5_FCN2_MBL2_SRGN_PCSK7_C1RL_P2RX7_MIPEP_SCG5_PCSK6_C3_PCSK2_BACE2
REACTOME_SHC_MEDIATED_SIGNALLING	5	5	5	3.4954e-07	0.267	SHC3_MAP2K1_MAP2K2_YWHAB_MAPK1
GO:0045822_negative_regulation_of_heart_contraction	4	4	4	3.08629e-06	0.267	ADORA1_JAK2_PRKCA_ADRA1D
PANTHER_BIOLOGICAL_PROCESS_Homeostasis	15	15	14	1.68585e-15	0.268	SLC30A6_SLC9A2_SLC4A10_SLC9A9_SLC4A4_FSTL5_FSTL4_SLC30A8_VDR_SLC4A8_CRHR1_SLC9A8_CBLN4_PPEF1
REACTOME_CREB_PHOSPHORYLATION_THROUGH_THE_ACTIVATION_OF_CAMKII	6	6	6	2.64154e-08	0.268	CREB1_CAMK2D_CAMK2A_CAMK2B_GRIN2B_GRIN2A
GO:0030865_cortical_cytoskeleton_organization	3	3	3	3.12611e-05	0.268	PLEK_EPB41L2_EPB41L3
Panther_Heterotrimeric_G-protein_signaling_pathway-Gq_alpha_and_Go_alpha_mediated_pathway	15	15	14	2.01076e-15	0.269	RAP1GAP_GPSM2_RAP1A_DNAJC27_RASGRP3_CLTA_GARNL3_SIPA1_SIPA1L1_BDKRB2_RASGRP1_RAP1GAP2_RASGRP4_KCNJ6
GO:0048536_spleen_development	6	6	6	3.70653e-08	0.269	PBX1_CACNB4_FGF10_JARID2_NFKB2_BCL2
REACTOME_SHC1_EVENTS_IN_EGFR_SIGNALING	6	6	6	3.93845e-08	0.269	EGF_EGFR_MAP2K1_MAP2K2_YWHAB_MAPK1
GO:0031111_negative_regulation_of_microtubule_polymerization_or_depolymerization	4	4	4	3.25979e-06	0.269	CLASP2_MAP1B_KATNB1_MID1
GO:0001516_prostaglandin_biosynthetic_process	2	2	2	0.000375816	0.269	TBXAS1_PTGIS
GO:0008105_asymmetric_protein_localization	5	5	5	4.30691e-07	0.27	MAL_COLQ_SHROOM3_ERBB2IP_SHROOM2
GO:0046112_nucleobase_biosynthetic_process	2	2	2	0.0003677	0.27	DPYD_UMPS
PANTHER_BIOLOGICAL_PROCESS_mRNA_end-processing_and_stability	2	2	2	0.00056178	0.27	PABPC4_ELAVL2
GO:0043087_regulation_of_GTPase_activity	47	47	46	4.24427e-44	0.271	RAP1GAP_EVI5_VAV3_ASAP2_RASGRP3_TBC1D8_RAB3GAP1_ALS2_AGFG1_AGAP1_FGD5_ARAP2_TBC1D1_TBCK_TBC1D9_RAPGEF6_ARAP3_SMAP1_AMPH_AGAP3_PTK2B_ASAP1_SCRIB_USP6NL_TBC1D12_ARFGAP2_FGD4_TBC1D15_GIT2_TBC1D4_GRTP1_GPR65_MAP2K1_TBC1D21_RASGRF1_TSC2_GNAO1_SGSM2_ACAP1_RGS9_TBC1D16_RALBP1_VAV1_SGSM1_TBC1D22A_ARHGAP6
GO:0090092_regulation_of_transmembrane_receptor_protein_serine/threonine_kinase_signaling_pathway	19	19	19	5.41586e-20	0.271	SKI_PRDM16_ACVR1_TTK_BMPER_VWC2_PEG10_SMURF1_KCP_HIPK2_ITGA8_HTRA1_CHST11_SMAD3_RGMA_PCSK6_SMAD2_ONECUT2_BMP7
SIG_CHEMOTAXIS	14	14	14	1.67437e-15	0.271	PIK3CD_CDC42_ROCK2_ACTR2_ITPR1_MYLK_PIK3CA_PIK3R1_ITPR3_ITPR2_PPP1R13B_PAK6_PIK3R5_PAK7
PC_Bile_acid_and_bile_salt_metabolism	11	11	9	4.43445e-11	0.271	SCP2_ABCB11_ACOX2_AMACR_CYP39A1_CYP7B1_SLCO1A2_CYP46A1_ABCC3
GO:0048407_platelet-derived_growth_factor_binding	5	5	5	3.4371e-07	0.271	COL1A2_COL5A1_COL2A1_COL4A1_COL6A1
GO:0007026_negative_regulation_of_microtubule_depolymerization	4	4	4	3.25979e-06	0.271	CLASP2_MAP1B_KATNB1_MID1
PID_RANBP2PATHWAY	2	2	2	0.000390627	0.272	HDAC4_PIAS1
GO:0001708_cell_fate_specification	10	10	10	7.14133e-12	0.273	POU2F1_GLI2_GDNF_FGF10_FGF1_GLI3_TEAD4_FRS2_WNT3_EYA2
GO:0046496_nicotinamide_nucleotide_metabolic_process	7	7	7	5.10944e-09	0.273	NMNAT2_KMO_HAAO_KYNU_NMNAT3_NAMPT_IDH3G
GO:0006476_protein_amino_acid_deacetylation	7	7	7	6.33804e-09	0.273	HDAC4_HDAC11_PRDM5_HDAC9_SIRT3_MORF4L1_SIRT6
GO:0018107_peptidyl-threonine_phosphorylation	6	6	6	4.89575e-08	0.273	TGFBR2_TNKS_HIPK3_NLK_PRKCA_BCL2
GO:0008395_steroid_hydroxylase_activity	5	5	5	4.07962e-07	0.273	CYP39A1_CYP3A4_CYP7B1_CYP2C19_CYP46A1
GO:0031572_G2/M_transition_DNA_damage_checkpoint	4	4	4	4.82356e-06	0.273	BRE_RINT1_NBN_ATM
GO:0033138_positive_regulation_of_peptidyl-serine_phosphorylation	2	2	2	0.00044277	0.273	AXIN1_BCL2
GO:0030136_clathrin-coated_vesicle	41	41	41	1.26102e-39	0.274	ECE1_PPT1_SYT6_STX6_APOB_AFTPH_BIN1_AP1S3_SYNPR_GABRA2_RAB3C_SV2C_CLINT1_MYO6_IGF2R_ICA1_AMPH_EGFR_HIP1_PCLO_STEAP2_AP1S1_CLVS1_NCALD_CLTA_APBA1_DENND1A_GAD2_SYT9_VWF_GRIN2B_LRRK2_LRP1_SYT1_SLC17A8_SVOP_RAB35_SV2B_SYT3_SYN3_SYN1
GO:0030336_negative_regulation_of_cell_migration	11	11	11	7.54956e-13	0.274	TIE1_ADORA1_ARAP3_PTPRK_PLG_C5_TBX5_VASH1_ABHD2_PTPRM_BCL2
PANTHER_MOLECULAR_FUNCTION_Large_G-protein	11	11	9	7.86662e-11	0.274	GBP6_GNA12_GNAI1_GNAQ_GNG2_GNAO1_GNA13_GNAL_GNG7
GO:0048488_synaptic_vesicle_endocytosis	5	5	5	4.47918e-07	0.274	BIN1_AMPH_DENND1A_SYNJ1_ITSN1
PANTHER_BIOLOGICAL_PROCESS_Lactation_mammary_development	2	2	2	0.000374397	0.274	PRLR_HUNK
GO:0006796_phosphate_metabolic_process	268	268	251	5.10896e-222	0.275	PIK3CD_EPHB2_RPS6KA1_PTPRF_MAST2_ROR1_JAK1_TNNI3K_LPAR3_PKN2_TGFBR3_CDC14A_PROK1_HIPK1_NTRK1_NDUFS2_DUSP27_ADORA1_PIK3C2B_NUAK2_PTPN14_TGFB2_OBSCN_ROCK2_ALK_EIF2AK2_PRKCE_SPTBN1_AAK1_TGFA_MERTK_PTPN4_ACVR1_MYO3B_ZAK_TTN_STAT4_CDK15_CREB1_ERBB4_EPHA4_INPP5D_PASK_IRAK2_TGFBR2_ULK4_PTPRG_EPHA3_KALRN_NEK11_RYK_EPHB1_PPP2R3A_RSRC1_PPM1L_PRKCI_TNIK_PIK3CA_MAP3K13_TNK2_GRK4_STK32B_TEC_KDR_EPHA5_PRKG2_PT…
PC_Metal_ion_SLC_transporters	8	8	8	5.99331e-10	0.275	ATP6V1C2_SLC30A6_CP_SLC39A8_ATP6V0E1_ATP6V1H_SLC30A8_SLC11A2
BIOCARTA_SPRY_PATHWAY	5	5	5	2.84681e-07	0.275	EGF_EGFR_PTPRB_MAP2K1_MAPK1
GO:0007224_smoothened_signaling_pathway	5	5	5	3.66128e-07	0.275	HIPK1_GLI2_NDST1_GLI3_HIPK2
PC_Activation_of_BH3-only_proteins	3	3	3	4.44534e-05	0.275	BMF_BCL2_YWHAB
GO:0009312_oligosaccharide_biosynthetic_process	2	2	2	0.000409551	0.275	FUT8_ST8SIA2
GO:0031228_intrinsic_to_Golgi_membrane	23	23	22	9.97492e-23	0.276	MAN1C1_ST3GAL3_ST6GALNAC5_QSOX1_GALNT2_ST6GAL2_ST3GAL6_ST6GAL1_ST8SIA4_STEAP2_CUX1_CSGALNACT1_SGMS1_PCSK7_ST3GAL4_ST8SIA1_ST8SIA2_CHST5_B4GALNT2_ST8SIA5_LARGE_A4GALT
PANTHER_BIOLOGICAL_PROCESS_Carbohydrate_metabolism	22	22	21	6.01943e-22	0.276	FGGY_RBKS_NEU4_FOXP1_HADH_SDHA_CMBL_CDYL_B3GAT2_FOXK1_FOXP2_AUH_PDHX_ABCC9_KL_FOXN3_LCTL_SLC5A10_FOXK2_ECH1_LARGE
GO:0050679_positive_regulation_of_epithelial_cell_proliferation	13	13	13	1.15424e-14	0.276	TGFA_TACR1_ERBB4_KDR_VEGFC_FGF10_FGF1_EGFR_LAMB1_CCND2_IGF1_FGF9_LAMA1
GO:0050920_regulation_of_chemotaxis	12	12	12	1.08004e-13	0.276	F3_IL6R_SLIT2_KDR_FGF10_ITGA2_C5_F7_SMAD3_IL16_CDH13_PRKCA
PANTHER_MOLECULAR_FUNCTION_Peptide_hormone	7	7	6	4.47714e-08	0.276	PROK1_CCK_MLN_PLG_TG_CHGB
GO:0007368_determination_of_left/right_symmetry	6	6	6	5.56321e-08	0.276	WNT3A_ACVR1_RBPJ_BBS7_FGF10_FTO
GO:0048754_branching_morphogenesis_of_a_tube	18	18	18	3.6958e-19	0.277	PBX1_GLI2_ACVR1_TGFBR2_KDR_EGF_SEMA5A_FGF10_GLI3_NKX3-1_EYA1_NRP1_CD44_IGF1_FLT1_GNA13_BCL2_BMP7
GO:0005496_steroid_binding	18	18	18	6.61887e-19	0.277	RXRG_ESRRG_GC_NR3C2_NR3C1_ESR1_CYP3A4_HNF4G_ALDH1A1_ABCA1_RXRA_PGR_KL_ESRRB_PAQR5_CETP_HNF4A_ABCG1
GO:0030510_regulation_of_BMP_signaling_pathway	9	9	9	5.97873e-11	0.277	SKI_BMPER_VWC2_SMURF1_KCP_HIPK2_HTRA1_RGMA_PCSK6
PC_SHC_activation	8	8	8	6.22161e-10	0.277	CREB1_RPS6KA5_MAP2K1_MAP2K2_KHSRP_INSR_YWHAB_MAPK1
GO:0040007_growth	45	45	45	2.79537e-43	0.278	PAX7_TGFBR3_TNN_ETNK2_TGFB2_VPS54_ST6GAL2_GLI2_DGKD_BMPR1B_FGF10_ERBB2IP_ATP6V0E1_BMP6_PPARD_BMP5_PLG_GLI3_SERPINE1_NBN_APBA1_LMX1B_RXRA_PRKCQ_SGMS1_ARID5B_ZMIZ1_INA_FGFR2_SLC1A2_IGF1_CHST11_PTPN11_ULK1_DCLK1_CYFIP1_APBA2_SMAD2_BCL2_CACNA1A_NOTCH3_RASGRP4_BMP7_APP_TIMP3
Panther_Synaptic_vesicle_trafficking	10	10	10	8.12832e-12	0.278	SYT6_SYNPR_RAB3C_RIMS1_RIMS2_SYT12_SYT1_SYT3_SYN3_SYN1
GO:0005523_tropomyosin_binding	4	4	4	4.12947e-06	0.278	CNN3_TNNI1_CALD1_TMOD1
GO:0046718_entry_of_virus_into_host_cell	4	4	4	4.74181e-06	0.278	PVRL1_WWP2_PVRL2_ITCH
REACTOME_SIGNALING_BY_NODAL	4	4	4	5.5921e-06	0.278	ACVR1C_SMAD3_PCSK6_SMAD2
GO:0001503_ossification	27	27	27	2.59914e-27	0.279	HSPG2_TUFT1_GLI2_NAB1_SATB2_CASR_OSTN_SMAD1_SPARC_FGF18_BMP5_EGFR_PTN_ATP6V0A4_BMP1_EXT1_OSTF1_COL13A1_EXT2_COL2A1_FGF9_SMAD3_MMP2_CDH11_WWOX_AXIN2_BMP7
GO:0002792_negative_regulation_of_peptide_secretion	6	6	6	3.78157e-08	0.279	ACVR1C_FAM3D_PDE8B_KCNQ1_PTPN11_PSMD9
[truncated: 4,270 more rows]
